# Supplementary material for: Remodeling of active endothelial enhancers is associated with aberrant gene-regulatory networks in pulmonary arterial hypertension
Source: Nat Commun. 2020 Apr 3;11:1673. doi: 10.1038/s41467-020-15463-x (PMC7125148; doi:10.1038/s41467-020-15463-x)
Supplement: Supplementary file 5 — Supplementary Data 1 [file 41467_2020_15463_MOESM5_ESM.xlsx]

## Sheet: Sample assays and metadata
ID	H3K27ac Assay	H3K4me3 Assay	H3K4me1 Assay	RNAseq Assay	Age (Yr.)	Gender	Race/Ethinicity	Diagnosis	PAP (s/d/m)	PVR (WU)	6MW (m)	PAH Medications	Mutation
PAH-1	1	1	1	1	29	Female	African American/Non-Hispanic	IPAH	63/29/41	NA	339.2	epoprostenol, ambrisentan, sildenafil	NA
PAH-2	1	1	1	1	37	Male	White/Non-Hispanic	HPAH	119/51/77	14.22	309	sildenafil, sitaxentan, ambrisentan, epoprostenol, imatinib (investigational medication)	BMPR2 mutation
PAH-3	1	1	1	1	27	Female	White/Non-Hispanic	HPAH	110/49/69	12.11	359.7	sildenafil, tresprostinil,bosentan, iloprost	BMPR2 mutation
PAH-4	1	1	1	1	56	Male	White/Non-Hispanic	IPAH	125/50/75	9.58	234.7	tadalafil, bosentan	NA
PAH-5	1	1	1	1	28	Male	White/Non-Hispanic	Pulmonary veno-capillary disease	110/60/77	17.62	138.7	sildenafil, bosentan, epoprostenol	NA
PAH-6	1	1	1	1	34	Female	White/Hispanic	APAH (Drugs and Toxins, Amphetamine)	98/46/68	NA	411.5	Sildenafil, epoprostenol, treprostinil	NA
PAH-7	1	1	1	0	41	Female	White/Non-Hispanic	IPAH	75/43/55	9.84	472.4	sildenafil, bosentan, epoprostenol	NA
PAH-8	1	1	1	1	40	Male	White/Hispanic	IPAH	89/46/64	16.8	420	sildenafil, ambrisentan, treprostinil	NA
PAH-9	1	1	1	1	39	Female	Other/Hispanic	IPAH	112/45/69	14.97	262.1	sildenafil, bosentan, iloprost, epoprostenol	NA
PAH-10	1	1	1	1	32	Female	White/Non-Hispanic	IPAH	68/38/49	15.34	238	bosentan, epoprostenol	NA
ID	H3K27ac Assay	H3K4me3 Assay	H3K4me1 Assay	RNAseq Assay	Age (Yr.)	Gender	Race/Ethinicity	Cause of Death
CTRL-1	0	0	0	1	47	Male	White/Non-Hispanic	Motor Vehicle Accident
CTRL-2	1	1	1	1	49	Female	White/Non-Hispanic	Intracranial Hemorrhage
CTRL-3	1	1	1	1	49	Male	White/Non-Hispanic	Cerebrovascular Accident
CTRL-4	1	1	1	1	60	Female	White/Non-Hispanic	Intracranial Hemorrhage
CTRL-5	1	1	1	1	25	Male	White/Non-Hispanic	Head Trauma/Intracranial Hemorrhage/Motor Vehicle Collision
CTRL-6	1	1	1	1	20	Male	Other/Hispanic	Head Trauma following Motor Vehicle Collision
CTRL-7	1	1	1	1	55	Female	Other/Hispanic	Cerebrovascular Stroke
CTRL-8	0	1	1	1	33	Female	White/Non-Hispanic	Head trauma, Blunt injury
CTRL-9	1	1	1	0	1	Male	White/Non-Hispanic	Anoxia/Drowning
CTRL-10	0	1	1	1	51	Male	White/Non-Hispanic	Cerebrovascular Accident
Diagnosis: PAH classification: IPAH=Idiopathic PAH; HPAH=hereditary PAH, known mutation as stated; APHA=Associated PAH
PAP= Mean pulmonary arterial pressure (baseline Fick PVR), catheterization study performed closest to transplantation.
PVR= Pulmonary vascular resistance, from catheterization study performed closest to transplantation.
Six Min Walk = distance walked in six minutes, from study performed closest to transplantation.
PAH medications listed according to total drug exposure during treatment period up to transplantation, not necessarily in combination.
