# Supplementary material for: Remodeling of active endothelial enhancers is associated with aberrant gene-regulatory networks in pulmonary arterial hypertension
Source: Nat Commun. 2020 Apr 3;11:1673. doi: 10.1038/s41467-020-15463-x (PMC7125148; doi:10.1038/s41467-020-15463-x)
Supplement: Supplementary file 6 — Supplementary Data 2 [file 41467_2020_15463_MOESM6_ESM.xlsx]

## Sheet: Differentially Modified H3K27ac
H3K27ac region	Base Mean Signal	Fold Change (log2)	lfcSE	T-stat	P-value	Adjusted P-value
chr1_236223_237939	27.3693	-0.564575	0.206582	-2.73294	0.00627722	0.047786
chr1_761951_763607	195.973	-0.4387	0.138282	-3.17251	0.00151126	0.0219846
chr1_893695_894907	71.6419	-0.470922	0.159853	-2.94597	0.00321946	0.0332636
chr1_895692_896627	37.8156	-0.580445	0.191032	-3.03847	0.00237783	0.0282476
chr1_901152_902773	73.0202	-0.485042	0.178129	-2.72299	0.00646947	0.0485323
chr1_1283157_1285398	114.937	-0.437756	0.160407	-2.72903	0.00635213	0.0480794
chr1_1474733_1477134	91.5477	-0.54668	0.178002	-3.0712	0.00213199	0.0265839
chr1_1600969_1601496	8.78207	-0.733253	0.270021	-2.71554	0.0066167	0.0490893
chr1_1849658_1851911	48.2805	-0.608765	0.183694	-3.31402	0.000919656	0.0170118
chr1_2197157_2198024	19.1676	-0.614549	0.215272	-2.85476	0.00430698	0.0390635
chr1_2245395_2247108	116.527	-0.505628	0.145856	-3.46663	0.000527023	0.012903
chr1_2336589_2337983	50.9308	-0.611253	0.225097	-2.71551	0.00661735	0.0490918
chr1_2342987_2345017	117.245	-0.466086	0.14302	-3.2589	0.00111847	0.0187286
chr1_2390709_2391806	10.4546	-0.985796	0.248015	-3.97475	7.04524e-05	0.00488222
chr1_2573632_2575214	93.7698	-0.574162	0.155603	-3.68991	0.000224333	0.00838897
chr1_3510083_3510929	42.155	-0.694016	0.254701	-2.72482	0.00643357	0.0483947
chr1_3527149_3528013	29.0228	-0.714722	0.255369	-2.79878	0.0051296	0.0429676
chr1_3528266_3530895	84.6024	-0.674089	0.216912	-3.10765	0.00188579	0.024794
chr1_3585567_3586642	38.5221	-0.804966	0.208302	-3.86442	0.000111353	0.00603672
chr1_3663083_3664666	59.6307	-0.541066	0.170352	-3.17617	0.00149233	0.0218405
chr1_3816070_3818422	207.871	-0.343036	0.11562	-2.96691	0.00300806	0.0320302
chr1_6117872_6119038	19.4449	-0.781844	0.217152	-3.60044	0.000317677	0.00995122
chr1_6320149_6321794	33.6934	-0.490294	0.170964	-2.86782	0.00413309	0.0381987
chr1_6333015_6333740	11.334	-0.73269	0.24022	-3.05008	0.00228782	0.027657
chr1_6389045_6390998	42.708	-0.582501	0.193042	-3.01749	0.00254878	0.0293383
chr1_6445121_6447004	136.433	-0.365065	0.132001	-2.76561	0.0056816	0.0453449
chr1_6479605_6480945	109.03	-0.618202	0.207648	-2.97717	0.00290923	0.0314502
chr1_6544635_6546662	139.604	-0.422803	0.150011	-2.81847	0.00482529	0.0415769
chr1_6556815_6557811	49.1368	-0.536626	0.184801	-2.9038	0.00368663	0.0358689
chr1_6760797_6762591	117.298	-0.391549	0.141041	-2.77614	0.0055008	0.0445897
chr1_6802815_6804947	48.3878	-0.574918	0.151953	-3.78352	0.000154625	0.00702613
chr1_8156924_8158311	142.016	0.749687	0.207488	3.61316	0.000302486	0.00968318
chr1_8373728_8375474	52.1623	-0.572304	0.167106	-3.42479	0.00061527	0.0139301
chr1_8471417_8473111	125.091	0.730052	0.213762	3.41525	0.000637232	0.0141722
chr1_8540221_8541602	33.5079	-0.553669	0.178912	-3.09465	0.00197046	0.0254082
chr1_8601078_8601652	18.2697	1.03851	0.233319	4.45103	8.54614e-06	0.00197204
chr1_8620888_8622022	19.7777	1.01147	0.255844	3.95344	7.70347e-05	0.00508355
chr1_8631263_8632953	58.8548	0.900586	0.217883	4.13335	3.5751e-05	0.0035758
chr1_8726176_8726996	38.3644	0.612916	0.200637	3.05485	0.00225176	0.0274145
chr1_8728008_8729441	46.0165	0.570439	0.174395	3.27096	0.00107184	0.0183405
chr1_8739220_8741358	50.7786	0.689685	0.202386	3.40776	0.000654976	0.014366
chr1_8760962_8763928	206.532	0.357499	0.131743	2.71362	0.00665521	0.049233
chr1_8770580_8773900	250.465	0.670116	0.163548	4.09737	4.17871e-05	0.00383142
chr1_8799925_8801813	43.5805	0.680806	0.170358	3.99632	6.43342e-05	0.00467932
chr1_8824425_8825246	9.26137	0.826793	0.263036	3.14327	0.00167074	0.0231964
chr1_9077729_9079408	39.6215	-0.556935	0.172018	-3.23767	0.00120511	0.0194189
chr1_9126728_9127973	39.1853	-0.864905	0.300846	-2.87491	0.00404139	0.0377394
chr1_9686465_9687838	26.4148	-0.594721	0.210504	-2.82523	0.00472466	0.0411086
chr1_9747008_9748873	47.5257	-0.53612	0.18891	-2.83796	0.00454024	0.0402262
chr1_9784913_9786276	25.1687	-0.668594	0.194811	-3.43201	0.000599129	0.0137471
chr1_9882428_9885008	106.784	-0.444035	0.147654	-3.00726	0.00263616	0.029875
chr1_9932603_9933403	16.5622	-0.85118	0.219218	-3.88281	0.000103256	0.00583927
chr1_10167306_10169434	94.8953	0.550059	0.163589	3.36244	0.000772581	0.0155721
chr1_10447067_10449203	89.3412	0.849365	0.21143	4.01723	5.88852e-05	0.00448372
chr1_10553844_10555715	59.0462	-0.44348	0.161959	-2.73822	0.00617731	0.0473894
chr1_10582296_10583015	11.5938	0.745073	0.256937	2.89983	0.00373365	0.0361258
chr1_11088901_11089579	9.18509	-0.757717	0.251916	-3.00781	0.00263135	0.0298459
chr1_11740423_11742029	86.2292	-0.469452	0.16127	-2.91098	0.00360301	0.035405
chr1_11779089_11780501	29.4048	-0.532625	0.187982	-2.83339	0.00460574	0.0405433
chr1_12012345_12013581	24.241	-0.897731	0.213553	-4.20378	2.62492e-05	0.0031248
chr1_12404357_12406199	18.4994	0.590698	0.211255	2.79613	0.00517181	0.0431573
chr1_15493469_15495813	81.0966	0.379422	0.13894	2.73083	0.00631759	0.0479446
chr1_15903925_15904933	16.6398	-0.815978	0.250949	-3.25157	0.00114769	0.0189638
chr1_15910721_15912150	46.1598	-0.768521	0.160844	-4.77806	1.76994e-06	0.00106914
chr1_15983170_15984129	17.3921	0.823529	0.232834	3.53699	0.00040472	0.011297
chr1_16092269_16093335	55.7296	-0.483	0.162345	-2.97515	0.00292846	0.0315556
chr1_16112699_16114037	41.9006	-0.654539	0.188798	-3.46687	0.000526555	0.0128975
chr1_16338920_16340309	39.304	-0.624659	0.192148	-3.25093	0.00115029	0.0189845
chr1_16408429_16409369	33.479	-0.56746	0.200249	-2.83377	0.00460023	0.0405168
chr1_16465188_16466703	108.043	-0.528321	0.165759	-3.18729	0.00143611	0.0214021
chr1_16478215_16480179	224.714	-0.319672	0.115066	-2.77815	0.00546691	0.044446
chr1_16499215_16500659	127.405	-0.454601	0.160613	-2.83042	0.00464867	0.0407489
chr1_16532538_16534298	103.37	-0.420493	0.142035	-2.96048	0.0030716	0.0324088
chr1_16722647_16724092	60.1996	-0.48908	0.163907	-2.98388	0.00284615	0.0310994
chr1_16766424_16768718	150.406	-0.330846	0.121277	-2.72803	0.00637132	0.0481541
chr1_16834148_16834716	17.3147	-0.770914	0.206198	-3.7387	0.000184971	0.00765987
chr1_16874206_16875057	20.2649	-0.717549	0.25854	-2.77539	0.00551356	0.0446437
chr1_16904603_16905075	17.9463	-0.745503	0.218863	-3.40625	0.000658616	0.0144056
chr1_16906073_16906509	22.8519	-0.695646	0.199001	-3.49569	0.000472838	0.0122235
chr1_16907088_16907591	20.8713	-0.600068	0.211145	-2.84197	0.00448352	0.0399483
chr1_16934116_16934687	27.0508	-0.803089	0.211934	-3.78933	0.000151053	0.00695292
chr1_16962521_16963242	30.3399	-0.605542	0.2146	-2.82172	0.00477666	0.0413517
chr1_16992688_16994102	474.019	-0.31946	0.116014	-2.75362	0.00589397	0.0462305
chr1_17074580_17075706	24.3097	-0.579249	0.189079	-3.06353	0.00218741	0.0269732
chr1_17076454_17077610	21.9095	-0.691671	0.20736	-3.33561	0.00085113	0.0163645
chr1_17201287_17202037	57.6542	-0.511113	0.186315	-2.74328	0.00608286	0.0470088
chr1_17275249_17276068	15.4952	-0.669632	0.223643	-2.99421	0.00275158	0.030559
chr1_17298415_17299001	14.8563	-0.698003	0.249524	-2.79734	0.00515259	0.0430711
chr1_17336518_17338700	82.9048	-0.501899	0.168028	-2.987	0.0028173	0.0309364
chr1_17600187_17601612	18.3598	-0.617243	0.219444	-2.81276	0.00491179	0.0419721
chr1_17895871_17896757	17.1588	-0.706237	0.260923	-2.70669	0.00679583	0.0497507
chr1_19392513_19394080	28.8129	-0.533033	0.194962	-2.73404	0.00625633	0.0477036
chr1_19724783_19725622	17.8424	-0.638836	0.221771	-2.88061	0.00396907	0.0373704
chr1_20436080_20436529	11.8278	-0.728171	0.255516	-2.8498	0.00437466	0.0394064
chr1_20478135_20479725	28.2786	-0.661348	0.201566	-3.28104	0.00103425	0.018019
chr1_20901392_20902543	22.5722	-0.620382	0.207845	-2.98484	0.00283731	0.0310496
chr1_20904024_20905603	42.1745	-0.684653	0.231907	-2.95228	0.00315438	0.0328918
chr1_20915219_20917271	66.8141	-0.66155	0.215589	-3.06857	0.00215089	0.0267177
chr1_21308542_21310019	23.3599	0.626476	0.216313	2.89615	0.00377768	0.0363638
chr1_21348887_21349609	38.844	0.947255	0.257703	3.67576	0.000237139	0.00860151
chr1_21441176_21442533	22.7821	0.712173	0.221702	3.21229	0.00131682	0.0204164
chr1_21546796_21548178	35.3854	-0.557603	0.174529	-3.1949	0.00139877	0.0211018
chr1_21670518_21673014	144.439	-0.370719	0.122847	-3.01772	0.00254685	0.0293263
chr1_21765833_21767559	60.456	-0.545208	0.193829	-2.81283	0.00491081	0.0419677
chr1_22142368_22144155	66.8075	-0.496812	0.182038	-2.72916	0.00634952	0.0480693
chr1_22458548_22459833	45.1265	-0.561853	0.200372	-2.80405	0.00504647	0.0425923
chr1_23100218_23101180	29.6721	-0.604988	0.206936	-2.92355	0.00346059	0.0345931
chr1_23143453_23144942	53.1786	-0.609015	0.174978	-3.48053	0.000500431	0.0125788
chr1_23155792_23156783	60.1872	-0.671276	0.173247	-3.87468	0.000106764	0.00592592
chr1_23175853_23178081	56.9782	-0.555072	0.161249	-3.44233	0.000576717	0.0134848
chr1_23202041_23202650	17.8061	-0.768589	0.241072	-3.18821	0.00143155	0.0213658
chr1_23202786_23204138	63.4616	-0.629538	0.205095	-3.0695	0.00214418	0.0266703
chr1_23442001_23442499	27.3089	-0.651876	0.188784	-3.45302	0.000554349	0.0132192
chr1_23609042_23609877	28.2361	0.669436	0.230938	2.89876	0.00374636	0.0361947
chr1_23610268_23611170	25.0313	0.693727	0.201865	3.4366	0.000589074	0.0136307
chr1_23616354_23616966	18.8477	1.0913	0.251896	4.33236	1.4752e-05	0.00242051
chr1_23617514_23618566	63.0778	0.780708	0.202377	3.8577	0.000114458	0.00610891
chr1_23630525_23631091	19.3648	0.679061	0.232938	2.9152	0.00355465	0.0351324
chr1_23638377_23638836	7.555	0.868488	0.282506	3.07423	0.00211045	0.0264303
chr1_23887891_23889242	150.305	0.468145	0.152281	3.07423	0.00211048	0.0264304
chr1_23903102_23904840	84.5	0.576809	0.204281	2.8236	0.00474877	0.0412216
chr1_24239902_24240798	10.4902	-0.772828	0.241354	-3.20206	0.0013645	0.0208197
chr1_25095076_25097825	230.641	0.533485	0.147926	3.60642	0.000310445	0.00982506
chr1_25120416_25120886	12.7461	0.986904	0.248597	3.96989	7.19058e-05	0.00492764
chr1_25132192_25132895	34.9677	0.723422	0.241057	3.00104	0.00269057	0.0302009
chr1_25593112_25595135	117.883	0.517221	0.174313	2.96721	0.00300518	0.0320129
chr1_25654989_25656675	112.68	0.786764	0.194592	4.04315	5.27379e-05	0.00424944
chr1_25656988_25657756	43.454	0.844336	0.194654	4.33762	1.44034e-05	0.00239591
chr1_25687532_25689599	92.4757	0.535808	0.163502	3.27707	0.00104889	0.0181456
chr1_25768459_25769149	13.8862	0.953513	0.247526	3.85217	0.000117074	0.006168
chr1_25885228_25887606	84.5166	-0.518483	0.182507	-2.8409	0.00449869	0.0400229
chr1_26080966_26081779	11.864	-0.770609	0.247917	-3.10833	0.00188147	0.0247624
chr1_26125897_26127669	111.608	-0.567149	0.180189	-3.14752	0.00164665	0.0230111
chr1_26449482_26450242	13.7272	0.795219	0.267171	2.97644	0.00291616	0.0314882
chr1_26559799_26561960	129.413	-0.349017	0.123626	-2.82317	0.00475508	0.0412511
chr1_26826344_26828399	133.651	-0.449624	0.143377	-3.13595	0.00171299	0.0235206
chr1_26855171_26857410	97.6829	-0.45426	0.142186	-3.19483	0.00139914	0.0211049
chr1_26900019_26901600	23.7833	-0.613447	0.207784	-2.95233	0.00315387	0.0328888
chr1_27078269_27080116	59.2125	0.536917	0.155886	3.44428	0.000572575	0.0134352
chr1_27240240_27241444	25.0948	-0.83101	0.227634	-3.65063	0.000261594	0.00899835
chr1_27264071_27265038	27.2331	-0.650932	0.202526	-3.21406	0.00130872	0.0203466
chr1_27275467_27277514	52.7665	-0.546708	0.184158	-2.96869	0.0029907	0.0319255
chr1_27319544_27321328	132.73	-0.506645	0.16624	-3.04766	0.00230627	0.0277797
chr1_27344071_27345481	61.8415	-0.59401	0.166804	-3.56113	0.000369262	0.0107814
chr1_27361895_27362875	46.8084	-0.555429	0.16315	-3.40441	0.000663064	0.0144538
chr1_27428857_27429777	16.628	-0.62403	0.22168	-2.815	0.0048777	0.0418171
chr1_27625449_27626276	13.056	-0.652476	0.239919	-2.71957	0.00653674	0.0487884
chr1_27843532_27844523	26.516	-0.676321	0.197279	-3.42825	0.000607481	0.0138424
chr1_27866296_27867719	40.0056	-0.494268	0.179174	-2.75859	0.00580516	0.0458581
chr1_27960190_27961611	84.688	-0.552453	0.201838	-2.73711	0.00619813	0.0474726
chr1_27985589_27987216	89.6368	-0.433704	0.157619	-2.75159	0.00593063	0.0463833
chr1_28089931_28091411	18.7488	-0.650456	0.214419	-3.03358	0.00241671	0.0284965
chr1_28239974_28241896	125.192	-0.351837	0.122953	-2.86157	0.00421552	0.0386036
chr1_28285573_28287397	130.901	-0.449786	0.155623	-2.89024	0.00384953	0.0367469
chr1_28305602_28306590	22.3429	0.713087	0.243672	2.92642	0.00342885	0.0344152
chr1_28318273_28320289	70.9783	0.482602	0.16055	3.00593	0.0026477	0.0299447
chr1_28382556_28383082	11.554	0.763103	0.243293	3.13656	0.00170942	0.0234935
chr1_28498755_28500241	51.495	-0.458918	0.166584	-2.75487	0.00587156	0.0461366
chr1_28516620_28518149	50.5421	-0.5568	0.199096	-2.79664	0.00516377	0.0431213
chr1_28933905_28934771	12.2083	-0.647704	0.235475	-2.75062	0.00594818	0.0464562
chr1_29253505_29255509	44.9981	0.603359	0.200054	3.01598	0.00256149	0.0294174
chr1_29459434_29461417	28.0791	-0.614832	0.220027	-2.79435	0.00520042	0.0432852
chr1_30348353_30349112	10.5468	0.952101	0.255073	3.73266	0.000189468	0.00774829
chr1_31479985_31480853	17.601	0.788228	0.247927	3.17928	0.00147641	0.0217179
chr1_31885488_31887342	62.0372	-0.487373	0.170604	-2.85675	0.00428009	0.038926
chr1_32042068_32043704	143.211	-0.522387	0.178554	-2.92566	0.00343731	0.0344603
chr1_32146100_32147530	36.2606	-0.690025	0.237619	-2.90391	0.00368531	0.0358616
chr1_32165853_32167304	26.1844	-0.614939	0.218654	-2.81239	0.00491756	0.0419989
chr1_32268014_32269352	71.1533	0.526675	0.168453	3.12654	0.00176876	0.0239378
chr1_32396523_32397335	40.017	0.685706	0.21355	3.21098	0.00132282	0.0204679
chr1_32397898_32399199	67.3085	0.46017	0.141733	3.24674	0.00116733	0.0191185
chr1_32665409_32667252	102.535	-0.44827	0.14007	-3.20033	0.00137272	0.020888
chr1_32816351_32818187	145.031	-0.414431	0.14599	-2.83876	0.00452886	0.0401707
chr1_33142084_33142696	8.8375	-0.822497	0.252393	-3.25879	0.00111887	0.0187319
chr1_33167326_33169370	94.8943	-0.627591	0.149034	-4.21105	2.54183e-05	0.00307916
chr1_33683874_33685777	33.2086	-0.473347	0.172117	-2.75014	0.00595693	0.0464925
chr1_35330738_35332627	86.9334	-0.424493	0.149286	-2.8435	0.00446216	0.0398428
chr1_35586107_35587016	33.3381	-0.505093	0.185215	-2.72707	0.00638996	0.0482263
chr1_35667534_35668419	15.3146	0.689425	0.24315	2.83539	0.00457703	0.0404048
chr1_35753016_35754561	90.5697	0.464401	0.152139	3.05248	0.00226959	0.0275349
chr1_35843411_35844124	8.86323	1.35079	0.270563	4.99253	5.95928e-07	0.000660117
chr1_35970462_35972880	54.8334	0.719406	0.198065	3.63216	0.000281055	0.00931941
chr1_36227009_36228557	34.8257	1.03621	0.228862	4.52768	5.96359e-06	0.00167096
chr1_36313648_36314218	8.93949	0.792072	0.264229	2.99767	0.00272053	0.0303777
chr1_36741456_36743103	29.6982	-0.515078	0.186169	-2.76672	0.00566227	0.0452652
chr1_36807758_36809388	138.72	-0.568717	0.163342	-3.48177	0.000498116	0.0125497
chr1_37920116_37921520	70.0293	-0.534416	0.171592	-3.11445	0.00184286	0.0244778
chr1_38396798_38398348	53.2754	-0.505095	0.168661	-2.99474	0.00274681	0.0305313
chr1_38469927_38471122	108.677	-0.446222	0.159078	-2.80505	0.00503083	0.042521
chr1_39364885_39365489	9.41539	-0.82094	0.254858	-3.22116	0.00127672	0.020067
chr1_39582467_39583417	29.1059	0.659111	0.224321	2.93825	0.00330069	0.0337183
chr1_39643585_39645639	145.088	0.456692	0.14419	3.16729	0.00153869	0.0221904
chr1_39712178_39712584	10.6594	-0.668736	0.247221	-2.70501	0.00683021	0.0498756
chr1_40004130_40005233	25.0974	-0.578642	0.20563	-2.814	0.00489293	0.0418865
chr1_40166620_40167871	16.5877	-0.623919	0.215692	-2.89264	0.00382016	0.036591
chr1_40203975_40205478	91.8155	-0.390626	0.128362	-3.04316	0.00234106	0.0280088
chr1_40299194_40300419	21.5543	-0.682361	0.228875	-2.98137	0.0028696	0.0312306
chr1_40366381_40368234	40.7872	-0.608727	0.18914	-3.2184	0.0012891	0.0201759
chr1_40973705_40975218	98.0251	-0.366432	0.127514	-2.87365	0.00405752	0.0378209
chr1_41177045_41177758	23.7319	0.730307	0.207455	3.52032	0.000431021	0.0116569
chr1_41349312_41350345	38.226	-0.546056	0.190303	-2.86941	0.00411245	0.0380961
chr1_41486584_41487964	53.7881	-0.517368	0.164495	-3.14519	0.00165982	0.0231121
chr1_41573897_41576186	139.795	0.55564	0.189761	2.92811	0.00341034	0.0343161
chr1_41624003_41624485	7.55407	0.760011	0.27302	2.78372	0.00537393	0.0440472
chr1_41706482_41708797	139.756	-0.424063	0.135175	-3.13714	0.00170605	0.0234679
chr1_41950617_41952656	50.7602	-0.541623	0.178125	-3.04069	0.00236033	0.0281343
chr1_42206163_42207867	42.5261	-0.659381	0.212809	-3.09846	0.0019453	0.0252264
chr1_42248348_42249794	41.7539	-0.490094	0.179276	-2.73374	0.00626199	0.047726
chr1_42337427_42338039	12.8474	0.922425	0.265849	3.46973	0.000520986	0.0128309
chr1_42419897_42422122	126.409	0.409645	0.148248	2.76325	0.00572296	0.0455146
chr1_42679983_42680854	25.0905	0.83055	0.219777	3.77907	0.000157418	0.00708208
chr1_42785335_42786348	16.954	0.664168	0.23916	2.77709	0.00548482	0.0445221
chr1_42786524_42787178	8.81419	0.785479	0.270476	2.90407	0.00368352	0.0358518
chr1_42787291_42787893	7.98903	1.00576	0.273162	3.68191	0.000231497	0.00850947
chr1_42788529_42789165	13.3266	0.787606	0.280294	2.80993	0.00495521	0.0421736
chr1_43311501_43313208	87.8908	-0.410279	0.149899	-2.73704	0.00619948	0.0474779
chr1_43670981_43674370	398.973	0.448526	0.163542	2.74258	0.00609593	0.0470618
chr1_43739498_43741059	76.6602	-0.466427	0.169852	-2.74608	0.00603121	0.0467982
chr1_43937408_43939411	271.497	0.415245	0.140782	2.94956	0.00318222	0.0330517
chr1_44176835_44178636	103.672	0.8568	0.207201	4.13512	3.54766e-05	0.00356481
chr1_44179387_44180179	20.3428	-0.586786	0.204638	-2.86743	0.00413824	0.0382243
chr1_44241613_44242801	18.0184	0.705677	0.222087	3.17748	0.00148559	0.0217888
chr1_44366186_44368738	44.7646	-0.541388	0.194374	-2.78529	0.00534792	0.0439344
chr1_44456610_44458200	67.7662	-0.61203	0.155124	-3.94542	7.9659e-05	0.0051687
chr1_45291595_45292889	34.9577	-0.556919	0.191572	-2.90709	0.00364804	0.0356559
chr1_45404214_45404810	12.8423	-0.632905	0.227205	-2.78561	0.00534266	0.0439116
chr1_45600004_45600784	8.51408	0.815781	0.281947	2.89339	0.00381113	0.0365429
chr1_45711800_45713837	135.64	0.494701	0.130711	3.7847	0.000153892	0.00701127
chr1_45725598_45726718	17.0074	0.872426	0.262833	3.31932	0.000902367	0.0168531
chr1_46086843_46087899	55.6202	-0.535586	0.164855	-3.24883	0.00115881	0.0190517
chr1_46356842_46359364	72.2341	0.634452	0.184622	3.4365	0.000589277	0.013633
chr1_46444960_46445460	10.1065	0.804188	0.263309	3.05416	0.00225692	0.0274495
chr1_46580395_46581021	9.11182	0.744424	0.272036	2.73649	0.00620976	0.0475189
chr1_46787939_46789623	18.2424	-0.567703	0.208875	-2.71791	0.00656955	0.0489123
chr1_46871676_46872936	24.6759	-0.610667	0.217068	-2.81325	0.00490432	0.0419383
chr1_47077047_47078195	56.8723	-0.666719	0.212682	-3.13482	0.0017196	0.0235707
chr1_47081699_47083190	115.346	-0.422329	0.141049	-2.99421	0.00275159	0.0305591
chr1_47644355_47645977	68.4586	-0.525087	0.171383	-3.06382	0.0021853	0.0269585
chr1_47690920_47692421	118.805	-0.408623	0.148117	-2.75878	0.0058017	0.0458436
chr1_48043791_48045027	19.2419	-0.62891	0.213966	-2.93931	0.00328947	0.0336561
chr1_48053161_48054330	14.0268	-0.65849	0.224869	-2.92832	0.00340794	0.0343032
chr1_48142308_48143070	11.2314	-0.766097	0.251549	-3.04552	0.00232277	0.0278887
chr1_48276188_48277626	16.3866	-0.924827	0.256712	-3.60259	0.000315062	0.00990589
chr1_48806681_48807615	10.7157	0.944453	0.267272	3.53368	0.00040981	0.0113674
chr1_50798477_50799775	21.6242	-0.705061	0.21108	-3.34025	0.000837025	0.0162249
chr1_50996414_50997280	12.3858	0.798874	0.271477	2.9427	0.00325365	0.0334563
chr1_51008188_51008663	8.85878	0.941322	0.273539	3.44128	0.00057898	0.0135117
chr1_51068077_51070578	88.7134	0.456605	0.15803	2.88937	0.00386019	0.0368032
chr1_51761855_51763608	98.3332	-0.453341	0.158083	-2.86774	0.00413421	0.0382043
chr1_51768987_51770722	118.031	-0.42447	0.153489	-2.76547	0.00568412	0.0453553
chr1_51889005_51889715	13.1635	0.661176	0.231555	2.85537	0.00429862	0.0390209
chr1_51954207_51954830	10.1898	0.831322	0.257899	3.22344	0.00126659	0.0199772
chr1_52126238_52128124	60.1511	0.912313	0.195485	4.66693	3.05732e-06	0.00133055
chr1_52137210_52139303	106.505	0.518251	0.185971	2.78673	0.00532436	0.0438319
chr1_52202324_52203674	28.1248	0.871552	0.223682	3.89639	9.76358e-05	0.00569342
chr1_52225305_52226643	18.6241	0.760733	0.240341	3.16523	0.00154962	0.0222715
chr1_52702812_52705316	92.1716	0.458729	0.167289	2.74213	0.00610423	0.0470954
chr1_52889428_52890686	17.6412	0.599702	0.217274	2.76012	0.005778	0.0457441
chr1_53392469_53394272	84.8393	-0.462421	0.151694	-3.04838	0.00230077	0.0277432
chr1_53514733_53516083	45.9934	0.644696	0.215028	2.9982	0.00271582	0.03035
chr1_53588668_53590420	41.5388	-0.70087	0.23072	-3.03775	0.00238353	0.0282843
chr1_54230606_54232956	71.4321	0.794886	0.225001	3.53281	0.000411165	0.011386
chr1_54752288_54753903	40.6554	-0.496556	0.177565	-2.79647	0.0051664	0.0431331
chr1_54928486_54929533	43.6518	-0.578059	0.197058	-2.93344	0.00335229	0.0340019
chr1_55035936_55038426	125.185	-0.418376	0.132496	-3.15764	0.0015905	0.0225726
chr1_55046985_55048315	24.6408	-0.728682	0.22205	-3.28161	0.00103218	0.0180009
chr1_55350520_55353597	80.6958	-0.782219	0.17006	-4.59968	4.23147e-06	0.00148929
chr1_55415355_55417014	111.714	-0.53813	0.151204	-3.55897	0.000372306	0.0108269
chr1_55461793_55463110	22.1679	-0.630858	0.225396	-2.79888	0.00512795	0.0429602
chr1_55486838_55488460	32.5188	-0.623895	0.200584	-3.11039	0.00186838	0.0246665
chr1_55679811_55682046	168.401	-0.401421	0.124738	-3.21812	0.00129035	0.0201868
chr1_55828179_55829818	26.0315	0.644991	0.235256	2.74166	0.00611303	0.047131
chr1_56533705_56535424	82.4995	0.476972	0.144938	3.29086	0.000998828	0.0177052
chr1_56602771_56604179	31.9188	0.65804	0.206111	3.19264	0.00140978	0.0211911
chr1_56811007_56812536	24.0333	1.04399	0.233785	4.4656	7.98456e-06	0.00191597
chr1_56948281_56949971	53.0475	0.551423	0.196363	2.80818	0.00498227	0.0422985
chr1_57153853_57155411	36.9443	0.576751	0.17661	3.26567	0.00109206	0.0185106
chr1_58982185_58982939	8.59579	0.869979	0.271806	3.20073	0.0013708	0.0208722
chr1_59164670_59166399	163.646	-0.295955	0.108069	-2.73858	0.0061705	0.0473622
chr1_59210172_59211081	31.1602	0.619132	0.197298	3.13806	0.00170069	0.023427
chr1_59219796_59222382	272.055	0.488715	0.163236	2.99392	0.00275422	0.0305743
chr1_59289062_59290020	51.0355	0.530433	0.167786	3.16137	0.00157029	0.0224231
chr1_59314046_59316316	188.934	0.55922	0.174596	3.20293	0.00136035	0.0207852
chr1_59360937_59361698	69.9384	-0.509667	0.180487	-2.82384	0.00474526	0.0412052
chr1_59512145_59512939	13.5025	-0.764095	0.23537	-3.24635	0.00116896	0.0191311
chr1_59703594_59704356	8.69205	0.808136	0.269174	3.00228	0.00267962	0.0301358
chr1_59757793_59759157	61.1232	0.817942	0.190667	4.2899	1.78756e-05	0.00264468
chr1_59930501_59931932	24.0395	0.80758	0.277246	2.91287	0.00358126	0.0352827
chr1_59948614_59950301	45.0829	0.629407	0.199933	3.14809	0.00164344	0.0229864
chr1_60035238_60037258	54.5423	0.781366	0.21032	3.71513	0.000203099	0.00800667
chr1_60143849_60144969	28.814	0.566003	0.202938	2.78904	0.00528646	0.043666
chr1_60164994_60165434	14.2905	0.803652	0.257776	3.11764	0.00182307	0.0243327
chr1_60215516_60217130	84.6821	0.863651	0.198005	4.36176	1.29019e-05	0.00229431
chr1_60693004_60693660	10.8807	0.785837	0.275668	2.85067	0.00436278	0.0393465
chr1_61084954_61088112	109.757	0.556024	0.193554	2.87271	0.00406972	0.0378824
chr1_61556223_61557021	10.9231	0.838214	0.289456	2.89582	0.00378167	0.0363852
chr1_61559462_61560545	16.339	0.786379	0.249763	3.14849	0.00164114	0.0229687
chr1_61586017_61587014	18.3565	0.690932	0.242766	2.84608	0.00442608	0.0396637
chr1_61597532_61599871	78.7091	0.599771	0.201328	2.97907	0.00289121	0.0313507
chr1_61606307_61607716	38.8638	0.781972	0.205123	3.81222	0.000137727	0.00666248
chr1_61649029_61650922	135.722	0.442212	0.135616	3.26076	0.00111114	0.0186686
chr1_61752827_61753983	27.5804	0.820125	0.2694	3.04426	0.00233254	0.027953
chr1_61755186_61755795	8.97288	1.11247	0.277367	4.01084	6.0504e-05	0.00454232
chr1_61764982_61765820	9.05342	0.986937	0.290811	3.39375	0.000689437	0.0147331
chr1_61783796_61784909	24.3438	1.0002	0.229329	4.36141	1.29227e-05	0.0022955
chr1_61818093_61819147	17.5694	0.625033	0.222378	2.81067	0.0049438	0.0421208
chr1_61868925_61870407	73.834	0.509098	0.165589	3.07447	0.00210874	0.026418
chr1_61918121_61919853	88.0532	0.747991	0.226911	3.2964	0.000979312	0.0175366
chr1_62207624_62209315	120.781	-0.458263	0.130039	-3.52405	0.000424997	0.0115746
chr1_62587145_62588580	36.8829	-0.584385	0.189895	-3.07741	0.00208805	0.026269
chr1_63589780_63591137	24.2292	0.831214	0.211689	3.92658	8.61631e-05	0.00537016
chr1_64157469_64158095	12.2073	0.756555	0.249896	3.02748	0.00246605	0.0288144
chr1_64504988_64505725	26.9221	0.736734	0.224211	3.28589	0.00101659	0.0178639
chr1_64758356_64759203	16.9425	0.873763	0.262895	3.32362	0.00088858	0.0167244
chr1_64979338_64980465	19.7563	0.736373	0.260153	2.83054	0.00464698	0.0407408
chr1_65005158_65007397	65.5622	0.637649	0.19379	3.29042	0.00100039	0.0177193
chr1_65156760_65157909	78.8888	0.432922	0.141313	3.06356	0.0021872	0.0269717
chr1_65221086_65221801	9.67614	0.754944	0.254118	2.97084	0.00296982	0.031799
chr1_65344470_65347592	307.867	0.412478	0.148831	2.77146	0.00558055	0.0449254
chr1_65362376_65364658	127.999	0.648023	0.161412	4.01472	5.95152e-05	0.00450673
chr1_65372276_65373449	15.9868	1.15386	0.25856	4.46263	8.09579e-06	0.00192743
chr1_65398362_65400634	130.777	0.372372	0.137241	2.71326	0.00666242	0.0492598
chr1_65612755_65615269	131.916	-0.403973	0.147886	-2.73165	0.00630172	0.0478824
chr1_65837952_65838756	8.63676	1.05197	0.278045	3.78346	0.000154663	0.0070269
chr1_65894840_65896875	133.602	0.838291	0.236292	3.5477	0.000388613	0.0110682
chr1_65941025_65942452	13.8265	0.640265	0.229354	2.7916	0.0052448	0.0434824
chr1_66081319_66082061	15.8982	0.758766	0.258593	2.93421	0.00334398	0.0339565
chr1_66146190_66147390	22.5796	0.623493	0.211609	2.94645	0.00321449	0.0332355
chr1_66797336_66798558	147.27	0.556775	0.169949	3.27613	0.0010524	0.0181757
chr1_66799118_66800743	184.201	0.439502	0.156428	2.80961	0.00496011	0.0421963
chr1_66815061_66816541	93.2536	0.771807	0.207215	3.72466	0.000195578	0.00786495
chr1_66816798_66817893	53.5331	1.04504	0.224266	4.65982	3.16488e-06	0.00134815
chr1_66825689_66826378	17.2771	1.0156	0.23016	4.41257	1.02149e-05	0.00211585
chr1_66836046_66838692	197.572	0.516312	0.179864	2.87058	0.00409726	0.0380204
chr1_66903460_66905938	163.28	0.784083	0.23203	3.37922	0.000726905	0.0151225
chr1_66910243_66912662	113.61	0.508939	0.166177	3.06263	0.00219402	0.0270191
chr1_66954490_66955352	19.6172	0.616663	0.217094	2.84054	0.00450375	0.0400478
chr1_66987203_66987889	12.6901	0.867318	0.247722	3.50117	0.000463218	0.0120958
chr1_67008082_67010392	142.846	0.827037	0.188691	4.38303	1.17041e-05	0.00222142
chr1_67028153_67030936	316.864	0.641076	0.194087	3.30303	0.000956472	0.0173397
chr1_67088858_67091019	50.2095	0.673816	0.20063	3.3585	0.000783661	0.0156769
chr1_67194106_67195883	126.418	0.541777	0.181529	2.98453	0.00284017	0.0310657
chr1_67446394_67447725	18.9203	0.651134	0.240591	2.7064	0.00680173	0.0497722
chr1_67484710_67486635	70.6945	0.669098	0.218201	3.06643	0.00216631	0.026826
chr1_68054696_68056909	37.2639	0.50639	0.17952	2.8208	0.00479047	0.0414159
chr1_68083525_68085475	133.076	0.638508	0.209552	3.04702	0.00231123	0.0278126
chr1_68128374_68129764	20.6412	1.15724	0.245047	4.72254	2.32922e-06	0.00119257
chr1_68148567_68149104	36.8908	0.903367	0.24496	3.68781	0.000226197	0.00842072
chr1_68188753_68191259	235.254	0.430145	0.150907	2.8504	0.00436646	0.0393651
chr1_68191635_68192069	36.6033	0.960312	0.230025	4.17482	2.9822e-05	0.00331317
chr1_68219742_68220805	57.1032	-0.620986	0.14945	-4.15515	3.25073e-05	0.00343898
chr1_68254843_68255852	67.8894	0.427204	0.155523	2.74689	0.00601635	0.0467373
chr1_68275293_68278427	107.635	0.659151	0.18584	3.54687	0.000389838	0.0110859
chr1_68305263_68307394	121.125	0.738531	0.192679	3.83297	0.000126605	0.00640287
chr1_68315945_68316932	60.132	0.786517	0.205118	3.83445	0.000125844	0.00638467
chr1_68319449_68322550	164.416	0.377709	0.139715	2.70343	0.00686284	0.0499938
chr1_68348677_68350150	50.7261	0.523788	0.170024	3.08067	0.00206536	0.0261041
chr1_68354313_68356655	128.45	0.700768	0.139504	5.02327	5.07987e-07	0.000624889
chr1_68435130_68436375	28.5975	0.967271	0.229575	4.2133	2.51661e-05	0.00306719
chr1_68444089_68445969	20.7499	0.697207	0.218213	3.19507	0.00139795	0.0210952
chr1_68653702_68654987	22.5701	0.653482	0.217239	3.00813	0.00262861	0.0298293
chr1_68663476_68664549	25.824	0.919852	0.240656	3.82227	0.000132227	0.00653519
chr1_68670454_68674297	127.978	0.566437	0.207918	2.72433	0.00644313	0.0484314
chr1_68796188_68797462	39.8395	0.830888	0.219207	3.79043	0.000150388	0.00693909
chr1_70323866_70324929	10.557	1.16237	0.286151	4.06207	4.86389e-05	0.00410494
chr1_70328104_70329129	10.0218	1.29544	0.283779	4.56497	4.99566e-06	0.00156359
chr1_70509679_70511687	45.5094	0.752817	0.236841	3.17857	0.00148002	0.0217458
chr1_70902373_70903140	11.7393	0.78017	0.256796	3.03809	0.00238082	0.0282668
chr1_72631998_72632877	17.33	1.14469	0.246575	4.64234	3.44482e-06	0.00139064
chr1_73401957_73403053	9.12567	0.821298	0.29415	2.7921	0.00523664	0.0434462
chr1_74058373_74060298	74.4433	0.760236	0.197644	3.84649	0.000119824	0.00623661
chr1_74070250_74071238	9.40051	0.924523	0.280304	3.29828	0.000972782	0.0174808
chr1_75674733_75675972	15.4504	0.895565	0.26572	3.37034	0.000750758	0.0153608
chr1_75697401_75698407	12.9129	0.859258	0.243557	3.52796	0.000418778	0.0114894
chr1_75810848_75813354	123.148	0.780913	0.240745	3.24373	0.00117975	0.0192148
chr1_75888650_75889371	8.5741	1.06353	0.27675	3.84293	0.000121574	0.00628044
chr1_75937265_75939635	78.3726	1.09417	0.230886	4.73898	2.14797e-06	0.00115565
chr1_75948603_75949945	17.9793	0.642297	0.224305	2.86349	0.00418998	0.0384789
chr1_75956606_75957863	12.9912	0.729421	0.249286	2.92604	0.00343304	0.0344376
chr1_75967809_75969639	68.0745	0.576378	0.181325	3.17869	0.00147941	0.0217411
chr1_75995292_75995728	8.38692	0.889777	0.284454	3.12802	0.00175987	0.0238721
chr1_76044898_76045606	24.7089	0.725105	0.246873	2.93716	0.00331234	0.0337827
chr1_76533820_76535253	42.7572	1.00739	0.239205	4.21141	2.53783e-05	0.00307727
chr1_76719080_76720919	90.002	0.738942	0.231733	3.18876	0.00142883	0.0213441
chr1_76722020_76722552	21.4616	0.969867	0.251505	3.85625	0.000115137	0.0061244
chr1_76888239_76889101	8.38598	0.79422	0.28657	2.77146	0.00558047	0.044925
chr1_76946207_76947272	10.4993	0.783457	0.258192	3.0344	0.00241014	0.0284546
chr1_78104615_78105268	9.50448	1.01703	0.26963	3.77195	0.000161975	0.00717101
chr1_78118724_78119460	11.6461	-0.687379	0.231267	-2.97223	0.00295641	0.0317184
chr1_78208561_78209918	18.062	-0.805308	0.213378	-3.77409	0.000160595	0.00714438
chr1_78244333_78246060	91.5155	-0.367301	0.130565	-2.81316	0.00490571	0.0419446
chr1_78297301_78297900	14.3358	1.0147	0.27119	3.74166	0.000182805	0.00761649
chr1_78297912_78300755	94.691	0.667951	0.217173	3.07566	0.00210038	0.026358
chr1_78389506_78390775	31.0944	-0.521922	0.186158	-2.80366	0.00505267	0.0426205
chr1_78394947_78396269	34.1096	0.615181	0.203614	3.02131	0.00251682	0.0291378
chr1_78407655_78408716	12.938	0.717554	0.244338	2.93673	0.00331691	0.0338079
chr1_78469629_78471194	89.8637	0.743123	0.222433	3.34088	0.000835125	0.0162059
chr1_78503231_78504474	61.5012	0.604889	0.202342	2.98944	0.00279489	0.0308086
chr1_78544559_78545710	71.2398	0.628006	0.20482	3.06614	0.00216841	0.0268407
chr1_78560385_78563153	152.945	0.508151	0.186235	2.72855	0.00636136	0.0481153
chr1_78566308_78568410	129.287	0.52347	0.175922	2.97558	0.00292439	0.0315334
chr1_78956462_78958087	36.2977	-0.703937	0.18271	-3.85276	0.000116792	0.0061617
chr1_78969207_78969848	9.18423	0.717539	0.264642	2.71136	0.00670079	0.049402
chr1_79084806_79087357	70.4343	0.628515	0.171621	3.66224	0.000250023	0.00880844
chr1_79114933_79116149	37.021	0.84421	0.204268	4.13285	3.58287e-05	0.0035789
chr1_79490716_79491721	13.2113	0.656737	0.238829	2.74982	0.00596275	0.0465166
chr1_79508250_79508786	13.0085	0.914693	0.248359	3.68294	0.00023056	0.00849395
chr1_79545167_79546751	37.4973	0.649267	0.197471	3.28792	0.00100932	0.0177992
chr1_79547919_79548538	15.3829	0.69793	0.221804	3.14661	0.00165177	0.0230505
chr1_79626805_79628155	26.0504	0.906449	0.228828	3.96127	7.45528e-05	0.00500781
chr1_80040016_80041221	27.4554	0.738632	0.22148	3.33499	0.000853037	0.0163832
chr1_80181633_80182656	19.3124	1.00129	0.25299	3.95783	7.56329e-05	0.00503962
chr1_80211685_80212302	8.51238	0.998326	0.297863	3.35163	0.000803367	0.0158823
chr1_80276731_80277826	24.3205	0.977344	0.232659	4.20077	2.66014e-05	0.00314456
chr1_80278202_80279127	13.3158	0.772452	0.251059	3.07677	0.00209256	0.0263016
chr1_80325627_80326749	48.5599	0.764754	0.244575	3.12687	0.00176679	0.0239233
chr1_80683152_80683830	9.64217	0.717696	0.263985	2.7187	0.00655388	0.0488532
chr1_81644517_81645061	15.3148	-0.829174	0.273983	-3.02637	0.0024751	0.0288725
chr1_82172210_82173533	74.7411	0.638728	0.181258	3.52385	0.000425322	0.0115791
chr1_82300470_82301417	14.5529	0.707746	0.250481	2.82555	0.00472	0.0410867
chr1_82342481_82344011	24.2016	0.710929	0.239878	2.9637	0.0030396	0.032219
chr1_83160212_83162089	24.8158	0.870312	0.231362	3.76169	0.000168766	0.00732185
chr1_83169515_83171901	80.263	0.587953	0.19252	3.05399	0.00225823	0.0274583
chr1_83302769_83304561	29.3155	0.735799	0.231026	3.18492	0.00144793	0.0214956
chr1_83385575_83387389	66.4212	0.65934	0.233778	2.82037	0.00479683	0.0414453
chr1_83396198_83398167	52.1153	0.604169	0.217767	2.77438	0.00553068	0.0447158
chr1_83499210_83499936	7.93625	0.822353	0.292234	2.81402	0.00489256	0.0418849
chr1_83551944_83553218	19.9785	0.765525	0.267605	2.86065	0.00422775	0.038663
chr1_84354845_84356399	16.7781	0.67862	0.224695	3.02018	0.00252627	0.0291973
chr1_84609720_84610401	25.6508	0.890068	0.228804	3.89009	0.000100205	0.0057612
chr1_84610715_84611312	25.6026	0.836838	0.226137	3.70059	0.0002151	0.00822737
chr1_84621504_84623175	39.4739	0.889558	0.2018	4.40811	1.04275e-05	0.00213209
chr1_84635724_84636491	16.2583	0.785968	0.248768	3.15944	0.00158071	0.0224988
chr1_84639100_84640456	51.3487	0.74568	0.203417	3.66578	0.000246586	0.00875031
chr1_84766740_84767533	46.7368	0.634582	0.202433	3.13478	0.00171984	0.0235725
chr1_84767961_84769313	88.9995	0.605771	0.223027	2.71614	0.00660486	0.049045
chr1_84873518_84874100	11.9289	1.02333	0.264425	3.87003	0.000108824	0.00597624
chr1_84875991_84876979	17.7466	0.790218	0.256842	3.07667	0.00209325	0.0263065
chr1_85012947_85013469	9.25504	0.843499	0.264929	3.18386	0.00145324	0.0215374
chr1_85437657_85439178	14.2457	0.702956	0.258201	2.72252	0.00647869	0.0485676
chr1_85779197_85780937	188.015	0.384361	0.140976	2.72644	0.00640219	0.0482736
chr1_85788200_85788670	43.6505	0.733958	0.205125	3.57811	0.000346089	0.0104228
chr1_85793821_85795152	163.773	0.607459	0.200708	3.02658	0.00247337	0.0288614
chr1_85795572_85796834	189.579	0.503951	0.185843	2.7117	0.00669399	0.0493769
chr1_85804202_85805192	81.6627	0.505295	0.182763	2.76476	0.00569651	0.0454062
chr1_85807151_85809361	196.001	0.69319	0.196391	3.52964	0.000416121	0.0114535
chr1_85825609_85826262	12.0429	1.03347	0.28081	3.68031	0.000232951	0.00853343
chr1_85826665_85827548	18.9951	0.685921	0.240924	2.84704	0.00441281	0.0395976
chr1_85831450_85831886	16.7368	0.935628	0.232251	4.02853	5.61268e-05	0.00437993
chr1_85832277_85833500	46.7974	0.586532	0.208468	2.81354	0.00489999	0.0419186
chr1_85842752_85843261	12.1211	0.758643	0.266867	2.84277	0.00447227	0.0398928
chr1_85872633_85874070	65.7943	1.0359	0.225372	4.59641	4.29838e-06	0.00149653
chr1_85912999_85915628	228.479	0.485508	0.167364	2.9009	0.00372093	0.0360566
chr1_85962707_85963102	9.9525	0.752717	0.260431	2.89027	0.0038491	0.0367446
chr1_86000407_86001156	17.376	0.74111	0.258613	2.86571	0.00416076	0.0383354
chr1_86129404_86130254	9.1843	0.763735	0.269621	2.83263	0.00461673	0.0405961
chr1_86621060_86622781	29.223	-0.667454	0.225407	-2.9611	0.00306539	0.0323721
chr1_87113495_87114352	12.0592	0.968725	0.264112	3.66786	0.00024459	0.00871941
chr1_87179855_87180522	10.9586	0.978225	0.254565	3.84273	0.000121673	0.0062829
chr1_87190778_87191481	7.67418	1.0303	0.288871	3.56664	0.000361591	0.0106651
chr1_87800189_87801627	127.94	-0.394476	0.138692	-2.84426	0.00445141	0.0397896
chr1_88334999_88335772	13.1032	0.938239	0.261123	3.59309	0.000326774	0.0101063
chr1_88792653_88794739	79.0653	0.804515	0.187989	4.2796	1.87231e-05	0.00270286
chr1_89126269_89127499	12.096	0.902549	0.250694	3.6002	0.000317978	0.00995641
chr1_89196804_89197656	17.6684	0.841536	0.239122	3.51928	0.000432717	0.0116799
chr1_89206246_89206778	7.65215	0.855175	0.273042	3.13202	0.00173606	0.0236946
chr1_89467062_89467848	9.63246	0.929528	0.271118	3.4285	0.000606936	0.0138362
chr1_89479855_89480581	7.57746	0.775587	0.266412	2.91123	0.00360006	0.0353884
chr1_89512908_89514394	20.2457	0.686153	0.245175	2.79862	0.00513212	0.0429789
chr1_89529736_89532325	128.337	0.707171	0.199301	3.54825	0.000387805	0.0110564
chr1_89535585_89536072	10.8896	0.854258	0.251305	3.39929	0.000675609	0.014588
chr1_89720307_89721722	21.5865	0.709114	0.232946	3.04412	0.00233365	0.0279603
chr1_89727382_89729135	63.1097	0.627297	0.212341	2.95419	0.00313487	0.032779
chr1_89775307_89776386	12.1214	0.764445	0.262993	2.90672	0.00365241	0.0356801
chr1_89948662_89949353	7.69314	1.04476	0.286159	3.65097	0.000261254	0.00899289
chr1_89981412_89982087	11.4889	0.844333	0.251692	3.35462	0.000794735	0.0157922
chr1_90010612_90013495	201.554	0.658974	0.199847	3.2974	0.000975851	0.0175071
chr1_90018163_90018538	12.8129	1.18444	0.266327	4.4473	8.69564e-06	0.00198625
chr1_90059217_90060067	14.7853	0.925765	0.257498	3.59523	0.000324105	0.0100612
chr1_90101149_90102654	138.822	0.755545	0.183363	4.12049	3.78066e-05	0.00366641
chr1_90132734_90134203	31.5423	0.975882	0.209284	4.66296	3.11689e-06	0.00134039
chr1_90157977_90159623	87.0403	0.71872	0.209039	3.43821	0.000585582	0.0135897
chr1_90176069_90176473	23.1477	0.743943	0.245041	3.03599	0.00239746	0.0283736
chr1_90184417_90184963	27.5334	0.765786	0.223709	3.42313	0.00061904	0.0139721
chr1_90185251_90186006	44.3051	0.767939	0.206057	3.72683	0.000193903	0.00783335
chr1_90189446_90191079	107.014	0.463024	0.144233	3.21025	0.00132621	0.0204969
chr1_90320040_90322027	47.4238	0.499348	0.178411	2.79886	0.00512826	0.0429616
chr1_90335238_90336076	18.4483	-0.563571	0.206666	-2.72697	0.00639197	0.0482341
chr1_90338697_90340153	35.4247	0.670196	0.229494	2.92032	0.00349667	0.0348014
chr1_90361577_90362301	34.4474	-0.687153	0.195715	-3.51099	0.000446444	0.0118702
chr1_90371858_90373597	176.068	0.356921	0.121244	2.94381	0.00324199	0.0333908
chr1_92190724_92192417	54.702	0.64381	0.22944	2.80601	0.0050159	0.0424528
chr1_92841388_92842796	19.5321	0.813172	0.208557	3.89903	9.65777e-05	0.00566493
chr1_93002221_93002906	13.0396	0.864422	0.272822	3.16844	0.00153257	0.0221448
chr1_93181276_93182242	10.6557	-0.657086	0.241049	-2.72594	0.00641182	0.0483108
chr1_93324314_93325224	10.5325	0.80918	0.272809	2.9661	0.00301599	0.0320778
chr1_93688810_93689735	10.3754	0.791104	0.283186	2.79358	0.00521275	0.0433402
chr1_93919394_93920056	13.4743	0.761235	0.253852	2.99874	0.00271101	0.0303217
chr1_94017671_94019482	41.9752	0.616398	0.216472	2.84747	0.00440688	0.0395679
chr1_94127242_94128111	67.4175	0.631765	0.168441	3.75065	0.000176378	0.00748455
chr1_94263018_94264944	45.3635	0.795922	0.258235	3.08216	0.00205506	0.0260289
chr1_94269100_94271441	80.8052	0.709055	0.166591	4.25627	2.07861e-05	0.00283333
chr1_94503049_94506124	310.265	0.429568	0.143945	2.98425	0.00284273	0.0310801
chr1_94625667_94627361	45.336	0.620806	0.215603	2.8794	0.00398435	0.0374489
chr1_94653158_94653624	11.7467	0.778168	0.267482	2.90923	0.00362321	0.0355179
chr1_94657803_94659141	27.6242	0.634161	0.216007	2.93584	0.0033265	0.0338606
chr1_94681551_94682019	11.249	0.78356	0.282951	2.76924	0.00561867	0.0450845
chr1_94720066_94721211	60.9341	0.577754	0.186513	3.09767	0.00195049	0.0252641
chr1_94928429_94929802	18.2081	0.716082	0.253369	2.82625	0.00470971	0.0410382
chr1_94987636_94988424	10.0445	0.911871	0.267036	3.41479	0.000638309	0.0141839
chr1_95010159_95010649	17.9243	1.05863	0.246427	4.29592	1.73967e-05	0.00261116
chr1_95373805_95374583	16.1166	-0.598048	0.214479	-2.78838	0.00529725	0.0437134
chr1_95457267_95457920	8.77555	0.743115	0.274249	2.70964	0.00673567	0.0495305
chr1_95487152_95488259	33.2327	0.606742	0.199061	3.04803	0.00230351	0.0277614
chr1_95698651_95700836	114.951	-0.400071	0.136471	-2.93155	0.00337276	0.0341132
chr1_96852421_96854865	90.7986	0.628648	0.192097	3.27256	0.00106578	0.0182894
chr1_96855173_96855607	13.0721	1.26994	0.28729	4.42042	9.85105e-06	0.00208706
chr1_97559148_97560627	57.1433	0.700314	0.20643	3.3925	0.000692582	0.0147656
chr1_97603126_97604826	48.2827	0.74144	0.210947	3.51482	0.000440046	0.011782
chr1_97608792_97611564	58.7079	0.838368	0.2332	3.59506	0.000324323	0.0100649
chr1_97657950_97659611	52.9471	0.814934	0.202425	4.02585	5.67703e-05	0.00440461
chr1_97742664_97745412	92.4809	0.642176	0.235878	2.7225	0.00647906	0.048569
chr1_97857651_97858486	13.9871	0.793141	0.252067	3.14655	0.00165211	0.0230531
chr1_97862047_97862651	11.832	0.906377	0.278926	3.24952	0.00115599	0.0190295
chr1_98088389_98089081	11.889	0.999727	0.279877	3.57202	0.00035424	0.0105515
chr1_98224335_98225042	8.204	0.941265	0.274116	3.43382	0.000595138	0.0137011
chr1_98262132_98263420	35.4141	0.886416	0.249994	3.54575	0.000391499	0.0111098
chr1_98314872_98315928	19.8484	0.905452	0.220102	4.11378	3.89237e-05	0.0037145
chr1_98365341_98366672	47.1425	0.804789	0.219636	3.6642	0.000248113	0.00877619
chr1_98366833_98367354	8.76218	0.784633	0.277725	2.82521	0.00472492	0.0411098
chr1_98372036_98374107	67.542	0.692331	0.20556	3.36802	0.000757102	0.0154229
chr1_98566409_98566897	9.2376	0.790742	0.264867	2.98543	0.00283179	0.0310184
chr1_98567677_98568333	13.1795	0.70751	0.24079	2.93829	0.00330033	0.0337163
chr1_98569203_98570568	21.7303	0.605906	0.22084	2.74364	0.00607617	0.0469816
chr1_98645969_98647792	19.5114	0.731526	0.230019	3.18028	0.00147132	0.0216785
chr1_98674655_98677384	148.893	0.634722	0.218496	2.90496	0.00367296	0.0357936
chr1_98687267_98688117	14.2654	0.640729	0.233235	2.74714	0.0060117	0.0467183
chr1_98692346_98692862	7.73352	0.921536	0.269392	3.4208	0.000624379	0.0140312
chr1_98758587_98759562	11.9253	0.73034	0.260643	2.80207	0.00507766	0.0427338
chr1_98788633_98790077	131.172	0.720645	0.202839	3.55279	0.000381163	0.0109591
chr1_98791213_98793791	237.479	0.497574	0.176674	2.81633	0.00485752	0.0417249
chr1_98809712_98812082	105.27	0.691392	0.219961	3.14325	0.00167084	0.0231972
chr1_98848548_98849235	27.7726	0.787476	0.212904	3.69873	0.000216679	0.00825553
chr1_98853268_98855639	112.053	0.512769	0.141971	3.61178	0.000304105	0.0097123
chr1_98863834_98864598	12.7969	0.70484	0.248273	2.83897	0.00452594	0.0401564
chr1_98871140_98872208	15.4371	0.654439	0.241449	2.71046	0.006719	0.0494692
chr1_98917679_98918401	8.97053	0.808634	0.274554	2.94526	0.00322684	0.0333054
chr1_99369140_99369812	21.792	1.01681	0.275822	3.68648	0.000227379	0.00844072
chr1_99456745_99457912	21.4045	0.825596	0.238896	3.45588	0.0005485	0.0131529
chr1_99645805_99646856	22.6097	0.749334	0.254946	2.93919	0.00329067	0.0336628
chr1_99906547_99907767	30.6569	0.706742	0.249352	2.83431	0.00459241	0.0404791
chr1_99992019_99993554	19.327	0.813236	0.24432	3.32857	0.00087294	0.016576
chr1_99999578_100000657	20.9882	0.723857	0.247992	2.91887	0.00351298	0.0348949
chr1_100014593_100015232	21.4366	0.670357	0.231444	2.89641	0.00377457	0.036347
chr1_100054786_100057511	208.495	0.751253	0.191841	3.91602	9.00223e-05	0.00548236
chr1_100059405_100060308	56.9636	0.766926	0.232042	3.30511	0.000949386	0.0172776
chr1_100103361_100105255	55.0281	0.637168	0.226969	2.8073	0.00499593	0.0423613
chr1_100113084_100114122	116.811	0.687219	0.201239	3.41493	0.000637978	0.0141803
chr1_100115892_100116844	87.3347	0.707347	0.230181	3.07301	0.00211913	0.0264923
chr1_100122176_100124474	218.01	0.647847	0.191329	3.38604	0.000709098	0.0149393
chr1_100137654_100139022	40.7501	0.584751	0.201976	2.89515	0.00378973	0.0364285
chr1_100145364_100146217	50.9891	0.589432	0.193438	3.04713	0.00231037	0.0278069
chr1_100147161_100149142	167.818	0.42508	0.147876	2.87457	0.00404573	0.0377614
chr1_100156477_100158607	92.757	0.665376	0.218756	3.04163	0.00235299	0.0280866
chr1_100172991_100173314	8.6985	0.875747	0.277199	3.15928	0.00158161	0.0225054
chr1_100427870_100429417	40.3818	0.700168	0.205695	3.40392	0.000664266	0.0144668
chr1_100852234_100854114	33.451	0.725773	0.206851	3.50868	0.000450336	0.0119233
chr1_101062010_101064380	124.394	0.636657	0.212436	2.99694	0.00272705	0.0304159
chr1_101092002_101093510	53.2705	0.59464	0.198762	2.99173	0.00277405	0.0306889
chr1_101107906_101110113	39.3183	0.67209	0.199046	3.37656	0.000733994	0.0151942
chr1_101165586_101166244	8.96214	0.931847	0.28265	3.29682	0.000977845	0.0175241
chr1_101169011_101169908	14.7042	0.847532	0.240825	3.51928	0.000432719	0.0116799
chr1_101173991_101175168	20.3948	0.713661	0.209971	3.39886	0.000676666	0.0145992
chr1_101199462_101201109	54.807	0.742855	0.191325	3.88269	0.000103309	0.00584059
chr1_101202082_101202732	14.3351	0.815019	0.263167	3.09696	0.00195515	0.0252979
chr1_101232391_101232830	8.56831	0.937401	0.274416	3.41599	0.000635514	0.0141534
chr1_101234997_101236237	24.2377	0.776808	0.249238	3.11674	0.00182865	0.0243726
chr1_101312821_101313610	10.1107	0.913929	0.282045	3.24036	0.00119377	0.0193224
chr1_101334138_101334660	19.6945	0.91329	0.253729	3.59947	0.000318873	0.00997182
chr1_101418046_101419330	28.4534	0.593986	0.202569	2.93227	0.00336497	0.0340709
chr1_101454775_101456227	45.887	0.776728	0.21907	3.54557	0.000391763	0.0111137
chr1_101460018_101461517	80.0619	0.543953	0.188298	2.88878	0.00386736	0.036841
chr1_101461842_101462134	14.9789	0.782417	0.249968	3.13006	0.00174768	0.0237815
chr1_101467609_101469129	49.3372	0.67993	0.202353	3.36012	0.000779077	0.0156337
chr1_101601880_101603484	53.3167	0.759686	0.211955	3.58419	0.000338123	0.0102943
chr1_101614242_101615345	34.8229	0.795072	0.231566	3.43346	0.000595929	0.0137103
chr1_101615772_101616972	44.0932	0.840599	0.243036	3.45874	0.000542712	0.0130866
chr1_101626509_101629509	121.982	0.991371	0.233018	4.25448	2.09535e-05	0.00284328
chr1_101640413_101641589	33.536	0.588882	0.208429	2.82534	0.0047231	0.0411013
chr1_101707558_101709169	143.114	0.634289	0.181227	3.49996	0.000465327	0.0121236
chr1_101711457_101712509	36.8081	-0.589372	0.17391	-3.38896	0.000701585	0.0148606
chr1_101715671_101718129	103.382	0.65863	0.164365	4.00713	6.14622e-05	0.00457696
chr1_101724835_101726287	96.9513	0.606064	0.191074	3.17188	0.00151457	0.0220097
chr1_101726827_101728694	112.014	0.685265	0.183897	3.72634	0.000194277	0.00784043
chr1_101730147_101731011	37.4456	0.689763	0.197786	3.48742	0.000487706	0.0124174
chr1_101751628_101752397	32.4389	0.58573	0.176004	3.32794	0.000874912	0.0165948
chr1_101831454_101833020	58.9338	0.666153	0.17928	3.71572	0.000202627	0.0079978
chr1_108404209_108405532	21.6776	0.82406	0.255295	3.22788	0.00124713	0.019803
chr1_108685198_108685827	11.967	0.689651	0.252497	2.73132	0.00630811	0.0479074
chr1_109127788_109129447	54.6671	0.721724	0.238036	3.032	0.00242938	0.0285773
chr1_109358168_109360139	179.498	0.550137	0.157764	3.48709	0.000488304	0.0124251
chr1_109771022_109771499	12.3665	0.738677	0.246729	2.99388	0.00275454	0.0305761
chr1_109933292_109934380	12.39	0.789263	0.275999	2.85965	0.00424104	0.0387274
chr1_110319408_110320347	35.2057	-0.621904	0.192379	-3.2327	0.00122625	0.0196133
chr1_110345291_110347535	71.039	-0.597907	0.207663	-2.87922	0.00398656	0.0374602
chr1_110782459_110783441	56.2004	-0.577184	0.210766	-2.73851	0.00617175	0.0473671
chr1_110913142_110914098	10.6982	0.765826	0.272031	2.81521	0.00487452	0.0418026
chr1_111911095_111913007	95.2075	-0.587803	0.193959	-3.03055	0.00244106	0.0286531
chr1_112793748_112795497	24.1561	-0.792228	0.243624	-3.25185	0.00114656	0.0189549
chr1_112981496_112982880	59.2218	0.754149	0.227271	3.31828	0.000905735	0.0168843
chr1_113050141_113052067	36.8781	-0.790461	0.196215	-4.02855	5.61228e-05	0.00437978
chr1_113134942_113135330	8.89156	1.0511	0.288773	3.63988	0.000272761	0.00918404
chr1_113322985_113323881	12.1979	-0.670278	0.240786	-2.78371	0.00537407	0.0440478
chr1_113391548_113393511	127.051	-0.417504	0.147997	-2.82103	0.00478693	0.0413994
chr1_113943808_113944790	13.3582	1.02681	0.258337	3.97467	7.04768e-05	0.00488299
chr1_114219906_114220719	11.8795	0.935689	0.25377	3.68716	0.000226772	0.00843045
chr1_114326067_114326727	7.71451	0.943081	0.291904	3.23079	0.00123447	0.0196883
chr1_114395746_114396809	14.3893	-0.605255	0.219746	-2.75435	0.00588097	0.0461761
chr1_116221343_116222642	16.9808	-0.593105	0.219247	-2.70519	0.00682654	0.0498623
chr1_116710334_116711685	46.7902	-0.568195	0.1751	-3.24497	0.00117461	0.0191751
chr1_116918514_116919487	82.3804	0.484603	0.175279	2.76475	0.0056966	0.0454066
chr1_117037702_117039190	53.3005	-0.53945	0.155567	-3.46764	0.000525058	0.0128796
chr1_117112411_117114332	165.401	-0.401593	0.125845	-3.19118	0.00141692	0.0212487
chr1_118426600_118427116	8.35579	0.935407	0.272569	3.43181	0.00059956	0.0137521
chr1_118437809_118438642	10.1235	0.810636	0.266574	3.04094	0.0023584	0.0281218
chr1_119702636_119704598	48.7261	0.709508	0.216021	3.28444	0.00102186	0.0179104
chr1_119821681_119823448	71.2201	0.513656	0.180286	2.84912	0.00438399	0.0394533
chr1_120178075_120179630	97.4341	0.862531	0.190376	4.53068	5.87933e-06	0.00165895
chr1_120413118_120414459	27.9674	-0.595191	0.215547	-2.7613	0.00575718	0.0456563
chr1_120558648_120559376	10.4285	0.892139	0.276734	3.22381	0.00126497	0.0199628
chr1_120794643_120795833	34.7832	0.749336	0.218551	3.42866	0.000606568	0.013832
chr1_120851592_120852494	16.1932	0.789122	0.231663	3.40634	0.0006584	0.0144033
chr1_120865757_120866417	7.87625	0.726178	0.268269	2.7069	0.00679139	0.0497345
chr1_121137285_121139064	81.3401	-0.430774	0.139044	-3.09812	0.00194754	0.0252427
chr1_142618498_142619471	17.6787	-0.802777	0.218087	-3.681	0.000232322	0.00852308
chr1_142645984_142646953	17.2927	-0.671548	0.241693	-2.77852	0.00546075	0.0444198
chr1_143971644_143974056	201.654	0.634618	0.200986	3.15752	0.00159118	0.0225778
chr1_143997822_143999207	50.881	0.735955	0.206239	3.56845	0.000359094	0.0106268
chr1_144069827_144070181	15.6096	0.700166	0.253553	2.76142	0.00575502	0.0456472
chr1_144573006_144573483	11.241	-0.784359	0.238832	-3.28414	0.00102294	0.0179199
chr1_144598957_144599712	18.8763	-0.793224	0.2163	-3.66724	0.000245185	0.00872865
chr1_144854077_144854673	12.0763	-0.699924	0.24712	-2.83233	0.00462105	0.0406168
chr1_144866522_144866890	7.95496	-0.734128	0.265481	-2.76527	0.00568754	0.0453694
chr1_144924968_144926201	36.1359	0.528877	0.194733	2.71592	0.00660927	0.0490615
chr1_145166539_145167834	29.0432	-0.68253	0.251119	-2.71796	0.00656867	0.048909
chr1_145525656_145528051	147.117	-0.332438	0.118437	-2.80686	0.00500265	0.0423921
chr1_145574789_145576744	136.353	-0.387549	0.142913	-2.71178	0.00669222	0.0493703
chr1_145584572_145585742	50.9222	-0.581995	0.197757	-2.94298	0.00325073	0.0334399
chr1_145648963_145649558	30.9674	1.04381	0.202873	5.14517	2.67282e-07	0.000491122
chr1_145693839_145694695	25.143	0.58935	0.211361	2.78836	0.00529761	0.0437149
chr1_145963226_145964364	26.1762	-0.712297	0.211271	-3.37148	0.000747646	0.0153302
chr1_146081321_146083308	46.8783	-0.453022	0.165788	-2.73255	0.00628467	0.0478154
chr1_147070709_147072778	126.35	-0.399712	0.131669	-3.03574	0.00239946	0.0283864
chr1_147112064_147114199	32.126	-0.523813	0.183844	-2.84922	0.00438266	0.0394466
chr1_147141314_147143408	83.9168	-0.488519	0.177591	-2.75081	0.0059449	0.0464426
chr1_147171685_147173255	22.0356	-0.688129	0.196374	-3.50418	0.000458019	0.0120268
chr1_147293420_147294985	21.2105	0.695498	0.229442	3.03126	0.00243534	0.0286159
chr1_148176083_148177623	41.8524	-0.633358	0.196691	-3.22006	0.00128163	0.0201103
chr1_148531487_148533045	87.068	-0.519378	0.152179	-3.41294	0.000642671	0.0142313
chr1_148852842_148855239	44.6655	-0.685928	0.193524	-3.54441	0.000393488	0.0111384
chr1_148927911_148929335	289.677	-0.486496	0.17469	-2.78492	0.00535417	0.0439616
chr1_149902861_149903828	73.8667	-0.465032	0.169024	-2.75127	0.00593647	0.0464076
chr1_149908037_149909240	67.9264	-0.422593	0.156029	-2.70843	0.00676024	0.0496207
chr1_150113692_150114409	15.193	1.12817	0.256355	4.4008	1.07855e-05	0.0021585
chr1_150234506_150235911	47.6489	-0.557809	0.192079	-2.90406	0.00368356	0.035852
chr1_150303543_150304402	10.5407	-0.691084	0.239063	-2.89081	0.00384256	0.03671
chr1_150737610_150738766	59.5616	0.59224	0.212209	2.79084	0.00525721	0.0435372
chr1_150946069_150947899	159.235	-0.423498	0.144796	-2.9248	0.00344674	0.0345126
chr1_151129017_151130022	34.4933	-0.572287	0.201831	-2.83548	0.00457563	0.040398
chr1_151210376_151211620	23.5757	0.682664	0.219938	3.1039	0.0019099	0.0249688
chr1_151675121_151677118	27.5496	-0.827428	0.189026	-4.37732	1.2015e-05	0.00224127
chr1_151762283_151764291	100.537	-0.421453	0.138349	-3.0463	0.00231675	0.0278491
chr1_153521158_153522574	86.7262	-0.596263	0.175043	-3.40638	0.000658298	0.0144022
chr1_154297245_154300057	182.282	-0.424945	0.138596	-3.06606	0.00216898	0.0268447
chr1_154446734_154447932	33.3156	-0.481445	0.170254	-2.8278	0.00468691	0.0409306
chr1_154975253_154977078	165.745	-0.469984	0.151035	-3.11175	0.00185983	0.0246036
chr1_155016410_155018044	43.0099	-0.574572	0.174096	-3.30032	0.000965748	0.0174203
chr1_155022551_155026387	227.26	-0.457507	0.141606	-3.23085	0.00123421	0.0196859
chr1_155801821_155802483	13.048	-0.711729	0.228633	-3.11298	0.0018521	0.0245464
chr1_155939693_155941108	117.187	-0.454076	0.159104	-2.85396	0.00431778	0.0391186
chr1_155947447_155949671	217.077	-0.499323	0.145656	-3.4281	0.000607813	0.0138462
chr1_156117537_156118728	87.4821	-0.504446	0.166139	-3.03629	0.00239509	0.0283585
chr1_156634272_156634802	52.999	-0.542494	0.189242	-2.86667	0.0041482	0.0382735
chr1_157014347_157016637	147.061	-0.378993	0.11528	-3.28759	0.0010105	0.0178098
chr1_157123473_157125376	50.6613	-0.581663	0.171284	-3.39589	0.000684052	0.0146769
chr1_157372676_157374012	22.8271	-0.55503	0.202954	-2.73475	0.0062427	0.0476497
chr1_157933188_157933804	14.6817	-0.682386	0.214891	-3.1755	0.00149579	0.021867
chr1_157947982_157949228	22.6177	-0.609199	0.214991	-2.83361	0.00460255	0.0405279
chr1_157962554_157965600	213.364	-0.334647	0.121465	-2.7551	0.00586745	0.0461193
chr1_157994531_157995500	25.3819	-0.619781	0.202978	-3.05344	0.00226237	0.0274862
chr1_158005559_158006017	14.3597	0.931219	0.270035	3.44852	0.000563671	0.0133281
chr1_158025394_158026578	40.8405	-0.611432	0.188137	-3.24994	0.00115431	0.0190162
chr1_158082864_158083966	31.0419	-0.569994	0.192272	-2.96452	0.00303153	0.0321709
chr1_158968568_158970849	115.577	0.451335	0.161893	2.78787	0.00530561	0.04375
chr1_158978673_158981277	165.452	0.591692	0.185126	3.19616	0.00139269	0.0210523
chr1_159377822_159380047	63.4149	0.544087	0.196418	2.77005	0.00560485	0.0450269
chr1_159622739_159623756	24.5746	0.555379	0.20017	2.77453	0.00552813	0.0447051
chr1_160177327_160178810	86.5594	-0.57757	0.154294	-3.7433	0.00018162	0.00759252
chr1_161337248_161338161	26.0109	0.778852	0.239223	3.25576	0.00113088	0.0188293
chr1_161440556_161441272	24.7179	-0.663545	0.200365	-3.31168	0.000927361	0.0170815
chr1_161761653_161762803	29.4487	0.585031	0.215505	2.7147	0.00663366	0.0491527
chr1_161812354_161814214	30.8654	0.58692	0.215049	2.72924	0.0063481	0.0480637
chr1_161854290_161855265	10.1157	1.04289	0.258954	4.02733	5.64147e-05	0.00439101
chr1_161923759_161925104	17.8467	0.70075	0.214246	3.27077	0.00107256	0.0183465
chr1_161931514_161933294	99.6425	0.62816	0.190897	3.29057	0.000999835	0.0177142
chr1_162234316_162235034	8.05785	-0.773694	0.259468	-2.98185	0.00286513	0.0312057
chr1_162253084_162254553	25.5214	-0.515361	0.190153	-2.71025	0.00672328	0.049485
chr1_162318559_162320519	131.188	0.414855	0.150436	2.75768	0.0058213	0.0459257
chr1_162361455_162362172	9.47567	0.788036	0.266344	2.95872	0.00308923	0.0325126
chr1_162541593_162542325	14.3813	0.850021	0.268698	3.16348	0.00155898	0.0223403
chr1_162645746_162647537	70.2368	0.486441	0.161426	3.0134	0.0025834	0.029553
chr1_162659389_162662438	156.421	0.393295	0.134945	2.91449	0.00356267	0.0351778
chr1_163038430_163039814	70.0662	0.582692	0.199628	2.91889	0.00351282	0.034894
chr1_163060229_163061012	11.4621	0.732546	0.255531	2.86676	0.00414699	0.0382675
chr1_163130999_163132194	26.7947	0.804458	0.225414	3.5688	0.000358624	0.0106195
chr1_163135289_163137887	126.19	0.574669	0.165198	3.47867	0.0005039	0.012622
chr1_163138376_163138857	26.0651	0.732584	0.240141	3.05064	0.00228355	0.0276285
chr1_163171568_163172185	17.3903	1.14053	0.265487	4.29598	1.73921e-05	0.00261086
chr1_165806830_165807256	12.2741	0.730162	0.256837	2.8429	0.00447048	0.039884
chr1_165837725_165838697	14.2286	0.983051	0.240783	4.08273	4.45091e-05	0.00394481
chr1_167423639_167425758	84.5839	-0.525659	0.163588	-3.21331	0.00131213	0.0203761
chr1_167721564_167722579	21.1138	0.628547	0.21088	2.98059	0.00287697	0.0312717
chr1_168889220_168891147	87.7561	0.679444	0.220074	3.08734	0.0020196	0.025767
chr1_169295280_169296578	29.7599	0.621702	0.219012	2.83867	0.00453022	0.0401773
chr1_169479312_169479864	10.9016	0.995474	0.271135	3.67151	0.000241119	0.008665
chr1_169480528_169481018	11.8055	0.942462	0.253943	3.71132	0.00020618	0.00806409
chr1_169586997_169588665	53.7888	0.872375	0.22826	3.82184	0.000132459	0.00654066
chr1_169598752_169600093	36.4275	0.701502	0.210586	3.33119	0.000864769	0.0164973
chr1_169619583_169620290	8.20658	0.792496	0.273595	2.8966	0.00377224	0.0363345
chr1_169639487_169641160	57.0802	0.684166	0.236502	2.89286	0.00381749	0.0365768
chr1_169644526_169646707	66.4474	0.562577	0.192062	2.92914	0.00339901	0.0342551
chr1_169665056_169666184	18.572	0.828251	0.248745	3.32971	0.000869356	0.0165416
chr1_169708634_169710213	72.123	0.568189	0.203627	2.79035	0.00526518	0.0435724
chr1_169713486_169715170	48.3613	0.631559	0.201177	3.13933	0.00169337	0.023371
chr1_169748782_169750803	108.082	0.662434	0.168765	3.92519	8.66597e-05	0.00538489
chr1_169967994_169969528	25.8856	0.973721	0.212819	4.57534	4.75454e-06	0.00154199
chr1_170462989_170464778	31.5818	0.790753	0.264748	2.98682	0.00281898	0.0309459
chr1_170619189_170620305	10.2704	-0.71715	0.240151	-2.98624	0.0028243	0.0309761
chr1_170661801_170663200	23.7275	0.905246	0.212142	4.26718	1.97963e-05	0.0027726
chr1_170676826_170678611	61.5616	0.847209	0.223531	3.79012	0.000150576	0.00694301
chr1_170879008_170880097	10.7745	0.77846	0.249788	3.11648	0.00183025	0.0243841
chr1_171934736_171936684	21.8163	0.772847	0.21667	3.56693	0.000361193	0.010659
chr1_172077051_172079445	39.0373	0.703497	0.216003	3.25689	0.0011264	0.0187931
chr1_172110423_172111130	18.5676	0.854432	0.279493	3.05708	0.00223503	0.0273009
chr1_172123151_172124158	17.4226	0.968327	0.250629	3.86359	0.000111735	0.00604573
chr1_172149634_172151319	45.0842	0.746937	0.194823	3.83393	0.00012611	0.00639105
chr1_172289569_172292396	183.572	0.477197	0.173523	2.75006	0.00595846	0.0464988
chr1_172311529_172313981	147.259	0.732935	0.209877	3.49221	0.000479033	0.012305
chr1_172326992_172328565	119.407	0.624237	0.183989	3.3928	0.000691825	0.0147578
chr1_172349681_172350837	28.7212	1.06102	0.218344	4.85939	1.17748e-06	0.000880671
chr1_172352070_172353392	49.5626	0.735182	0.187622	3.91842	8.91314e-05	0.00545691
chr1_172367969_172369639	40.1886	0.53737	0.193045	2.78365	0.00537516	0.0440525
chr1_172554864_172555223	12.6784	0.892572	0.262627	3.39864	0.000677229	0.0146052
chr1_172557064_172559249	78.9235	0.869006	0.210055	4.13704	3.51807e-05	0.00355284
chr1_172795104_172796812	73.9611	0.97145	0.213147	4.55766	5.17263e-06	0.00157851
chr1_172863618_172864617	55.5275	0.863807	0.213172	4.05215	5.07492e-05	0.00418101
chr1_172866538_172867568	80.9679	0.479294	0.171539	2.79408	0.00520475	0.0433045
chr1_172872129_172872621	32.5819	0.898416	0.226312	3.96981	7.1931e-05	0.00492842
chr1_172873081_172873524	40.0909	0.659883	0.224591	2.93815	0.00330174	0.0337241
chr1_172875930_172877188	130.978	0.884252	0.221201	3.99751	6.40113e-05	0.00466805
chr1_172877969_172879550	187.067	0.515296	0.168128	3.06491	0.00217737	0.0269033
chr1_172883666_172884604	58.5358	0.841062	0.201972	4.16424	3.12393e-05	0.0033811
chr1_172885825_172888535	179.011	0.732351	0.199174	3.67694	0.000236048	0.00858391
chr1_172915614_172919297	322.435	0.602415	0.194333	3.09991	0.00193578	0.025157
chr1_172924758_172926770	117.102	0.732573	0.213979	3.42357	0.000618042	0.013961
chr1_172935730_172937064	34.7833	0.654962	0.224581	2.91637	0.0035413	0.0350565
chr1_172938832_172939921	32.5651	0.920194	0.21835	4.21431	2.5054e-05	0.00306183
chr1_172944915_172947448	86.8225	0.583497	0.195192	2.98935	0.00279576	0.0308136
chr1_172949561_172950010	13.8156	0.765698	0.255357	2.99855	0.00271272	0.0303318
chr1_172959785_172960890	17.6439	0.841072	0.280301	3.0006	0.00269448	0.0302241
chr1_173017618_173018644	35.7419	0.884904	0.239038	3.70195	0.000213951	0.00820675
chr1_173019009_173020561	39.3896	1.00859	0.24378	4.13728	3.51443e-05	0.00355136
chr1_173020840_173021115	12.0389	0.683765	0.246636	2.77236	0.00556516	0.0448608
chr1_173031337_173032102	10.9085	1.04955	0.276532	3.79542	0.000147395	0.00687597
chr1_173032750_173033866	28.5482	0.64522	0.208758	3.09076	0.00199648	0.0255943
chr1_173116851_173118023	10.4924	-0.748208	0.258141	-2.89844	0.00375023	0.0362157
chr1_173162813_173163213	16.7954	1.11786	0.260744	4.28721	1.80931e-05	0.00265988
chr1_173170977_173172519	105.745	0.482055	0.174283	2.76594	0.00567586	0.0453213
chr1_173223719_173225302	23.509	0.592464	0.213533	2.77458	0.00552722	0.0447013
chr1_173524005_173525308	26.6424	0.548777	0.199622	2.74907	0.00597637	0.0465728
chr1_175175699_175176435	17.1859	0.855786	0.272775	3.13734	0.00170491	0.0234592
chr1_175280123_175280884	13.1024	1.02045	0.285206	3.57793	0.000346326	0.0104266
chr1_175482557_175484883	111.298	0.769267	0.227695	3.3785	0.000728818	0.0151419
chr1_175524306_175525005	7.87795	0.898297	0.283567	3.16785	0.00153571	0.0221682
chr1_175566207_175569011	67.9528	0.849198	0.2426	3.5004	0.000464557	0.0121135
chr1_176003171_176004048	21.4359	0.645503	0.215085	3.00115	0.00268962	0.0301953
chr1_178069981_178071064	10.986	0.875897	0.27155	3.22555	0.00125732	0.0198944
chr1_178071343_178072156	10.4548	0.812439	0.261822	3.10302	0.00191555	0.0250095
chr1_178095215_178097187	37.2846	1.03762	0.228585	4.53932	5.64362e-06	0.00162539
chr1_178156663_178157706	20.9408	0.864001	0.228067	3.78837	0.00015164	0.0069651
chr1_178161130_178162840	37.2506	0.977304	0.203771	4.79609	1.61792e-06	0.00102806
chr1_178207833_178209445	24.8461	0.895211	0.238677	3.75073	0.000176323	0.00748339
chr1_178230643_178231682	28.3666	0.791251	0.206328	3.83492	0.000125606	0.00637896
chr1_178273436_178274004	10.6143	0.815691	0.269354	3.02833	0.00245911	0.0287698
chr1_178279742_178280727	13.8237	0.889789	0.257118	3.46062	0.000538937	0.0130429
chr1_178313296_178314717	45.3806	0.957467	0.259857	3.68459	0.000229074	0.00846918
chr1_178377765_178378981	35.2491	0.673344	0.180487	3.73071	0.000190941	0.00777678
chr1_178613070_178614151	12.4039	0.853334	0.275119	3.10169	0.00192421	0.0250724
chr1_178836113_178837243	14.9973	0.835635	0.254077	3.28891	0.00100577	0.0177675
chr1_178840837_178841668	11.4323	0.750301	0.26222	2.86134	0.00421856	0.0386184
chr1_179056386_179058183	109.4	-0.46825	0.155963	-3.00233	0.00267925	0.0301336
chr1_179632308_179634127	28.4668	0.835881	0.266995	3.13069	0.00174393	0.0237536
chr1_179677446_179680416	151.129	0.391529	0.141293	2.77105	0.00558761	0.0449549
chr1_179845088_179845703	15.512	0.938722	0.269459	3.48372	0.00049449	0.0125039
chr1_180012057_180012910	21.1094	0.675962	0.228559	2.95749	0.00310154	0.0325848
chr1_180104837_180105963	53.3837	0.626843	0.18741	3.34477	0.00082352	0.016089
chr1_180335481_180336274	10.5577	0.698535	0.258248	2.7049	0.00683249	0.0498839
chr1_180451459_180452563	15.3261	0.707578	0.251952	2.80839	0.004979	0.0422834
chr1_180922347_180924350	50.4124	-0.63321	0.207429	-3.05265	0.00226829	0.0275261
chr1_181220312_181220990	9.88546	0.983196	0.280707	3.50257	0.000460787	0.0120636
chr1_182358736_182361890	216.602	-0.355462	0.112502	-3.15959	0.00157989	0.0224929
chr1_182965109_182965740	8.93314	0.839991	0.276351	3.03958	0.00236912	0.0281913
chr1_182972356_182973418	26.0238	0.685681	0.234614	2.92259	0.00347134	0.0346553
chr1_182998259_182999656	51.9363	0.726409	0.17732	4.09659	4.19274e-05	0.00383698
chr1_183008451_183010165	117.569	0.533328	0.189296	2.81743	0.00484092	0.0416488
chr1_183028260_183030564	118.054	0.643473	0.206067	3.12264	0.00179236	0.0241107
chr1_183107531_183110034	136.669	0.473084	0.151482	3.12304	0.00178996	0.0240932
chr1_183174601_183175141	7.93294	0.769609	0.273188	2.81714	0.00484532	0.041669
chr1_183199288_183199653	18.0536	0.785222	0.23936	3.28051	0.00103618	0.0180358
chr1_183275460_183276295	9.01938	0.754677	0.275955	2.73478	0.00624213	0.0476474
chr1_183449218_183451354	34.8594	0.599295	0.203452	2.94563	0.00322298	0.0332836
chr1_183484133_183484708	12.8186	1.07462	0.26529	4.05074	5.10563e-05	0.00419177
chr1_183489471_183489842	7.9998	0.936911	0.26561	3.5274	0.000419668	0.0115014
chr1_183512559_183513196	8.5603	0.835868	0.273489	3.05631	0.00224079	0.0273401
chr1_183521567_183523169	40.6339	-0.498211	0.157602	-3.1612	0.00157118	0.0224296
chr1_183624553_183625359	24.9487	0.615194	0.223434	2.75336	0.00589875	0.0462504
chr1_183790613_183792102	42.5275	0.633792	0.188439	3.36339	0.000769923	0.0155467
chr1_183810809_183812326	44.8881	0.867291	0.228634	3.79336	0.00014862	0.00690198
chr1_183819968_183820638	13.0624	0.86551	0.263733	3.28176	0.00103162	0.017996
chr1_183850189_183851979	110.471	0.505458	0.176935	2.85675	0.00428007	0.0389259
chr1_183883204_183884290	31.3609	0.694351	0.216303	3.21008	0.00132699	0.0205035
chr1_184476402_184476957	11.3536	0.73412	0.262497	2.79668	0.00516304	0.043118
chr1_184712284_184712921	10.5688	0.73091	0.264594	2.76239	0.00573808	0.0455763
chr1_184822933_184824878	31.5874	1.01759	0.239157	4.25489	2.09154e-05	0.00284102
chr1_184922293_184924045	64.4719	0.637722	0.205281	3.10659	0.00189261	0.0248436
chr1_185013984_185015847	110.623	-0.405437	0.135782	-2.98593	0.00282714	0.0309921
chr1_185229027_185230596	18.6325	0.822712	0.238907	3.44364	0.000573934	0.0134515
chr1_185395113_185397313	93.758	0.679526	0.195266	3.48	0.000501413	0.012591
chr1_185468630_185470250	21.974	0.701999	0.240527	2.91858	0.00351626	0.0349137
chr1_185614452_185616339	39.8548	0.683158	0.224915	3.0374	0.00238627	0.0283019
chr1_185930401_185931482	11.5704	0.751242	0.265078	2.83404	0.00459636	0.0404981
chr1_185985968_185986319	7.91409	1.21465	0.273802	4.43622	9.15538e-06	0.00202819
chr1_185987070_185988290	14.8741	0.651475	0.232736	2.79921	0.00512279	0.0429371
chr1_186026195_186026922	7.92335	0.873455	0.287995	3.03289	0.00242227	0.028532
chr1_186070708_186072937	47.7644	0.765343	0.234563	3.26284	0.001103	0.0186015
chr1_186124016_186125153	11.5174	1.09852	0.2659	4.13133	3.60669e-05	0.00358834
chr1_186409710_186410079	10.0161	1.27831	0.268926	4.75339	2.00036e-06	0.00112422
chr1_186410563_186412253	50.1905	0.486464	0.164751	2.95272	0.00314983	0.0328656
chr1_186445086_186446458	52.1823	0.74957	0.234472	3.19684	0.00138943	0.0210256
chr1_186467426_186469373	60.4611	0.572811	0.19561	2.92834	0.00340782	0.0343025
chr1_186544671_186545378	7.96523	0.817807	0.278432	2.93719	0.00331198	0.0337807
chr1_186594927_186596518	44.9469	0.891813	0.21919	4.06868	4.72797e-05	0.00405396
chr1_186631347_186633682	52.1028	0.666881	0.178325	3.7397	0.000184239	0.00764527
chr1_186781749_186783464	17.4585	0.733277	0.225206	3.25602	0.00112984	0.0188209
chr1_186895466_186896628	17.7545	0.799454	0.268749	2.97473	0.00293246	0.0315775
chr1_186917282_186918271	53.704	1.02061	0.206277	4.94776	7.50722e-07	0.000712577
chr1_186919660_186920496	21.3408	0.919401	0.261016	3.52239	0.000427673	0.0116113
chr1_186936351_186937633	17.2249	0.66604	0.233992	2.84643	0.00442131	0.0396399
chr1_186944765_186945356	30.062	0.879324	0.222858	3.94566	7.95793e-05	0.00516613
chr1_186979257_186980346	14.012	0.933701	0.25955	3.59738	0.000321436	0.0100158
chr1_187654368_187655098	14.9897	0.894276	0.26243	3.40767	0.000655202	0.0143684
chr1_187658177_187658635	9.09375	0.938555	0.275112	3.41154	0.000645961	0.0142668
chr1_187995743_187997362	85.5078	0.536014	0.166956	3.2105	0.00132503	0.0204868
chr1_187998021_187998466	11.9776	0.797421	0.272861	2.92244	0.00347295	0.0346646
chr1_188011392_188013499	126.038	0.509532	0.164698	3.09373	0.0019766	0.0254523
chr1_192073748_192075517	93.5396	0.453164	0.156265	2.89998	0.00373191	0.0361163
chr1_192087550_192088825	16.6938	0.731193	0.259054	2.82255	0.00476433	0.0412943
chr1_192138549_192140718	78.3719	0.742313	0.222147	3.34154	0.00083315	0.0161861
chr1_192232209_192233225	27.456	0.868597	0.229939	3.77751	0.000158402	0.00710152
chr1_192414298_192415468	20.3676	0.627948	0.209888	2.99183	0.00277312	0.0306836
chr1_192457737_192459882	52.1514	0.782694	0.213033	3.67406	0.000238729	0.00862702
chr1_192475785_192476677	14.4688	0.669669	0.232429	2.88117	0.00396197	0.0373339
chr1_192490342_192491685	26.9068	0.879076	0.232896	3.77455	0.000160297	0.0071386
chr1_192493105_192493885	17.4336	0.682865	0.238938	2.85791	0.00426435	0.0388452
chr1_192498547_192501100	77.0264	0.69692	0.199256	3.49761	0.000469441	0.0121783
chr1_192508025_192509348	45.1661	0.826936	0.244681	3.37965	0.000725791	0.0151112
chr1_192513538_192514799	97.1454	0.49263	0.17596	2.79966	0.0051156	0.0429048
chr1_192527827_192530691	120.159	0.695138	0.18822	3.69322	0.000221434	0.00833902
chr1_192542677_192543548	9.54367	1.09808	0.264274	4.15508	3.25171e-05	0.00343942
chr1_192669767_192670318	11.718	1.07198	0.255587	4.19417	2.73872e-05	0.00318766
chr1_192824351_192824919	7.83327	-0.749486	0.257209	-2.91392	0.0035692	0.0352147
chr1_192920577_192923040	60.4417	0.712568	0.167013	4.26655	1.98518e-05	0.00277609
chr1_192936366_192938361	59.903	0.618101	0.197004	3.13751	0.0017039	0.0234515
chr1_193583472_193584898	44.6209	0.772962	0.192202	4.02161	5.78007e-05	0.00444352
chr1_193598200_193599886	38.6899	0.978466	0.214989	4.55124	5.33318e-06	0.00159141
chr1_196620278_196621471	31.0363	0.777554	0.224564	3.4625	0.000535182	0.0129992
chr1_197113733_197114129	11.8432	0.839872	0.252781	3.32252	0.00089207	0.0167572
chr1_197147958_197149448	26.5102	0.735747	0.209867	3.50578	0.000455274	0.01199
chr1_198121212_198121787	25.5092	0.79073	0.237195	3.33367	0.000857075	0.0164226
chr1_198136663_198137878	40.074	0.611882	0.219163	2.79191	0.00523982	0.0434603
chr1_198188579_198189858	37.9824	1.04138	0.254142	4.09764	4.17384e-05	0.00382948
chr1_198242919_198243776	14.9041	0.700659	0.239764	2.92228	0.00347478	0.0346752
chr1_198411199_198413352	77.3168	0.607954	0.179398	3.38887	0.000701824	0.0148631
chr1_198418803_198419914	18.65	0.68873	0.237366	2.90156	0.00371312	0.0360139
chr1_198650433_198651837	20.8784	0.860385	0.244322	3.52152	0.000429085	0.0116306
chr1_198731546_198733308	22.0723	0.931879	0.262661	3.54783	0.000388413	0.0110653
chr1_198744803_198747716	236.882	0.472068	0.169362	2.78733	0.00531444	0.0437886
chr1_198748900_198749995	63.5774	0.68324	0.215872	3.16502	0.00155073	0.0222796
chr1_198860825_198861766	25.7596	0.987908	0.256723	3.84814	0.000119016	0.00621615
chr1_198862135_198862744	19.959	0.876568	0.246077	3.56216	0.000367809	0.0107595
chr1_198876295_198876854	12.5809	0.918017	0.254822	3.60258	0.000315071	0.00990605
chr1_198887358_198889348	39.4773	0.669541	0.224665	2.98017	0.00288084	0.0312932
chr1_198901362_198902147	33.2792	0.882051	0.220744	3.99581	6.44741e-05	0.00468418
chr1_198903952_198906994	191.74	0.763815	0.235811	3.23909	0.00119911	0.0193649
chr1_199044596_199045789	26.1595	0.728287	0.220196	3.30745	0.000941497	0.0172079
chr1_199170813_199171334	9.33594	1.03214	0.284863	3.6233	0.000290866	0.00947431
chr1_199171449_199172142	17.0232	0.696908	0.256014	2.72215	0.00648586	0.048595
chr1_199174744_199175338	12.9117	0.999298	0.256923	3.88948	0.000100458	0.00576777
chr1_199194991_199196321	23.0569	0.659106	0.226222	2.91353	0.00357367	0.0352399
chr1_199240878_199242639	75.2931	0.627366	0.187407	3.3476	0.000815134	0.0160036
chr1_199270847_199272659	43.9618	0.554381	0.170746	3.24682	0.00116702	0.019116
chr1_199402409_199404853	68.0952	0.798044	0.224433	3.55582	0.000376806	0.0108944
chr1_199541600_199543006	13.4769	0.766831	0.281249	2.72652	0.00640052	0.0482672
chr1_199653956_199654455	28.3483	0.879617	0.253335	3.47215	0.000516301	0.0127743
chr1_199654843_199655561	41.0497	0.694742	0.240157	2.89287	0.00381744	0.0365766
chr1_199691807_199692871	13.0725	1.06727	0.241243	4.42406	9.68617e-06	0.00207358
chr1_199692921_199693561	8.70346	1.04766	0.277545	3.77473	0.00016018	0.00713633
chr1_199702946_199705259	64.8697	0.441412	0.158495	2.78503	0.00535228	0.0439534
chr1_199710534_199712937	104.049	0.535236	0.15599	3.43123	0.000600848	0.0137668
chr1_199749562_199749990	21.6839	0.807617	0.231697	3.48566	0.000490929	0.0124586
chr1_199820139_199820901	14.6381	0.780867	0.278127	2.8076	0.00499127	0.0423399
chr1_200041946_200042358	18.2777	0.958364	0.269239	3.55953	0.000371513	0.010815
chr1_200049897_200051385	40.6871	0.691131	0.236247	2.92546	0.0034395	0.034472
chr1_200233951_200234426	7.70309	0.980692	0.277429	3.53493	0.000407886	0.0113409
chr1_200234739_200235526	8.13154	0.880557	0.269533	3.26697	0.00108705	0.0184685
chr1_200333291_200334530	31.5539	0.692364	0.195655	3.5387	0.000402098	0.0112604
chr1_200383914_200386409	165.928	0.632489	0.170365	3.71254	0.000205186	0.00804567
chr1_200599954_200600432	8.50287	-0.699078	0.252035	-2.77373	0.00554175	0.0447623
chr1_200698992_200699741	7.57927	0.747028	0.275815	2.70844	0.00676002	0.0496199
chr1_201436610_201438809	144.061	-0.442868	0.144928	-3.05577	0.00224484	0.0273676
chr1_201460943_201462321	125.247	-0.416629	0.150525	-2.76784	0.005643	0.0451855
chr1_201664469_201666400	63.2439	-0.526659	0.179865	-2.92808	0.00341059	0.0343174
chr1_201672800_201673922	40.7657	-0.462895	0.168867	-2.74118	0.00612186	0.0471666
chr1_201818423_201820503	96.8928	0.78425	0.202761	3.86784	0.000109802	0.00599982
chr1_202428849_202429495	21.8011	0.926879	0.209141	4.43184	9.34304e-06	0.0020446
chr1_202434381_202434940	14.1904	0.878257	0.256121	3.42907	0.000605654	0.0138217
chr1_202474143_202475585	38.0971	0.867803	0.264255	3.28396	0.00102358	0.0179256
chr1_203337992_203338971	14.485	-0.641155	0.218935	-2.92851	0.0034059	0.0342922
chr1_203409728_203410840	17.8456	-0.877963	0.242373	-3.62237	0.000291917	0.00949058
chr1_203432946_203433427	10.842	-0.827562	0.257112	-3.21868	0.0012878	0.0201645
chr1_203489224_203490990	38.5939	-0.631827	0.220459	-2.86596	0.0041574	0.0383189
chr1_203561325_203563423	72.3393	-0.612902	0.161432	-3.79665	0.000146662	0.0068603
chr1_203798047_203799163	29.3643	0.776664	0.208636	3.72258	0.000197196	0.00789519
chr1_204049131_204049737	23.2696	-0.64699	0.212569	-3.04367	0.00233711	0.027983
chr1_204120395_204122104	90.6776	-0.431567	0.151599	-2.84677	0.00441646	0.0396157
chr1_204182361_204184302	39.9739	-0.49332	0.180336	-2.73556	0.00622738	0.047589
chr1_204328931_204331186	113.234	-0.641996	0.17782	-3.61037	0.000305757	0.00974187
chr1_204429905_204432032	226.511	-0.425398	0.149945	-2.83704	0.00455345	0.0402905
chr1_204434305_204435765	114.787	-0.428364	0.156722	-2.73327	0.00627088	0.047761
chr1_205580175_205580998	20.8733	0.742303	0.243098	3.05352	0.00226175	0.027482
chr1_205637992_205639718	85.878	-0.53496	0.19101	-2.80069	0.00509928	0.0428314
chr1_205677731_205679165	29.0955	0.78392	0.224767	3.4877	0.000487186	0.0124107
chr1_205886936_205887366	14.9274	-0.675505	0.22361	-3.0209	0.00252021	0.0291591
chr1_205888933_205890093	48.9535	-0.583995	0.203851	-2.86481	0.00417263	0.0383938
chr1_205919439_205921729	54.2491	-0.513485	0.167371	-3.06794	0.00215536	0.0267491
chr1_206077497_206080063	155.784	0.64475	0.193465	3.33264	0.000860262	0.0164537
chr1_206094058_206095657	54.4626	0.642919	0.229556	2.8007	0.00509918	0.0428309
chr1_206318462_206320281	39.002	-0.5121	0.177544	-2.88435	0.00392221	0.037128
chr1_206490011_206490896	70.2518	0.56899	0.197527	2.88057	0.00396962	0.0373732
chr1_206553243_206555352	220.996	0.39179	0.135513	2.89116	0.00383827	0.0366873
chr1_206673886_206674789	18.1594	-0.737886	0.222476	-3.3167	0.000910879	0.0169316
chr1_206686749_206687642	12.8952	-0.837448	0.268275	-3.1216	0.00179868	0.0241567
chr1_207193502_207194932	44.1945	-0.703339	0.22282	-3.15653	0.0015966	0.0226207
chr1_207454608_207458287	226.657	0.819731	0.209497	3.91286	9.12099e-05	0.00551586
chr1_207482839_207485244	116.906	0.515039	0.162456	3.17033	0.00152265	0.0220705
chr1_209115499_209116453	31.2862	0.640581	0.225019	2.84679	0.00441629	0.0396149
chr1_209153154_209153944	11.5499	0.699935	0.25338	2.7624	0.00573788	0.0455755
chr1_209158103_209159116	25.9147	0.710145	0.242546	2.92788	0.00341281	0.0343293
chr1_209800814_209801711	18.849	-0.722662	0.214714	-3.36569	0.000763512	0.015485
chr1_209833288_209833637	11.0192	0.875921	0.263342	3.32618	0.000880456	0.0166476
chr1_209995627_209997682	169.692	0.686305	0.182163	3.76753	0.000164871	0.00723575
chr1_210012024_210014746	234.961	0.541484	0.14543	3.72333	0.000196615	0.00788436
chr1_210045254_210047761	89.4266	0.937891	0.196611	4.77029	1.83963e-06	0.00108665
chr1_210056376_210058585	183.448	0.719702	0.188227	3.82359	0.000131521	0.00651846
chr1_210063970_210064333	18.3412	0.608408	0.221079	2.752	0.0059233	0.0463528
chr1_210068164_210070213	112.491	0.525198	0.174943	3.00211	0.00268114	0.0301449
chr1_210412862_210413791	21.6089	0.721975	0.246653	2.92709	0.00342152	0.034376
chr1_212240150_212241799	32.8848	1.03654	0.242857	4.26809	1.9715e-05	0.00276746
chr1_212489307_212489793	8.05488	0.910239	0.283294	3.21305	0.00131332	0.0203863
chr1_212768568_212770593	216.124	0.529793	0.191385	2.7682	0.00563661	0.045159
chr1_212926197_212926782	9.35003	0.771772	0.276665	2.78955	0.00527808	0.0436292
chr1_212947826_212948823	11.9928	0.736863	0.260496	2.82869	0.00467384	0.0408686
chr1_213296102_213296730	11.5574	0.739267	0.257254	2.87368	0.00405722	0.0378194
chr1_213305701_213306416	9.1772	0.909139	0.278958	3.25906	0.00111782	0.0187233
chr1_213437930_213438684	25.9448	0.782166	0.219501	3.56339	0.000366102	0.0107338
chr1_214274849_214277038	68.702	0.617677	0.211282	2.92347	0.0034615	0.0345983
chr1_214280438_214281872	77.0874	-0.490843	0.172095	-2.85216	0.00434234	0.0392432
chr1_214397809_214399196	65.1597	-0.487241	0.170002	-2.86609	0.00415573	0.0383107
chr1_214502197_214502738	19.7102	-0.599413	0.2199	-2.72585	0.00641361	0.0483178
chr1_214506076_214507235	48.9803	-0.480508	0.164257	-2.92534	0.00344083	0.0344791
chr1_214588965_214590196	38.8661	0.734831	0.213279	3.44539	0.000570228	0.013407
chr1_214612457_214613750	44.992	0.630571	0.217311	2.9017	0.00371145	0.0360049
chr1_214613916_214614365	12.8268	0.788029	0.252447	3.12157	0.00179892	0.0241585
chr1_214618966_214621141	120.867	0.852868	0.198357	4.29966	1.71064e-05	0.00259177
chr1_214625843_214627407	86.8071	0.725601	0.187841	3.86285	0.00011207	0.00605359
chr1_214627801_214629163	88.9692	0.909714	0.188568	4.82433	1.40473e-06	0.00096269
chr1_214673263_214674211	22.1215	0.691796	0.231329	2.99053	0.00278494	0.0307516
chr1_214741415_214744840	134.613	0.474707	0.157683	3.01051	0.00260809	0.0297044
chr1_214746491_214747194	26.3472	0.597554	0.198922	3.00396	0.00266486	0.0300477
chr1_215286738_215288325	45.5783	0.710476	0.218238	3.2555	0.00113191	0.0188376
chr1_215446712_215448146	19.1087	0.676324	0.24458	2.76525	0.005688	0.0453712
chr1_215454558_215456119	28.6217	0.740189	0.260303	2.84357	0.00446108	0.0398375
chr1_218547595_218548730	45.4639	0.63124	0.223284	2.82707	0.00469765	0.0409814
chr1_218646257_218648026	64.3723	0.588096	0.212731	2.7645	0.00570098	0.0454245
chr1_218653040_218654103	67.9525	0.746734	0.218818	3.41258	0.000643511	0.0142403
chr1_218660331_218662215	82.2583	0.625201	0.192234	3.25229	0.0011448	0.0189409
chr1_218833261_218834302	38.6268	0.880556	0.227288	3.87418	0.000106983	0.00593123
chr1_218890704_218891985	24.5469	0.780537	0.241196	3.23611	0.00121169	0.0194794
chr1_218892379_218893004	12.5853	0.729936	0.257437	2.8354	0.00457686	0.040404
chr1_218975571_218977984	31.1158	0.968038	0.245718	3.93964	8.16055e-05	0.00523071
chr1_219046728_219049019	55.515	0.722199	0.209754	3.44308	0.000575122	0.0134657
chr1_219077598_219078359	17.9256	1.0301	0.252729	4.07589	4.58378e-05	0.00399806
chr1_219362636_219363205	15.6729	0.84819	0.241554	3.51139	0.000445775	0.011861
chr1_219502495_219503619	43.6125	0.607139	0.216116	2.80933	0.00496451	0.0422166
chr1_219559097_219559980	15.2542	0.779052	0.242137	3.21741	0.00129356	0.0202149
chr1_220309049_220311909	112.907	0.69219	0.185093	3.73969	0.000184249	0.00764546
chr1_220423711_220424486	13.932	0.76393	0.258835	2.95142	0.00316321	0.0329427
chr1_220959555_220961014	43.4302	-0.468091	0.16134	-2.90127	0.00371659	0.0360329
chr1_221016180_221018255	102.801	0.714501	0.237762	3.00511	0.00265482	0.0299875
chr1_221206050_221207129	55.7901	0.555545	0.195868	2.83633	0.00456358	0.0403397
chr1_221208448_221209961	69.5285	0.72238	0.199464	3.6216	0.000292785	0.00950576
chr1_221334649_221336067	35.2963	0.648382	0.217156	2.98579	0.00282848	0.0309997
chr1_221337113_221337563	11.863	1.08969	0.256936	4.24111	2.22414e-05	0.00291694
chr1_221338335_221339245	24.9937	0.669527	0.226581	2.95491	0.00312756	0.0327365
chr1_221390120_221391582	34.8278	0.687631	0.199501	3.44676	0.00056735	0.0133722
chr1_221456990_221458218	11.1272	0.842604	0.256376	3.28659	0.00101409	0.0178417
chr1_221565914_221568753	180.677	0.858441	0.208903	4.10927	3.96904e-05	0.00374662
chr1_221583671_221585346	41.917	0.972776	0.245014	3.97029	7.17853e-05	0.00492391
chr1_221588175_221589001	35.174	0.723484	0.247547	2.92261	0.0034711	0.0346539
chr1_221592529_221593904	47.4637	0.612073	0.199442	3.06893	0.0021483	0.0266994
chr1_221603437_221605514	68.143	0.690476	0.212732	3.24575	0.0011714	0.0191502
chr1_221611556_221614493	189.988	0.758774	0.193446	3.9224	8.76699e-05	0.00541459
chr1_222002425_222003740	67.9773	0.521918	0.190294	2.7427	0.0060937	0.0470527
chr1_222041718_222043397	31.4365	0.715197	0.241538	2.96101	0.00306635	0.0323777
chr1_222790473_222792714	96.0509	-0.470853	0.143209	-3.28787	0.00100947	0.0178006
chr1_223064940_223066161	33.7841	0.908499	0.216556	4.19522	2.72608e-05	0.00318081
chr1_223167557_223169384	53.3735	0.673654	0.216326	3.11407	0.00184526	0.0244956
chr1_223287656_223289002	83.6508	-0.52826	0.160737	-3.28649	0.00101446	0.017845
chr1_223743499_223746660	68.6389	-0.608939	0.1742	-3.49563	0.000472946	0.0122249
chr1_223963131_223965322	160.668	0.351449	0.126335	2.78189	0.00540433	0.0441783
chr1_224019386_224020784	73.5038	0.567958	0.18123	3.1339	0.001725	0.0236115
chr1_224022344_224024682	103.026	0.597907	0.194448	3.07489	0.00210583	0.0263971
chr1_224363153_224363838	14.548	-0.699003	0.228272	-3.06215	0.00219753	0.0270433
chr1_224450191_224450940	33.3052	0.925264	0.210713	4.39112	1.12771e-05	0.002193
chr1_224528145_224529088	19.2397	-0.584602	0.196092	-2.98127	0.0028706	0.0312362
chr1_224729456_224731982	246.613	0.505856	0.184842	2.7367	0.0062059	0.0475035
chr1_225516190_225517685	29.2404	0.97048	0.228511	4.24697	2.16678e-05	0.00288476
chr1_226086617_226088057	27.2323	-0.656044	0.1836	-3.57322	0.000352623	0.0105262
chr1_226110880_226112811	157.718	-0.409657	0.134272	-3.05095	0.00228117	0.0276126
chr1_226162990_226164332	31.3585	-0.575194	0.199458	-2.88379	0.00392919	0.0371643
chr1_226270116_226272036	78.3927	-0.439106	0.146874	-2.98969	0.00279261	0.0307956
chr1_226296602_226298880	137.666	-0.529957	0.131563	-4.02815	5.6217e-05	0.00438341
chr1_227261442_227262170	8.48668	1.11387	0.272344	4.08993	4.3151e-05	0.00388858
chr1_227413510_227414472	48.2178	0.796586	0.211808	3.76089	0.000169311	0.00733375
chr1_227432506_227434264	23.8759	-0.673971	0.189568	-3.5553	0.000377548	0.0109055
chr1_227486051_227486895	19.9768	1.02853	0.246914	4.16554	3.10619e-05	0.00337279
chr1_227487461_227488382	27.1864	0.938511	0.228551	4.10635	4.01957e-05	0.00376741
chr1_227503774_227504206	20.9087	1.11617	0.226409	4.9299	8.22705e-07	0.000733882
chr1_227538483_227539654	38.7355	0.618852	0.220951	2.80086	0.00509659	0.0428193
chr1_228335694_228338510	97.0116	-0.701603	0.196826	-3.56458	0.000364437	0.0107085
chr1_228593121_228595407	111.27	-0.50292	0.151101	-3.32836	0.000873577	0.0165821
chr1_228744272_228746892	121.644	-0.637573	0.217798	-2.92736	0.00341856	0.0343602
chr1_228750605_228751453	49.4021	-0.565923	0.184494	-3.06743	0.00215906	0.0267752
chr1_228755153_228755979	50.1808	-0.627753	0.202781	-3.09573	0.0019633	0.0253567
chr1_228763827_228764492	39.0518	-0.698463	0.184277	-3.7903	0.000150467	0.00694075
chr1_228779685_228780810	59.0289	-0.665988	0.207616	-3.20779	0.0013376	0.0205938
chr1_230278419_230278893	8.1947	-0.763785	0.25674	-2.97493	0.00293052	0.0315669
chr1_231395430_231397277	30.8929	0.860294	0.187592	4.58598	4.51869e-06	0.00151929
chr1_231490142_231491135	42.2	0.542905	0.191241	2.83885	0.00452771	0.0401651
chr1_231493712_231494235	19.063	0.786389	0.258131	3.04647	0.00231542	0.0278403
chr1_231526177_231527052	93.4414	0.411928	0.150891	2.72997	0.00633407	0.048009
chr1_231530499_231532798	214.782	0.463961	0.156651	2.96174	0.00305904	0.0323345
chr1_231543339_231544641	51.9079	0.527048	0.187752	2.80714	0.0049983	0.0423722
chr1_231943956_231945269	55.1441	-0.498081	0.183448	-2.7151	0.00662556	0.0491225
chr1_231965216_231965769	24.8045	-0.738238	0.197117	-3.74518	0.000180263	0.00756487
chr1_232048199_232050014	41.5378	-0.531195	0.194983	-2.72432	0.00644346	0.0484326
chr1_232106692_232108485	58.2392	0.68988	0.240927	2.86344	0.00419067	0.0384823
chr1_232173952_232175607	23.9487	0.715025	0.253115	2.8249	0.00472947	0.0411312
chr1_232285218_232285768	19.4807	0.742782	0.251564	2.95266	0.00315047	0.0328692
chr1_232658708_232660389	32.7492	0.717103	0.221996	3.23025	0.0012368	0.0197095
chr1_232701136_232703026	23.7373	0.871531	0.264226	3.29843	0.000972283	0.0174766
chr1_232795264_232796061	14.1199	1.00191	0.26262	3.81506	0.000136148	0.00662647
chr1_232802781_232803845	23.156	0.94095	0.23203	4.0553	5.00705e-05	0.00415694
chr1_232839852_232841482	63.024	0.492552	0.169305	2.90926	0.00362283	0.0355157
chr1_232946814_232947608	10.9849	0.978744	0.255828	3.82579	0.000130352	0.00649076
chr1_233430560_233431837	47.5977	-0.456893	0.163524	-2.79404	0.00520536	0.0433073
chr1_234658012_234659985	92.7765	0.521641	0.173208	3.01165	0.00259832	0.0296447
chr1_234699974_234700897	14.7618	0.763728	0.270332	2.82515	0.00472585	0.0411142
chr1_234734334_234737049	200.783	0.357242	0.123833	2.88487	0.0039157	0.0370942
chr1_234738422_234739022	34.1595	0.846901	0.230803	3.66937	0.000243148	0.00869692
chr1_234753828_234755313	70.2859	0.624564	0.227917	2.74032	0.00613792	0.0472313
chr1_234766124_234768411	211.258	0.44299	0.128794	3.43954	0.000582709	0.0135559
chr1_234781025_234781938	15.7813	0.780046	0.261455	2.98347	0.00284995	0.0311207
chr1_234853307_234854169	68.5926	0.601765	0.216523	2.77922	0.00544889	0.0443692
chr1_235409110_235410021	14.936	0.846739	0.254611	3.32562	0.000882213	0.0166643
chr1_235843617_235844987	13.738	-0.661174	0.243298	-2.71755	0.00657663	0.048939
chr1_236304378_236306874	72.7109	-0.445901	0.159576	-2.79429	0.00520146	0.0432899
chr1_236848878_236851152	49.6669	-0.725504	0.207095	-3.50325	0.000459623	0.0120482
chr1_241645765_241646263	11.3338	0.858716	0.261247	3.28699	0.00101264	0.0178288
chr1_241669964_241670823	14.3718	0.837777	0.264393	3.16868	0.00153131	0.0221354
chr1_241694518_241695815	16.1674	0.827733	0.243052	3.40558	0.000660245	0.0144233
chr1_241774559_241774968	13.703	0.796561	0.244942	3.25204	0.00114579	0.0189487
chr1_241790761_241791908	16.064	0.692318	0.231863	2.98589	0.00282756	0.0309945
chr1_243328737_243329452	8.48457	0.881711	0.269544	3.27112	0.00107124	0.0183354
chr1_243343597_243344451	15.0966	0.766682	0.232853	3.29255	0.000992819	0.0176509
chr1_243399458_243400226	16.8179	0.85322	0.246133	3.46651	0.00052727	0.012906
chr1_243449273_243450943	112.546	0.886665	0.21037	4.21479	2.50005e-05	0.00305926
chr1_243571319_243571789	11.8913	0.882219	0.266917	3.30522	0.000949004	0.0172743
chr1_243687656_243688744	36.7237	0.784692	0.194168	4.04131	5.31527e-05	0.00426333
chr1_243808659_243809973	29.932	0.730981	0.227372	3.21492	0.00130483	0.0203129
chr1_243954627_243957178	67.2947	0.718454	0.223718	3.21142	0.0013208	0.0204506
chr1_244005150_244007375	92.5025	0.632072	0.184726	3.42168	0.000622365	0.014009
chr1_244101292_244103591	71.2953	0.509597	0.161884	3.14792	0.00164439	0.0229937
chr1_244174733_244176261	29.9078	0.645198	0.231012	2.79292	0.00522347	0.0433878
chr1_244247607_244248950	21.0085	0.733267	0.232316	3.15633	0.00159769	0.0226293
chr1_244394413_244395592	32.5083	-0.847422	0.201785	-4.19963	2.67355e-05	0.00315201
chr1_244402370_244403802	45.5262	-0.551623	0.197789	-2.78894	0.00528807	0.0436731
chr1_244485256_244488789	259.934	0.477928	0.167352	2.85582	0.00429257	0.0389899
chr1_244600836_244601280	8.0512	1.14043	0.295673	3.85707	0.000114753	0.00611563
chr1_244608978_244609479	18.1909	0.784024	0.244813	3.20254	0.00136221	0.0208007
chr1_244762686_244764320	98.2525	0.649932	0.215262	3.01926	0.00253396	0.0292456
chr1_245223870_245224689	9.1651	0.865115	0.297413	2.9088	0.00362823	0.0355458
chr1_245316404_245319119	91.9759	-0.404679	0.13792	-2.93417	0.00334444	0.033959
chr1_245331214_245331805	11.2252	-0.823759	0.253798	-3.24573	0.0011715	0.0191509
chr1_246270635_246271240	16.3217	0.814604	0.242743	3.35584	0.000791254	0.0157556
chr1_246293838_246295501	50.0187	0.617524	0.226208	2.7299	0.00633544	0.0480144
chr1_246304609_246306608	72.4619	0.695304	0.234619	2.96355	0.00304117	0.0322283
chr1_246458944_246460916	52.5745	0.810346	0.222901	3.63545	0.0002775	0.0092619
chr1_246470096_246470672	7.57896	0.87742	0.281096	3.12142	0.0017998	0.0241648
chr1_246501471_246502648	10.3128	1.19831	0.287368	4.16995	3.04662e-05	0.00334449
chr1_246518603_246521485	111.742	0.508194	0.17083	2.97486	0.00293125	0.0315709
chr1_246732623_246733201	80.2329	0.515857	0.186545	2.76532	0.00568666	0.0453657
chr1_246750226_246751914	48.3273	0.516436	0.163245	3.16356	0.00155854	0.0223371
chr1_246859547_246860639	31.3942	-0.815296	0.189448	-4.30353	1.681e-05	0.00257159
chr1_246951837_246952963	38.9924	-0.592216	0.205138	-2.88692	0.00389037	0.0369618
chr1_247012905_247014765	66.0308	0.899086	0.232542	3.86633	0.000110484	0.00601611
chr1_247015075_247015494	13.7215	0.921547	0.267028	3.45112	0.000558268	0.0132646
chr1_247070866_247072003	11.8937	0.779347	0.247293	3.15152	0.00162426	0.0228378
chr1_249239446_249240596	23.8161	-0.652145	0.237295	-2.74825	0.00599143	0.0466349
chr10_219305_220307	10.7571	1.08416	0.274031	3.95635	7.61038e-05	0.00505421
chr10_224737_225195	12.7483	0.81795	0.245334	3.33402	0.000855997	0.0164121
chr10_227115_229480	72.0053	0.827987	0.183076	4.52263	6.10753e-06	0.0016911
chr10_246472_248161	85.9769	0.400077	0.140314	2.85129	0.00435416	0.039303
chr10_705432_706769	43.4033	0.703671	0.244858	2.8738	0.00405568	0.0378116
chr10_3290204_3291682	65.1643	0.598357	0.161721	3.69993	0.00021566	0.00823739
chr10_3441556_3443438	112.843	0.542056	0.16918	3.20402	0.00135524	0.0207424
chr10_3467504_3469266	128.066	0.418196	0.130293	3.20965	0.00132895	0.0205203
chr10_3477679_3478460	23.3982	1.11396	0.254746	4.37282	1.22654e-05	0.00225676
chr10_3709791_3711229	26.6937	-0.781494	0.189987	-4.1134	3.89875e-05	0.0037172
chr10_4037039_4038422	44.1932	0.649462	0.213406	3.04332	0.00233983	0.0280008
chr10_4092804_4094643	91.746	0.538819	0.172151	3.12991	0.00174858	0.0237882
chr10_4145526_4146192	11.2072	0.983666	0.261536	3.76111	0.000169158	0.00733041
chr10_4171855_4175222	115.558	0.647288	0.18579	3.48397	0.00049403	0.0124981
chr10_4282708_4285432	240.482	0.658845	0.201779	3.26518	0.00109394	0.0185263
chr10_4288897_4290041	59.6767	0.74552	0.202104	3.68879	0.00022532	0.00840583
chr10_4301949_4303346	40.7669	0.686578	0.186529	3.68082	0.000232486	0.00852578
chr10_4393741_4397168	138.333	0.604052	0.196981	3.06655	0.00216543	0.0268198
chr10_4413777_4416166	33.6536	0.926974	0.294233	3.15048	0.00163005	0.0228829
chr10_4425988_4426953	11.2036	0.952957	0.25801	3.69349	0.000221199	0.00833494
chr10_4540479_4541533	23.9005	0.618695	0.210558	2.93836	0.00329955	0.033712
chr10_4543058_4544003	25.4344	0.782	0.220609	3.54473	0.000393017	0.0111317
chr10_4682189_4682740	10.7525	0.867576	0.268352	3.23298	0.00122508	0.0196026
chr10_4697270_4697864	21.3352	0.594637	0.202981	2.92953	0.00339478	0.0342323
chr10_4698754_4699168	13.6123	0.814039	0.283434	2.87206	0.00407803	0.0379241
chr10_4704681_4706343	183.258	0.68915	0.168548	4.08874	4.33726e-05	0.00389789
chr10_4719655_4721295	153.121	0.573107	0.177083	3.23637	0.00121061	0.0194695
chr10_4767468_4768887	21.7701	0.991296	0.22072	4.4912	7.08227e-06	0.00181587
chr10_4808675_4809344	52.8412	0.718777	0.223042	3.22261	0.00127028	0.02001
chr10_4813168_4815004	218.3	0.659417	0.213782	3.08454	0.0020387	0.0259085
chr10_4820734_4821141	12.1714	0.989976	0.254809	3.88517	0.00010226	0.00581407
chr10_5136426_5137824	60.2592	0.97488	0.224329	4.34575	1.38798e-05	0.00236189
chr10_5294198_5294930	9.06254	-0.70905	0.258318	-2.74487	0.00605347	0.0468892
chr10_5325169_5328034	159.573	0.524246	0.189645	2.76435	0.00570368	0.0454356
chr10_5446128_5447164	25.2881	0.742804	0.206804	3.59182	0.00032838	0.0101332
chr10_5489496_5490016	15.8684	1.18931	0.258895	4.59378	4.35279e-06	0.0015023
chr10_5490835_5492343	38.4093	0.661181	0.222364	2.97342	0.00294502	0.0316506
chr10_5631762_5632567	26.9917	-0.60235	0.199529	-3.01885	0.00253734	0.0292668
chr10_6145617_6146249	13.9841	0.676206	0.249034	2.71531	0.00662138	0.0491069
chr10_8040437_8042058	25.4413	-0.531501	0.185361	-2.86738	0.00413887	0.0382274
chr10_10827063_10829031	97.8729	0.511958	0.189088	2.70752	0.00677879	0.0496885
chr10_10833643_10835599	132.248	0.624132	0.171702	3.63497	0.000278014	0.00927026
chr10_10857295_10858197	12.1409	0.82833	0.265056	3.12511	0.00177736	0.0240011
chr10_10912355_10915222	229.601	0.473783	0.170752	2.77469	0.00552543	0.0446937
chr10_11076504_11079249	134.409	0.778023	0.212818	3.65581	0.000256371	0.00891375
chr10_11558912_11559940	12.4893	1.0643	0.246984	4.30918	1.6386e-05	0.00254203
chr10_11644447_11645361	12.9999	0.954669	0.25448	3.75145	0.000175816	0.00747278
chr10_12149177_12150596	42.7932	-0.604362	0.194178	-3.11241	0.00185564	0.0245725
chr10_12256448_12257536	27.0817	1.02349	0.247289	4.13883	3.49083e-05	0.00354172
chr10_14029395_14029826	53.1844	0.508079	0.179303	2.83364	0.00460218	0.0405262
chr10_14619585_14620296	78.1223	0.664689	0.203726	3.26266	0.00110371	0.0186074
chr10_14620659_14622454	164.956	0.652522	0.173823	3.75395	0.000174068	0.00743595
chr10_15177992_15178734	20.9966	-0.574224	0.20413	-2.81303	0.00490766	0.0419534
chr10_15253201_15254361	38.3438	0.667399	0.183042	3.64616	0.000266192	0.00907383
chr10_15671502_15673215	54.8255	0.644562	0.191593	3.36423	0.000767566	0.0155241
chr10_15677931_15678766	13.0553	0.656357	0.236757	2.77228	0.00556653	0.0448666
chr10_15831808_15832903	12.0683	0.87951	0.264281	3.32793	0.000874929	0.016595
chr10_16818494_16820876	126.335	0.503785	0.164417	3.06406	0.00218352	0.0269462
chr10_16895148_16895818	16.9208	0.687366	0.248051	2.77107	0.00558723	0.0449533
chr10_16929489_16930139	12.5828	0.863571	0.274588	3.14497	0.00166103	0.0231213
chr10_16941646_16942847	11.7135	0.669916	0.245822	2.72521	0.00642603	0.0483656
chr10_16985600_16987892	81.0065	0.635139	0.177217	3.58396	0.000338421	0.0102992
chr10_17034587_17035190	54.4465	0.874063	0.246867	3.54063	0.000399174	0.0112193
chr10_17047769_17050234	248.471	0.417076	0.11908	3.50248	0.000460952	0.0120658
chr10_17064971_17066942	204.331	0.53027	0.170417	3.1116	0.00186073	0.0246102
chr10_17083445_17084596	31.491	0.765589	0.247532	3.09289	0.00198216	0.025492
chr10_17090011_17092848	72.5661	0.571524	0.163073	3.50471	0.000457112	0.0120146
chr10_17103448_17104209	65.5866	0.688222	0.187469	3.67112	0.000241486	0.0086708
chr10_17116312_17119315	182.636	0.687407	0.172807	3.97789	6.95286e-05	0.00485282
chr10_17130056_17131129	22.428	0.598296	0.221235	2.70434	0.00684401	0.0499256
chr10_17193290_17194344	10.6338	0.773067	0.249979	3.09252	0.00198462	0.0255096
chr10_17256619_17258229	147.937	0.492558	0.178454	2.76015	0.00577757	0.0457423
chr10_18056865_18058742	32.2717	0.663344	0.205991	3.22026	0.00128074	0.0201025
chr10_20217921_20218809	14.1025	0.783078	0.243097	3.22126	0.0012763	0.0200633
chr10_20220170_20221812	20.8696	1.02886	0.251151	4.09659	4.19277e-05	0.00383699
chr10_21798674_21799931	25.8945	-0.954207	0.259545	-3.67646	0.000236489	0.00859104
chr10_22043602_22044391	9.17126	-0.781008	0.247333	-3.15771	0.00159012	0.0225698
chr10_22267031_22267674	8.88671	1.00905	0.277918	3.63075	0.000282597	0.00934412
chr10_22609178_22610710	107.266	-0.459337	0.145527	-3.15637	0.00159744	0.0226274
chr10_22715851_22717811	31.9538	0.596446	0.191187	3.1197	0.00181034	0.0242411
chr10_22912767_22913663	33.9396	0.839164	0.21429	3.91602	9.00211e-05	0.00548232
chr10_23356277_23357476	20.5126	-0.652886	0.212215	-3.07653	0.00209427	0.0263139
chr10_24403375_24405233	39.7393	0.886432	0.290987	3.0463	0.00231679	0.0278493
chr10_24528782_24529522	8.01952	1.28639	0.293126	4.38853	1.14119e-05	0.00220212
chr10_24588055_24590206	36.7657	0.814505	0.26404	3.08478	0.00203706	0.0258964
chr10_25137938_25139259	41.0225	0.860497	0.222267	3.87145	0.000108188	0.00596079
chr10_25312058_25313710	41.4576	0.891603	0.227449	3.92	8.85477e-05	0.0054401
chr10_25780972_25783093	31.2092	1.01107	0.241967	4.17856	2.93363e-05	0.00328905
chr10_25811779_25812511	8.95957	0.709945	0.258199	2.74961	0.0059667	0.0465329
chr10_25835827_25836599	10.4647	0.743476	0.253971	2.9274	0.00341809	0.0343576
chr10_25843794_25846667	49.2691	0.881551	0.246532	3.57581	0.00034914	0.0104713
chr10_26985720_26987661	119.832	-0.452033	0.130499	-3.46388	0.000532436	0.012967
chr10_28377158_28379295	189.313	0.531316	0.16956	3.1335	0.00172736	0.0236293
chr10_28379652_28380943	69.621	0.487912	0.167363	2.9153	0.0035535	0.0351259
chr10_28400740_28401301	9.21197	0.877697	0.266048	3.29901	0.000970257	0.0174592
chr10_28407471_28408107	7.90379	0.930081	0.2752	3.37966	0.000725767	0.0151109
chr10_28418337_28419783	47.3149	0.752085	0.230739	3.25946	0.00111623	0.0187103
chr10_28426559_28426977	13.6488	0.927577	0.269725	3.43897	0.00058393	0.0135703
chr10_28427504_28428584	46.7653	0.668666	0.215911	3.09695	0.00195524	0.0252985
chr10_28465894_28468418	58.7235	0.555698	0.172562	3.22027	0.00128068	0.0201019
chr10_28854996_28855774	12.7689	0.938763	0.272898	3.43998	0.000581756	0.0135446
chr10_28977690_28978379	8.90725	-0.694853	0.249543	-2.7845	0.00536098	0.0439911
chr10_29916207_29917270	19.7959	0.770496	0.231659	3.32599	0.000881036	0.0166531
chr10_30083932_30085367	64.725	0.494027	0.179933	2.74562	0.00603968	0.0468329
chr10_31116524_31118059	33.4999	-0.808813	0.187742	-4.30811	1.64658e-05	0.00254765
chr10_31181525_31182474	14.3773	0.999712	0.249932	3.99993	6.33601e-05	0.00464514
chr10_31228548_31229645	19.0621	0.740065	0.234114	3.16113	0.0015716	0.0224327
chr10_31273648_31275739	109.009	0.893096	0.233043	3.83232	0.000126941	0.00641087
chr10_31292700_31294532	158.545	0.718065	0.207773	3.456	0.000548258	0.0131501
chr10_31309149_31309624	8.47061	0.997696	0.288992	3.45233	0.000555759	0.013235
chr10_31587988_31588894	23.6689	0.765956	0.235927	3.24658	0.00116802	0.0191238
chr10_31644038_31644938	11.2924	0.830657	0.252224	3.29333	0.000990091	0.0176279
chr10_32038613_32040011	63.6151	-0.453719	0.165034	-2.74924	0.00597336	0.0465604
chr10_32122056_32123165	14.0303	0.843523	0.26569	3.17484	0.0014992	0.021893
chr10_32250034_32251778	36.399	-0.540222	0.164443	-3.28516	0.00101924	0.0178873
chr10_32666291_32667107	23.3838	0.827731	0.248373	3.33261	0.000860351	0.0164545
chr10_32667331_32668824	115.97	0.570669	0.203716	2.8013	0.00508975	0.0427884
chr10_33212047_33212809	11.6021	0.754172	0.263051	2.86701	0.00414365	0.038251
chr10_33239201_33240014	14.9457	0.923318	0.240541	3.8385	0.000123789	0.00633499
chr10_33250331_33251678	123.362	0.541413	0.189571	2.85599	0.00429034	0.0389785
chr10_33261532_33261990	10.3222	0.904555	0.270784	3.3405	0.000836282	0.0162174
chr10_33444542_33446920	55.2039	0.655546	0.176282	3.71874	0.000200216	0.00795213
chr10_33482115_33483160	53.9548	0.722341	0.195698	3.6911	0.000223287	0.00837104
chr10_33484163_33486707	153.188	0.4721	0.174537	2.70488	0.00683299	0.0498857
chr10_33503061_33503850	40.6897	0.541355	0.179963	3.00814	0.00262853	0.0298288
chr10_33521585_33523391	137.617	0.510181	0.177961	2.86682	0.00414624	0.0382638
chr10_33523638_33524612	53.0873	0.628265	0.192907	3.25683	0.00112666	0.0187951
chr10_33536805_33540457	355.401	0.530333	0.181921	2.91518	0.00355479	0.0351332
chr10_33561063_33563649	223.222	0.422002	0.133899	3.15164	0.00162357	0.0228324
chr10_33621164_33621881	38.9185	0.988219	0.222347	4.44448	8.81027e-06	0.00199695
chr10_33629851_33630969	28.9383	0.691274	0.233146	2.96499	0.00302695	0.0321435
chr10_33797886_33799055	39.6026	0.816919	0.228475	3.57553	0.000349523	0.0104774
chr10_34010451_34011883	28.8236	0.66297	0.218475	3.03454	0.00240901	0.0284474
chr10_34239348_34240047	8.5823	-0.791842	0.262399	-3.0177	0.00254701	0.0293273
chr10_34410275_34411769	53.6876	1.12012	0.228185	4.90881	9.16309e-07	0.000769939
chr10_34434319_34435128	12.8858	0.886882	0.268716	3.30045	0.000965304	0.0174164
chr10_34435397_34436161	9.15415	0.779153	0.265829	2.93103	0.00337837	0.0341436
chr10_34612038_34612382	7.96211	0.781379	0.281269	2.77805	0.00546856	0.044453
chr10_34817116_34818497	66.2885	0.714823	0.206952	3.45405	0.000552234	0.0131953
chr10_34902123_34903351	17.4713	0.831275	0.238984	3.47837	0.000504479	0.0126292
chr10_35047103_35047991	23.5897	0.797529	0.228665	3.48777	0.000487075	0.0124093
chr10_35460576_35462344	89.9496	0.763056	0.19812	3.85149	0.000117401	0.00617528
chr10_35483911_35486516	252.244	0.606254	0.166072	3.65054	0.00026169	0.00899988
chr10_35513897_35514564	36.0513	0.558966	0.204067	2.73913	0.00616013	0.0473206
chr10_35572167_35573030	7.84859	-0.733416	0.263564	-2.78269	0.00539107	0.0441212
chr10_36198203_36199572	42.976	0.719443	0.238209	3.02022	0.00252593	0.0291952
chr10_36201206_36203276	69.2632	0.658468	0.198029	3.32511	0.000883838	0.0166797
chr10_36460255_36463027	193.093	0.57998	0.183065	3.16817	0.00153404	0.0221557
chr10_36634612_36635286	15.8634	0.771874	0.251315	3.07135	0.00213096	0.0265766
chr10_36781408_36782407	38.1957	0.834944	0.231005	3.6144	0.000301043	0.0096571
chr10_36826746_36828916	89.7924	0.553156	0.197421	2.8019	0.00508019	0.0427452
chr10_38382575_38384316	99.8745	-0.44878	0.143639	-3.12435	0.00178198	0.0240349
chr10_39074511_39075280	10.887	0.85004	0.255131	3.33177	0.000862947	0.0164797
chr10_43047273_43049376	91.6713	-0.409751	0.141188	-2.90218	0.0037058	0.035974
chr10_43248049_43250460	56.6294	-0.614895	0.187109	-3.2863	0.00101514	0.0178511
chr10_43655594_43657371	52.5608	0.567956	0.191548	2.96509	0.00302598	0.0321377
chr10_44352360_44353858	98.7812	0.459581	0.156851	2.93004	0.00338921	0.0342023
chr10_44564254_44565112	11.9856	-0.864696	0.257154	-3.36256	0.000772225	0.0155687
chr10_45219870_45220878	15.9097	0.620178	0.22218	2.79133	0.00524924	0.043502
chr10_45296454_45298216	89.9358	0.559056	0.184019	3.03803	0.00238127	0.0282697
chr10_45960670_45961176	10.8613	-0.67337	0.240351	-2.80161	0.00508485	0.0427663
chr10_46167130_46169102	115.178	-0.327327	0.118607	-2.75977	0.00578419	0.0457701
chr10_47242796_47244467	81.4528	-0.527038	0.193167	-2.7284	0.00636416	0.0481262
chr10_47376914_47378052	14.1013	-0.676151	0.221139	-3.05758	0.00223133	0.0272756
chr10_47768382_47770121	40.9688	-0.580837	0.199471	-2.91188	0.00359262	0.0353466
chr10_48184992_48186784	83.0571	-0.502885	0.17249	-2.91544	0.00355188	0.0351167
chr10_48354143_48355364	52.8946	-0.60355	0.185837	-3.24773	0.00116329	0.0190868
chr10_48951854_48953313	68.1204	-0.678969	0.24468	-2.77492	0.00552152	0.0446772
chr10_49569268_49570058	16.6185	1.02995	0.256118	4.0214	5.78525e-05	0.00444546
chr10_49571650_49572947	34.427	1.07181	0.214845	4.98875	6.0772e-07	0.000664315
chr10_49574320_49574890	12.8682	1.02366	0.257063	3.98214	6.82972e-05	0.00481297
chr10_49585527_49586345	8.98783	0.754679	0.276448	2.72991	0.00633507	0.0480129
chr10_49624960_49625623	9.40146	0.870249	0.268172	3.24511	0.00117406	0.0191708
chr10_49664059_49665804	37.5953	-0.627116	0.192391	-3.25959	0.00111573	0.0187063
chr10_49683842_49685259	65.6343	-0.490218	0.150142	-3.26503	0.00109451	0.018531
chr10_49716362_49718430	58.3884	-0.461181	0.163205	-2.82577	0.00471676	0.0410715
chr10_51025504_51026467	11.5257	0.874925	0.269721	3.24381	0.00117943	0.0192124
chr10_52152730_52154640	75.5501	0.735316	0.216298	3.39955	0.000674978	0.0145814
chr10_52190850_52192388	30.597	0.707496	0.215002	3.29065	0.000999579	0.0177119
chr10_52257216_52258057	8.80883	0.777226	0.270497	2.87333	0.00406168	0.0378419
chr10_52608250_52608912	8.26667	0.78754	0.280896	2.80367	0.00505251	0.0426198
chr10_53010176_53011127	10.3298	1.01154	0.290628	3.48052	0.000500443	0.0125789
chr10_53140201_53141850	17.6477	0.62499	0.219208	2.85113	0.00435648	0.0393147
chr10_53598526_53599454	8.91172	0.811702	0.275775	2.94335	0.00324685	0.0334181
chr10_53677779_53679927	25.8871	0.899967	0.257408	3.49626	0.000471824	0.01221
chr10_54077894_54078561	75.4904	0.590584	0.185048	3.19151	0.00141529	0.0212356
chr10_54115721_54116343	7.66598	0.813154	0.282282	2.88064	0.00396866	0.0373683
chr10_54147384_54148851	29.9452	0.694262	0.236735	2.93266	0.00336074	0.0340479
chr10_54180108_54181535	63.5023	0.477043	0.152175	3.13483	0.00171955	0.0235703
chr10_54201720_54204009	103.772	0.903643	0.236071	3.82785	0.000129268	0.0064656
chr10_54239153_54239687	13.1028	1.04976	0.258426	4.06211	4.86307e-05	0.00410464
chr10_54240006_54240458	12.9809	0.915481	0.253151	3.61634	0.000298792	0.00961622
chr10_54246315_54247760	72.5593	0.627026	0.177017	3.54219	0.000396827	0.011186
chr10_54338125_54340115	99.6831	0.530574	0.16841	3.15049	0.00162997	0.0228822
chr10_54463340_54464285	29.2273	0.663433	0.210908	3.14561	0.00165741	0.0230937
chr10_57170031_57170933	12.7924	0.733865	0.264493	2.77461	0.00552685	0.0446997
chr10_59996297_59997723	107.782	0.50504	0.149518	3.3778	0.000730685	0.0151608
chr10_59998555_59999778	89.9127	0.714404	0.162728	4.39017	1.13261e-05	0.00219633
chr10_60000083_60001138	62.5158	0.559	0.167985	3.32768	0.000875739	0.0166027
chr10_60040447_60043536	158.182	0.536274	0.185176	2.89601	0.00377936	0.0363728
chr10_60271736_60273631	17.2436	-0.719718	0.24754	-2.90749	0.00364347	0.0356305
chr10_61667386_61668628	68.9974	0.575843	0.189466	3.0393	0.00237129	0.0282053
chr10_61751226_61752004	10.2687	0.932152	0.25305	3.68367	0.000229899	0.00848294
chr10_62054856_62055268	8.85876	0.981787	0.278195	3.52913	0.000416934	0.0114645
chr10_62072274_62076047	167.665	0.709416	0.189319	3.7472	0.000178817	0.00753519
chr10_62184497_62187177	114.454	0.681279	0.198222	3.43695	0.000588294	0.0136215
chr10_62188223_62188957	32.9753	0.898589	0.222823	4.03274	5.51292e-05	0.00434112
chr10_62576249_62577567	30.3307	0.722844	0.212614	3.3998	0.000674343	0.0145746
chr10_62586062_62587104	33.8294	0.578468	0.209573	2.76023	0.00577612	0.0457362
chr10_62587472_62589653	156.404	0.569688	0.188922	3.01547	0.00256581	0.0294442
chr10_62712548_62713206	15.0127	0.932418	0.267945	3.47989	0.000501614	0.0125935
chr10_62722510_62724301	69.4818	1.10589	0.224982	4.91549	8.85597e-07	0.000755094
chr10_62737937_62740531	76.0908	0.6755	0.175014	3.85969	0.000113531	0.0060876
chr10_62826137_62827246	24.0448	0.896109	0.248972	3.59924	0.000319154	0.00997665
chr10_63043638_63044274	9.84029	0.794123	0.273312	2.90556	0.00366601	0.0357553
chr10_63156832_63158333	35.5235	0.720883	0.214662	3.35822	0.000784464	0.0156845
chr10_63198598_63199190	9.89642	0.834708	0.288551	2.89276	0.00381874	0.0365835
chr10_63211992_63213837	39.5688	-0.826853	0.262566	-3.14912	0.00163761	0.0229414
chr10_63235128_63235626	11.6543	0.794018	0.248068	3.20081	0.00137044	0.0208691
chr10_63246558_63248211	27.9791	0.918885	0.205412	4.47338	7.6993e-06	0.00188574
chr10_63392904_63393179	11.5373	0.720824	0.254636	2.8308	0.00464321	0.0407228
chr10_63395174_63396001	17.5981	0.93252	0.265157	3.51686	0.000436681	0.0117351
chr10_63401798_63403610	23.98	0.92751	0.235861	3.93245	8.40845e-05	0.00530753
chr10_63517163_63518262	30.6056	0.629889	0.208128	3.02645	0.00247445	0.0288683
chr10_63520252_63521392	30.3074	1.08203	0.236045	4.58401	4.56146e-06	0.00152353
chr10_63563481_63565362	37.9721	0.617885	0.182954	3.37726	0.000732113	0.0151752
chr10_63580417_63581589	13.3536	0.764564	0.26668	2.86697	0.00414422	0.0382538
chr10_63594464_63596043	77.0826	0.647418	0.163712	3.95462	7.66566e-05	0.00507168
chr10_63596361_63597060	22.8106	0.704968	0.225727	3.1231	0.00178958	0.0240905
chr10_63697509_63698080	18.1809	1.07239	0.240325	4.46225	8.11053e-06	0.00192893
chr10_63698282_63699337	31.017	0.75366	0.220912	3.41159	0.000645854	0.0142656
chr10_63730013_63731220	16.8688	0.820067	0.268336	3.05612	0.00224219	0.0273496
chr10_63751542_63753725	40.477	0.747542	0.249906	2.99129	0.00277798	0.0307116
chr10_63810201_63811125	55.4771	0.656859	0.197385	3.3278	0.000875352	0.016599
chr10_63841979_63844037	208.79	0.634418	0.177866	3.56684	0.000361312	0.0106609
chr10_63889958_63892077	80.3627	0.56497	0.20314	2.78118	0.00541611	0.0442289
chr10_63946559_63947423	8.37845	0.965411	0.272959	3.53683	0.00040496	0.0113004
chr10_64133429_64134938	29.9109	-0.515899	0.187318	-2.75413	0.0058848	0.0461921
chr10_64353274_64354448	21.6014	-0.620398	0.198654	-3.123	0.00179019	0.0240949
chr10_64563695_64565734	175.716	-0.361737	0.129217	-2.79945	0.00511902	0.0429202
chr10_64966331_64968097	76.8687	0.834091	0.214914	3.88104	0.00010401	0.00585816
chr10_65027430_65029313	151.945	0.526974	0.189165	2.78578	0.00533983	0.0438993
chr10_65105762_65106433	12.2507	0.999877	0.25731	3.88589	0.000101955	0.0058063
chr10_65169051_65169985	15.9085	0.827201	0.25473	3.24736	0.00116481	0.0190987
chr10_65200368_65200946	11.9073	0.881268	0.27825	3.16718	0.00153924	0.0221945
chr10_65312773_65315172	123.56	0.492317	0.161756	3.04358	0.00233784	0.0279877
chr10_65332747_65333461	21.0317	1.16677	0.265012	4.40271	1.06906e-05	0.00215161
chr10_65338025_65338528	13.6287	-0.630351	0.228773	-2.75535	0.00586287	0.0461001
chr10_65363566_65364278	10.451	1.2657	0.264453	4.78612	1.7004e-06	0.00105086
chr10_65458788_65461526	154.194	0.601605	0.166796	3.60684	0.000309948	0.00981629
chr10_65465978_65467225	86.7856	0.593955	0.186091	3.19174	0.00141416	0.0212265
chr10_65470554_65474380	404.746	0.421864	0.152738	2.76202	0.00574456	0.045603
chr10_65558101_65560016	90.7085	0.593051	0.192747	3.07684	0.00209206	0.026298
chr10_66569515_66570242	8.24134	-0.829105	0.286072	-2.89823	0.0037527	0.036229
chr10_70277404_70278397	13.6271	-0.738936	0.227301	-3.25091	0.00115037	0.018985
chr10_70353399_70354948	40.0706	-0.489329	0.179364	-2.72813	0.00636945	0.0481468
chr10_70848858_70850447	190.791	0.407896	0.144197	2.82874	0.00467312	0.0408652
chr10_71275105_71275549	8.10196	-0.682217	0.251965	-2.70758	0.00677752	0.0496839
chr10_71490808_71491640	29.945	-0.625677	0.208692	-2.99809	0.00271682	0.0303559
chr10_71560796_71563397	138.701	-0.538667	0.178874	-3.01143	0.0026002	0.0296562
chr10_71604952_71606945	121.808	-0.502033	0.159825	-3.14114	0.00168292	0.0232906
chr10_71671200_71673537	53.8864	-0.537468	0.178775	-3.00639	0.00264372	0.0299207
chr10_71891887_71893435	95.5068	-0.444061	0.130074	-3.41391	0.000640367	0.0142063
chr10_72055678_72057235	38.6576	-0.63504	0.194236	-3.26942	0.00107769	0.0183896
chr10_72589514_72590441	24.3535	0.805569	0.226354	3.5589	0.000372418	0.0108285
chr10_72662640_72663665	14.435	-0.768351	0.228849	-3.35746	0.000786617	0.0157067
chr10_72684821_72685965	14.8887	-0.645372	0.238441	-2.70663	0.00679698	0.0497549
chr10_72994400_72995822	30.483	-0.653345	0.219827	-2.97209	0.00295776	0.0317265
chr10_73136473_73137692	58.3359	-0.618345	0.156603	-3.94848	7.86476e-05	0.00513588
chr10_73472660_73474300	83.1338	-0.585421	0.193054	-3.03241	0.00242607	0.0285562
chr10_73757941_73759743	63.1413	-0.541792	0.171124	-3.16608	0.00154508	0.0222379
chr10_73945867_73947753	85.039	0.416458	0.151406	2.7506	0.00594857	0.0464578
chr10_74001788_74003435	80.1543	-0.5384	0.136795	-3.93583	8.29113e-05	0.00527146
chr10_74007494_74009619	177.017	-0.343961	0.118021	-2.91441	0.00356358	0.0351829
chr10_74014207_74015747	103.857	-0.430544	0.151161	-2.84824	0.00439619	0.0395144
chr10_74020108_74021445	86.1384	-0.558339	0.177082	-3.153	0.00161603	0.0227736
chr10_74091254_74091759	53.5664	-0.495293	0.177079	-2.79702	0.00515766	0.0430938
chr10_74447418_74448134	19.2601	0.757529	0.261851	2.89298	0.00381606	0.0365692
chr10_74468148_74468965	22.4366	0.656617	0.231414	2.83741	0.00454805	0.0402642
chr10_74803205_74805078	74.7214	0.989415	0.205663	4.81087	1.50278e-06	0.000993983
chr10_74836177_74837004	34.8982	0.743331	0.192937	3.85271	0.000116818	0.00616229
chr10_74978363_74979388	10.4677	0.79297	0.256797	3.08793	0.00201558	0.0257371
chr10_75406843_75408083	44.509	-0.490351	0.1774	-2.7641	0.00570809	0.0454537
chr10_75569836_75572149	144.434	-0.365156	0.124398	-2.93539	0.00333128	0.0338869
chr10_75578919_75580214	133.865	-0.462879	0.161681	-2.86292	0.00419758	0.0385161
chr10_75624894_75626706	37.419	-0.526532	0.168629	-3.12242	0.00179369	0.0241205
chr10_75697257_75698020	44.667	-0.429872	0.156846	-2.74073	0.0061302	0.0472003
chr10_75699857_75701290	116.76	-0.491711	0.163094	-3.01489	0.00257069	0.0294745
chr10_75784840_75785441	16.0909	-0.602169	0.217842	-2.76425	0.00570544	0.0454429
chr10_75814420_75818100	176.749	0.453961	0.151177	3.00285	0.00267462	0.030106
chr10_75830116_75831262	52.2031	0.750323	0.182911	4.10213	4.0936e-05	0.00379735
chr10_75840488_75841326	23.9671	0.724618	0.210979	3.43455	0.000593545	0.0136827
chr10_76259729_76260721	27.7383	0.873299	0.257019	3.3978	0.000679308	0.0146271
chr10_76262357_76263140	30.2026	0.814145	0.246445	3.30356	0.00095466	0.0173239
chr10_76348601_76349667	27.2302	0.822109	0.240275	3.42153	0.000622699	0.0140126
chr10_76688587_76689193	18.9565	1.29621	0.267587	4.84406	1.27215e-06	0.000916594
chr10_77267790_77268276	7.81111	0.742707	0.273682	2.71375	0.00665256	0.0492232
chr10_77306845_77307797	14.2736	0.935329	0.262067	3.56904	0.000358289	0.0106144
chr10_77413687_77414825	17.2279	0.710623	0.227457	3.12421	0.00178281	0.024041
chr10_77482463_77484541	70.9225	0.562988	0.208008	2.70657	0.00679817	0.0497592
chr10_77604498_77606088	20.4999	0.867142	0.226087	3.83543	0.000125344	0.00637267
chr10_79624868_79625838	13.4315	-0.793637	0.240145	-3.30483	0.000950347	0.0172861
chr10_79633117_79634272	48.4496	-0.486014	0.178046	-2.72972	0.00633884	0.0480276
chr10_79685077_79687347	86.3266	-0.470769	0.144787	-3.25146	0.00114814	0.0189674
chr10_80216270_80218351	147.217	-0.392097	0.142446	-2.75261	0.00591227	0.0463069
chr10_80459399_80461238	41.1658	-0.455668	0.160381	-2.84116	0.00449496	0.0400046
chr10_80690961_80692687	54.0566	-0.560717	0.197159	-2.84398	0.00445537	0.0398092
chr10_80862893_80865725	61.7822	-0.494932	0.181523	-2.72656	0.00639987	0.0482647
chr10_80951676_80952818	43.1508	-0.567112	0.188385	-3.01038	0.00260918	0.0297111
chr10_81053052_81054530	54.7386	-0.567016	0.18563	-3.05455	0.00225401	0.0274298
chr10_81058155_81059848	63.2386	-0.607225	0.204821	-2.96467	0.0030301	0.0321623
chr10_82188775_82190325	44.4573	-0.57868	0.182686	-3.16763	0.00153689	0.022177
chr10_82226616_82228226	116.026	0.474998	0.158704	2.99297	0.00276274	0.0306237
chr10_82283333_82284695	40.584	-0.709735	0.178063	-3.98587	6.72333e-05	0.00477791
chr10_82288810_82290526	46.7232	-0.495184	0.182232	-2.71733	0.00658103	0.0489555
chr10_86133820_86134516	8.66181	0.733504	0.267535	2.74172	0.00611193	0.0471265
chr10_86164039_86165042	11.1287	0.871338	0.266844	3.26535	0.0010933	0.0185209
chr10_86269289_86270743	44.9922	0.605894	0.220292	2.75041	0.00595199	0.046472
chr10_88647788_88648681	9.07406	-0.702343	0.255932	-2.74426	0.00606484	0.0469355
chr10_88698532_88700189	40.1839	-0.587656	0.183165	-3.20835	0.00133501	0.0205718
chr10_88716292_88718178	200.801	-0.44465	0.160924	-2.76311	0.00572534	0.0455243
chr10_88842031_88844147	111.895	0.654269	0.180353	3.62771	0.00028595	0.00939739
chr10_88974119_88975408	26.0393	-0.726517	0.215149	-3.3768	0.000733333	0.0151875
chr10_88975519_88976648	31.7679	-0.672559	0.203301	-3.3082	0.00093899	0.0171857
chr10_89092222_89093368	15.4447	0.702755	0.252592	2.78218	0.00539957	0.0441578
chr10_89094019_89094639	8.94718	0.780076	0.273941	2.8476	0.00440498	0.0395584
chr10_89291668_89293196	29.5613	1.01148	0.229954	4.39862	1.08941e-05	0.00216629
chr10_89435208_89437032	60.6388	0.505501	0.166643	3.03344	0.00241785	0.0285038
chr10_89492490_89492920	12.7801	0.964929	0.267624	3.60554	0.000311507	0.00984374
chr10_89605022_89605716	24.8249	0.872139	0.210901	4.13531	3.5448e-05	0.00356366
chr10_89909886_89910545	21.1055	0.680059	0.212875	3.19464	0.00140004	0.0211122
chr10_90467198_90467780	8.17804	0.834974	0.284239	2.93758	0.00330789	0.0337581
chr10_90607735_90609313	14.8224	0.770609	0.251695	3.06168	0.00220096	0.027067
chr10_90734157_90736260	53.2526	0.508454	0.184397	2.75739	0.00582643	0.0459471
chr10_90742223_90742966	19.8684	0.692533	0.242722	2.8532	0.00432815	0.0391713
chr10_90874347_90874689	9.72026	0.775943	0.286578	2.70762	0.0067768	0.0496813
chr10_90881776_90883933	63.4165	0.514618	0.17902	2.87464	0.0040449	0.0377572
chr10_91037412_91038479	29.4648	0.836389	0.256548	3.26017	0.00111347	0.0186878
chr10_91086584_91088674	155.29	0.562159	0.172416	3.26049	0.00111222	0.0186775
chr10_91091818_91092797	50.4359	0.480606	0.160137	3.00122	0.00268899	0.0301915
chr10_91106132_91107241	19.5359	0.850323	0.274035	3.10297	0.00191592	0.0250121
chr10_91846417_91847621	7.68442	1.00424	0.289569	3.46806	0.000524239	0.0128699
chr10_91957115_91957991	9.79579	0.981635	0.299473	3.27788	0.00104591	0.0181199
chr10_91985926_91987415	16.2762	1.18714	0.280886	4.22643	2.3743e-05	0.00299683
chr10_92066111_92066623	8.62438	1.10879	0.290836	3.81242	0.000137611	0.00665985
chr10_92189661_92190784	18.2012	0.912411	0.268742	3.39512	0.000685982	0.0146971
chr10_92220814_92222216	16.8927	0.827204	0.281482	2.93874	0.00329548	0.0336895
chr10_93363341_93365527	102.503	0.701272	0.233328	3.00553	0.00265121	0.0299658
chr10_93372829_93374780	73.579	0.585237	0.194855	3.00344	0.00266944	0.0300751
chr10_93660921_93662665	48.5358	0.767751	0.199225	3.85369	0.000116353	0.00615186
chr10_93736211_93737953	32.544	0.601847	0.204542	2.94241	0.00325666	0.0334731
chr10_93786534_93787495	13.1864	1.01276	0.259556	3.90191	9.54358e-05	0.00563382
chr10_94361403_94362086	15.3059	1.07837	0.247187	4.36259	1.28534e-05	0.00229154
chr10_94466814_94467589	15.704	-0.669038	0.231736	-2.88707	0.00388847	0.0369519
chr10_94575259_94575710	38.4484	0.885262	0.222406	3.98039	6.88033e-05	0.00482944
chr10_94634278_94634876	21.4434	0.754834	0.236765	3.18811	0.00143206	0.0213698
chr10_94636180_94637140	24.7538	0.625936	0.215968	2.89828	0.0037521	0.0362258
chr10_94839741_94840997	20.1598	-0.578532	0.208082	-2.7803	0.00543084	0.044292
chr10_95138521_95140191	127.479	0.461715	0.167146	2.76234	0.00573889	0.0455796
chr10_95314349_95316054	38.0282	-0.738939	0.209898	-3.52046	0.000430793	0.0116538
chr10_95653189_95654857	104.694	-0.456017	0.136365	-3.34409	0.000825544	0.0161095
chr10_96161603_96164704	161.745	-0.303658	0.108712	-2.79323	0.00521843	0.0433654
chr10_96941228_96942131	27.6514	1.09829	0.224443	4.89341	9.91057e-07	0.000804328
chr10_97122643_97123023	13.5245	0.764088	0.242884	3.1459	0.00165578	0.0230812
chr10_97233817_97234514	8.97344	0.956056	0.293854	3.2535	0.00113993	0.0189019
chr10_97244775_97246302	21.7988	0.778572	0.266411	2.92245	0.00347289	0.0346643
chr10_97500774_97502578	87.303	0.6901	0.207868	3.31989	0.000900517	0.016836
chr10_97618744_97619522	15.8508	0.748724	0.226417	3.30684	0.000943551	0.0172261
chr10_97812450_97813943	30.6551	0.710554	0.248221	2.86259	0.00420194	0.0385374
chr10_97832446_97834864	35.3005	0.737771	0.241686	3.05261	0.00226861	0.0275283
chr10_97883132_97884842	35.7567	-0.587136	0.198608	-2.95625	0.00311403	0.0326578
chr10_99037958_99038820	11.6012	0.950236	0.265336	3.58125	0.000341954	0.0103565
chr10_99120808_99121983	35.5059	-0.600454	0.200017	-3.00202	0.00268195	0.0301497
chr10_99166434_99167599	37.5942	-0.491857	0.174989	-2.81078	0.00494216	0.0421132
chr10_99518918_99520212	20.7766	-0.791367	0.214744	-3.68516	0.000228556	0.0084605
chr10_100120302_100121660	35.7817	-0.630357	0.21168	-2.97788	0.00290251	0.0314131
chr10_100174112_100175559	69.7794	-0.4951	0.176053	-2.81222	0.00492009	0.0420106
chr10_101282640_101283800	14.145	-0.737458	0.247487	-2.97978	0.00288454	0.0313138
chr10_101554623_101555847	13.88	-0.626681	0.223176	-2.80801	0.0049849	0.0423106
chr10_101691484_101693912	209.661	0.376053	0.130188	2.88855	0.00387024	0.0368562
chr10_101703801_101706160	134.22	0.707218	0.195172	3.62356	0.000290576	0.00946982
chr10_101735823_101736535	25.067	0.793354	0.24087	3.2937	0.000988763	0.0176167
chr10_101736869_101737419	33.0562	0.791284	0.218615	3.61954	0.000295128	0.00954908
chr10_101753671_101755048	61.2071	0.483532	0.171627	2.81734	0.00484234	0.0416553
chr10_102106046_102108180	109.225	-0.474861	0.150792	-3.14911	0.0016377	0.0229421
chr10_102278930_102280169	30.6843	-0.527966	0.179633	-2.93914	0.00329128	0.0336662
chr10_102321314_102322624	15.0637	-0.763065	0.230009	-3.31754	0.00090815	0.0169066
chr10_102687306_102688062	11.3412	0.705187	0.251682	2.80189	0.00508035	0.042746
chr10_102728588_102730023	41.4344	-0.608619	0.176493	-3.4484	0.000563912	0.0133309
chr10_103295020_103297374	42.4005	0.594119	0.178561	3.32726	0.00087705	0.0166152
chr10_103599321_103601120	39.5534	-0.701535	0.178818	-3.92317	8.73903e-05	0.00540641
chr10_103607273_103609482	115.188	-0.405491	0.145137	-2.79384	0.00520856	0.0433215
chr10_103775480_103776232	11.7398	0.673803	0.245559	2.74395	0.00607041	0.0469582
chr10_103873389_103875599	139.29	-0.354073	0.126142	-2.80695	0.00500131	0.042386
chr10_104027757_104028535	17.3845	0.744373	0.248767	2.99225	0.00276931	0.0306616
chr10_104220519_104221730	55.2908	-0.574849	0.188588	-3.04817	0.00230242	0.0277542
chr10_104379340_104382081	156.231	-0.505522	0.149737	-3.37607	0.000735295	0.0152072
chr10_104912861_104914824	50.711	0.801512	0.242406	3.30648	0.00094475	0.0172367
chr10_105210798_105212663	110.192	-0.481029	0.164398	-2.926	0.00343353	0.0344402
chr10_105419019_105421791	137.896	-0.630444	0.177347	-3.55486	0.000378179	0.0109149
chr10_105474921_105475984	28.4616	-0.559297	0.204766	-2.7314	0.00630665	0.0479017
chr10_105485690_105486387	10.2167	-0.735868	0.25024	-2.94065	0.00327524	0.033577
chr10_105654055_105656743	163.185	0.539157	0.197677	2.72747	0.0063823	0.0481967
chr10_106102400_106103193	74.3403	0.475169	0.170489	2.78709	0.0053183	0.0438054
chr10_111674144_111676229	67.9783	0.47468	0.169499	2.80049	0.00510257	0.0428462
chr10_111726461_111728286	128.938	0.532998	0.149058	3.57577	0.000349203	0.0104723
chr10_111816919_111817627	18.1186	0.730252	0.25699	2.84155	0.00448942	0.0399773
chr10_111833902_111835802	70.5922	0.881293	0.239221	3.68402	0.000229587	0.00847774
chr10_111836260_111837419	47.771	0.677842	0.239976	2.82462	0.00473366	0.0411509
chr10_111840971_111842015	56.3749	0.783196	0.222073	3.52676	0.000420685	0.011515
chr10_112070404_112072257	77.5018	0.524031	0.189391	2.76693	0.00565874	0.0452506
chr10_112095550_112096771	44.3209	-0.569068	0.162842	-3.4946	0.000474779	0.0122491
chr10_112278658_112279554	19.8477	-0.59772	0.218133	-2.74016	0.00614085	0.0472431
chr10_112335438_112336340	13.5196	0.909239	0.259195	3.50794	0.000451595	0.0119404
chr10_114163985_114165260	21.7193	1.06163	0.224204	4.7351	2.1895e-06	0.00116402
chr10_114344424_114345356	7.8012	0.83906	0.270953	3.0967	0.00195691	0.0253105
chr10_114832689_114834741	204.39	0.316707	0.105684	2.99674	0.00272886	0.0304265
chr10_114845839_114848115	131.517	0.540956	0.157448	3.43578	0.000590846	0.0136513
chr10_115032787_115034213	24.1039	-0.735707	0.230188	-3.19611	0.00139292	0.0210541
chr10_115140955_115143115	90.1328	0.404146	0.148658	2.71864	0.00655516	0.048858
chr10_115634663_115635642	17.9558	1.04646	0.238466	4.38829	1.14245e-05	0.00220297
chr10_115681418_115683208	20.9492	0.604638	0.215618	2.80421	0.00504394	0.0425808
chr10_115689767_115691502	36.8088	0.858025	0.228618	3.7531	0.000174662	0.00744849
chr10_115842697_115843529	10.0289	-0.742858	0.245839	-3.02173	0.00251339	0.0291161
chr10_116405508_116406215	20.7711	0.781348	0.236903	3.29818	0.00097315	0.017484
chr10_116407922_116409173	47.3426	0.518947	0.178337	2.90992	0.00361526	0.0354735
chr10_116425283_116425886	11.9763	1.1493	0.26564	4.32655	1.51463e-05	0.00245068
chr10_116442878_116445531	167.836	0.485698	0.159232	3.05025	0.00228651	0.0276483
chr10_116473382_116475963	82.9225	0.568606	0.17882	3.17977	0.00147392	0.0216986
chr10_116684427_116686213	43.5902	0.507218	0.177748	2.85357	0.0043231	0.0391456
chr10_116726120_116727212	13.5832	0.908545	0.261062	3.48019	0.000501063	0.0125867
chr10_118650782_118651370	9.67751	1.03115	0.269103	3.83181	0.000127202	0.00641705
chr10_118706210_118708555	108.399	0.637679	0.182126	3.50131	0.00046297	0.0120926
chr10_118733039_118734356	29.9196	0.846869	0.217046	3.9018	9.54792e-05	0.00563501
chr10_118734585_118735544	11.3369	1.16814	0.276475	4.22513	2.38808e-05	0.00300386
chr10_119069421_119069935	7.92543	0.908495	0.278318	3.26423	0.00109762	0.0185569
chr10_119120667_119121194	8.11887	0.886889	0.275795	3.21576	0.001301	0.0202797
chr10_119173040_119173935	19.9686	-0.644396	0.216235	-2.98007	0.00288184	0.0312988
chr10_120488753_120490630	45.5641	0.934628	0.202879	4.60683	4.08861e-06	0.0014733
chr10_120924244_120926784	197.12	-0.331335	0.104099	-3.18288	0.00145816	0.0215759
chr10_120968324_120969770	134.902	0.457065	0.164445	2.77944	0.00544525	0.0443537
chr10_121005980_121007430	126.091	0.455633	0.136802	3.33062	0.000866541	0.0165145
chr10_121009875_121012059	177.431	0.518132	0.148294	3.49396	0.000475917	0.0122641
chr10_121200284_121201749	26.1905	-0.577679	0.211431	-2.73223	0.00629073	0.0478392
chr10_121529851_121530197	19.9051	0.994894	0.247075	4.02669	5.65681e-05	0.00439689
chr10_122387363_122388250	22.7825	-0.647917	0.22601	-2.86677	0.0041469	0.038267
chr10_122468655_122470685	32.8811	-0.8353	0.207188	-4.0316	5.53975e-05	0.00435162
chr10_122701961_122703430	35.2099	-0.582166	0.175153	-3.32375	0.000888149	0.0167204
chr10_123513047_123514576	55.3787	0.73537	0.216463	3.39721	0.000680757	0.0146424
chr10_123583463_123584308	10.4293	0.784964	0.271424	2.89202	0.00382772	0.0366313
chr10_123702073_123703725	56.4426	0.666606	0.226478	2.94336	0.00324676	0.0334176
chr10_124151847_124152838	8.39633	1.00478	0.285291	3.52196	0.00042837	0.0116208
chr10_124300637_124301433	14.6097	0.679381	0.243427	2.79091	0.00525605	0.0435321
chr10_124408434_124409126	8.46483	-0.704232	0.253242	-2.78087	0.0054214	0.0442516
chr10_124624049_124624700	21.2799	0.883345	0.236854	3.72949	0.00019187	0.00779462
chr10_125566892_125569025	101.189	0.625447	0.211783	2.95324	0.00314461	0.0328354
chr10_126149706_126151169	67.9935	-0.447251	0.160253	-2.7909	0.00525611	0.0435323
chr10_126238708_126240086	19.6147	-0.701214	0.224769	-3.11972	0.00181026	0.0242405
chr10_126356318_126358434	88.7838	-0.637448	0.169297	-3.76527	0.000166367	0.00726906
chr10_127294111_127297455	72.2024	0.550468	0.202982	2.71191	0.00668975	0.0493612
chr10_128593256_128595360	141.578	-0.368604	0.134168	-2.74733	0.0060082	0.0467039
chr10_128845836_128846387	8.98123	0.949971	0.271633	3.49726	0.000470058	0.0121865
chr10_128969755_128970703	9.94448	-0.699969	0.24104	-2.90396	0.0036848	0.0358588
chr10_129123247_129124175	11.7959	0.828319	0.246391	3.36181	0.000774333	0.0155888
chr10_129674168_129675733	30.0417	0.627167	0.227857	2.75246	0.00591502	0.0463183
chr10_129726366_129727240	37.0657	0.760259	0.240011	3.1676	0.00153704	0.0221782
chr10_129787635_129790626	414.037	0.346347	0.127326	2.72016	0.00652508	0.0487442
chr10_129922565_129925480	102.02	-0.473427	0.155211	-3.0502	0.00228686	0.0276506
chr10_130262625_130262889	18.5225	-0.897163	0.273384	-3.28169	0.00103186	0.0179982
chr10_131117949_131118899	10.114	1.00234	0.277585	3.61092	0.000305117	0.00973043
chr10_131760487_131761790	16.8848	0.745567	0.265446	2.80873	0.00497374	0.0422592
chr10_131967503_131968634	13.8588	0.653558	0.233881	2.7944	0.0051996	0.0432816
chr10_134000538_134001525	12.6581	-0.706231	0.251307	-2.81023	0.00495057	0.0421522
chr10_134184661_134185696	8.60481	-0.771038	0.268102	-2.87591	0.00402863	0.0376748
chr10_134215037_134215901	33.7235	-0.674066	0.224428	-3.00348	0.00266908	0.0300729
chr10_134231013_134232611	91.8312	-0.583792	0.158397	-3.68562	0.000228142	0.00845356
chr10_134234361_134235532	58.1603	-0.631954	0.175726	-3.59624	0.00032285	0.0100399
chr10_134259921_134261976	40.7722	-0.703194	0.213016	-3.30113	0.000962973	0.0173963
chr10_134755270_134756878	32.4449	-0.632096	0.216737	-2.91642	0.00354079	0.0350536
chr10_135512900_135513700	12.0033	0.785385	0.258652	3.03645	0.00239382	0.0283503
chr11_288255_289824	60.5283	-0.527594	0.186562	-2.82798	0.0046842	0.0409177
chr11_392998_395167	79.4997	-0.619974	0.210623	-2.94352	0.00324499	0.0334076
chr11_414630_417730	162.704	-0.465137	0.168706	-2.75708	0.00583197	0.0459702
chr11_449605_451356	121.408	-0.422116	0.136359	-3.09562	0.00196401	0.0253618
chr11_495507_496766	23.725	-0.613612	0.218548	-2.80768	0.00498999	0.042334
chr11_534482_537860	128.262	-0.429642	0.148216	-2.89876	0.00374642	0.036195
chr11_568008_569768	68.0659	-0.569477	0.16437	-3.46461	0.000531002	0.0129501
chr11_826317_827897	73.7919	-0.550623	0.180929	-3.04331	0.00233992	0.0280013
chr11_909889_912024	124.286	-0.416639	0.142517	-2.92344	0.00346183	0.0346003
chr11_942829_943497	24.467	-0.673664	0.194638	-3.46111	0.000537957	0.0130315
chr11_1072594_1074446	47.3835	-0.610398	0.200394	-3.04599	0.00231913	0.0278648
chr11_1092863_1093568	11.7763	-0.740316	0.256996	-2.88065	0.00396853	0.0373677
chr11_1144453_1145723	90.7561	-0.66508	0.221962	-2.99637	0.00273218	0.030446
chr11_1147272_1148757	72.0225	-0.630878	0.187753	-3.36015	0.00077901	0.0156331
chr11_1283215_1284687	53.4678	-0.568175	0.173754	-3.26999	0.00107551	0.0183712
chr11_1330000_1331990	131.77	-0.358247	0.130379	-2.74775	0.00600064	0.0466728
chr11_1552474_1553364	21.1555	-0.649402	0.226983	-2.86102	0.00422283	0.0386391
chr11_1714358_1715407	35.2676	-0.775337	0.180852	-4.28714	1.80992e-05	0.00266031
chr11_1781088_1782355	65.7134	-0.497204	0.181118	-2.74519	0.0060476	0.0468652
chr11_1883902_1886194	65.9542	-0.708403	0.214482	-3.30286	0.000957035	0.0173446
chr11_1901662_1902311	16.2119	-0.721505	0.231313	-3.11917	0.00181361	0.0242647
chr11_1968027_1970327	174.875	-0.408626	0.133043	-3.07138	0.00213073	0.026575
chr11_2326455_2328408	51.0919	-0.538447	0.195977	-2.74751	0.00600505	0.046691
chr11_2906420_2907971	28.705	-0.586435	0.203295	-2.88466	0.00391842	0.0371083
chr11_2912789_2914620	110.331	-0.432469	0.148469	-2.91286	0.00358136	0.0352833
chr11_2972028_2974091	175.469	0.504873	0.156374	3.22862	0.0012439	0.0197737
chr11_3070018_3071818	102.19	-0.380266	0.132341	-2.87339	0.00406096	0.0378383
chr11_3077495_3079334	144.014	-0.377148	0.13906	-2.71211	0.00668556	0.0493457
chr11_3147323_3148493	40.4889	-0.55379	0.201919	-2.74264	0.00609476	0.047057
chr11_3356764_3357656	25.3497	-0.670838	0.229262	-2.92607	0.00343272	0.0344358
chr11_3662929_3664723	22.4949	-0.685384	0.218131	-3.14208	0.00167754	0.0232491
chr11_3809499_3810070	13.876	-0.682086	0.219745	-3.10399	0.00190933	0.0249647
chr11_3829015_3830202	66.4542	-0.437885	0.15818	-2.76828	0.00563538	0.0451539
chr11_4046050_4048187	65.703	0.882783	0.251284	3.5131	0.000442917	0.0118217
chr11_4138992_4140215	13.7579	0.73533	0.262161	2.80488	0.00503348	0.0425331
chr11_6255206_6257268	110.615	-0.431987	0.142355	-3.03457	0.00240881	0.0284461
chr11_7040767_7042369	64.8439	-0.465438	0.170607	-2.72813	0.00636939	0.0481466
chr11_7534078_7536108	51.2129	-0.465129	0.164293	-2.83109	0.00463892	0.0407023
chr11_7694028_7696025	38.4291	-0.622411	0.226309	-2.75027	0.00595469	0.0464832
chr11_8670397_8672087	44.8806	-0.615264	0.194049	-3.17066	0.00152091	0.0220574
chr11_9171452_9173441	84.621	0.687286	0.157196	4.37216	1.23026e-05	0.00225902
chr11_9180514_9182858	108.344	0.4062	0.148981	2.72653	0.00640036	0.0482666
chr11_9586493_9588595	189.55	0.757841	0.201863	3.75423	0.000173872	0.00743179
chr11_9724705_9725405	41.888	0.625872	0.228497	2.73908	0.00616116	0.0473247
chr11_9737483_9739928	206.945	0.55285	0.164745	3.35579	0.000791384	0.015757
chr11_9823882_9824460	8.96568	1.06653	0.278681	3.82708	0.000129673	0.00647504
chr11_9883759_9884091	12.8882	0.727104	0.244404	2.97501	0.0029298	0.031563
chr11_10042976_10043564	17.5963	0.752418	0.243644	3.08818	0.00201385	0.0257243
chr11_10048947_10049512	9.73297	1.21862	0.266165	4.57841	4.68515e-06	0.00153548
chr11_10107966_10109011	13.5153	0.696224	0.246091	2.82913	0.00466744	0.0408383
chr11_10144099_10144801	13.7498	0.680896	0.238123	2.85943	0.00424405	0.038742
chr11_10228931_10230184	22.2677	0.869459	0.235815	3.68705	0.000226873	0.00843217
chr11_10419477_10420513	20.9861	-0.546869	0.200813	-2.72328	0.00646368	0.0485102
chr11_10422730_10423767	35.0048	-0.600563	0.210495	-2.8531	0.00432948	0.039178
chr11_10476757_10478185	55.8255	-0.725874	0.180915	-4.01224	6.01461e-05	0.00452951
chr11_10543855_10544330	20.9694	0.684281	0.253013	2.70453	0.00684007	0.0499113
chr11_10545390_10546989	126.984	0.554804	0.136656	4.05984	4.91059e-05	0.00412209
chr11_10612859_10614317	62.3739	0.433867	0.154076	2.81592	0.00486377	0.0417535
chr11_10784931_10786337	19.3354	0.764969	0.249947	3.06053	0.00220948	0.0271258
chr11_11046624_11047614	11.6316	0.880333	0.26603	3.30915	0.000935781	0.017157
chr11_11952749_11954462	34.4674	0.526532	0.193915	2.71527	0.00662208	0.0491095
chr11_11959777_11960905	11.053	0.843474	0.263021	3.20688	0.00134185	0.0206298
chr11_11967785_11968518	8.49223	0.889621	0.269123	3.30563	0.000947621	0.0172621
chr11_12253894_12255086	88.8005	0.477084	0.170236	2.80249	0.00507105	0.0427039
chr11_12706426_12708861	93.0764	0.54267	0.163982	3.30932	0.000935244	0.0171522
chr11_12713879_12716355	279.996	0.598822	0.150905	3.96821	7.24142e-05	0.00494329
chr11_12863388_12864962	46.9406	0.83104	0.230538	3.60479	0.000312404	0.00985949
chr11_13461409_13462378	27.3016	0.981413	0.227912	4.30611	1.66153e-05	0.00255812
chr11_13467447_13467935	16.4377	0.776224	0.254521	3.04975	0.00229034	0.0276738
chr11_13469658_13470757	30.2984	0.685309	0.230822	2.96899	0.0029878	0.031908
chr11_14358310_14359402	21.2002	0.745634	0.253813	2.93774	0.00330617	0.0337486
chr11_14477134_14478084	16.9995	0.884837	0.255199	3.46724	0.000525841	0.012889
chr11_14598982_14600967	54.2761	0.813856	0.204376	3.98216	6.82917e-05	0.00481279
chr11_15852077_15853425	10.6807	0.841236	0.295329	2.84848	0.00439292	0.039498
chr11_15989095_15992054	154.91	0.588578	0.180514	3.26056	0.00111193	0.0186751
chr11_16924009_16925419	27.3974	0.68587	0.209743	3.27005	0.00107527	0.0183692
chr11_19108283_19110352	141.563	0.453712	0.161315	2.81259	0.00491448	0.0419847
chr11_19149195_19150041	13.3814	0.958659	0.259214	3.69833	0.000217019	0.00826157
chr11_19156624_19157855	11.5829	-0.683239	0.245793	-2.77973	0.00544035	0.0443327
chr11_19391133_19393036	173.687	0.524753	0.174672	3.00422	0.00266264	0.0300344
chr11_19459550_19460064	20.3997	0.759613	0.220711	3.44166	0.000578149	0.0135018
chr11_19973278_19974441	41.8285	0.73345	0.243609	3.01077	0.00260589	0.029691
chr11_20375423_20376814	23.4501	0.685231	0.201711	3.39709	0.000681073	0.0146457
chr11_20388479_20389361	48.2667	0.608363	0.211093	2.88197	0.003952	0.0372824
chr11_22213794_22215233	27.3931	-1.06232	0.267562	-3.97038	7.17573e-05	0.00492304
chr11_22480705_22481692	41.6257	0.788323	0.226754	3.47656	0.000507899	0.0126716
chr11_22724067_22725863	26.8949	0.901283	0.220287	4.0914	4.28772e-05	0.00387702
chr11_22828910_22831806	150.114	0.570666	0.194773	2.9299	0.0033907	0.0342103
chr11_22940965_22941729	9.61383	0.700434	0.253142	2.76696	0.00565822	0.0452485
chr11_22952300_22953155	13.525	0.682271	0.239173	2.85263	0.00433589	0.0392106
chr11_23591078_23591783	10.5124	0.866657	0.272113	3.18492	0.00144794	0.0214956
chr11_24012590_24013613	8.5482	1.03254	0.298976	3.45359	0.000553182	0.013206
chr11_26086546_26087353	13.551	0.862051	0.250845	3.43659	0.000589086	0.0136308
chr11_26249062_26250707	106.878	0.934434	0.22479	4.15691	3.22575e-05	0.00342779
chr11_27376006_27376532	9.91363	-0.817106	0.24011	-3.40305	0.000666374	0.0144895
chr11_28144614_28145147	8.22393	0.848536	0.272939	3.10889	0.00187792	0.0247365
chr11_28166357_28167320	13.9012	0.846137	0.24643	3.43358	0.000595676	0.0137073
chr11_28364425_28365458	13.9801	0.981429	0.26658	3.68156	0.000231809	0.00851463
chr11_28481685_28482947	29.7844	0.739055	0.239531	3.08542	0.00203265	0.0258638
chr11_28550681_28551756	15.8472	0.772987	0.251629	3.07193	0.00212682	0.0265471
chr11_28678348_28679480	22.0986	0.625769	0.227021	2.75643	0.00584358	0.0460189
chr11_28725288_28725702	30.4962	0.642683	0.235896	2.72443	0.00644124	0.0484241
chr11_28734898_28735630	14.2123	0.767694	0.260404	2.94809	0.00319747	0.0331387
chr11_28743311_28743998	11.0809	0.671662	0.248259	2.70549	0.00682028	0.0498396
chr11_28764324_28765709	49.3303	0.690597	0.208924	3.3055	0.000948086	0.0172662
chr11_28830235_28830677	9.29003	0.873357	0.28419	3.07315	0.00211813	0.0264852
chr11_28840935_28842070	31.6366	0.581701	0.20667	2.81464	0.00488315	0.041842
chr11_28844233_28845350	25.6265	0.621624	0.214973	2.89164	0.00383238	0.036656
chr11_28854705_28855493	47.6912	0.991644	0.254207	3.90093	9.58252e-05	0.00564448
chr11_28855603_28859601	318.998	0.773003	0.213873	3.61431	0.000301153	0.00965909
chr11_28881823_28883919	67.439	0.78145	0.195618	3.99476	6.47585e-05	0.00469404
chr11_28897136_28897795	12.2122	0.743282	0.241137	3.0824	0.00205336	0.0260164
chr11_28932665_28934847	40.0622	0.732996	0.238257	3.07649	0.00209451	0.0263157
chr11_29002601_29003590	7.72932	0.830577	0.288822	2.87574	0.00403085	0.037686
chr11_29020735_29021931	20.1577	0.629323	0.226697	2.77606	0.00550223	0.0445958
chr11_29022458_29023293	14.7003	1.0984	0.243421	4.51234	6.41177e-06	0.00173213
chr11_29028265_29029081	23.5268	0.696946	0.220867	3.1555	0.00160225	0.0226653
chr11_29040311_29042355	115.243	0.944509	0.227728	4.14753	3.36085e-05	0.00348717
chr11_29140597_29142741	293.588	0.458735	0.144615	3.17212	0.00151332	0.0220002
chr11_29150935_29151732	16.1704	0.831565	0.24735	3.3619	0.00077408	0.0155864
chr11_29182393_29183053	20.5103	0.637482	0.230252	2.76863	0.00562917	0.0451282
chr11_29301399_29302819	59.9572	0.725108	0.2145	3.38046	0.000723642	0.0150893
chr11_29302859_29304450	63.2441	0.606254	0.197424	3.07083	0.00213466	0.0266028
chr11_29313960_29315821	33.0401	1.06134	0.255898	4.14749	3.36133e-05	0.00348738
chr11_29327515_29328516	42.1415	0.673991	0.195866	3.44108	0.000579403	0.0135167
chr11_29355513_29356287	19.0004	0.641973	0.224441	2.86032	0.00423211	0.0386842
chr11_31667214_31668097	14.213	0.677605	0.247231	2.74078	0.00612936	0.0471969
chr11_31961337_31962693	16.8579	0.632105	0.22197	2.84771	0.00440352	0.0395511
chr11_32123124_32125912	128.636	0.640006	0.188664	3.39231	0.000693053	0.0147705
chr11_34830506_34832740	110.481	0.582292	0.180064	3.2338	0.00122155	0.0195702
chr11_35019608_35020351	10.0469	0.787774	0.260543	3.02358	0.002498	0.0290186
chr11_35077759_35078778	13.1708	0.969715	0.244884	3.9599	7.4982e-05	0.00502051
chr11_35358202_35359646	24.1323	0.608447	0.22455	2.70962	0.00673593	0.0495315
chr11_35645015_35645786	22.8817	0.769631	0.246626	3.12064	0.00180461	0.0241997
chr11_35650578_35652540	89.8884	0.685697	0.186325	3.68011	0.000233133	0.00853641
chr11_35709040_35709855	14.4597	0.804117	0.240418	3.34467	0.00082381	0.016092
chr11_35944413_35945515	35.4037	0.624499	0.207068	3.01591	0.00256205	0.0294209
chr11_36029862_36031884	123.342	0.776064	0.21479	3.61312	0.00030253	0.00968396
chr11_36093627_36097575	337.534	0.517944	0.179223	2.88994	0.00385312	0.0367659
chr11_36328424_36328935	8.49288	1.00703	0.276266	3.64514	0.000267247	0.00909171
chr11_36397357_36399878	134.279	-0.472959	0.133644	-3.53896	0.000401706	0.0112549
chr11_36476564_36478099	99.5223	-0.460981	0.160086	-2.87958	0.00398202	0.0374369
chr11_36500023_36500736	10.0473	0.948943	0.265466	3.57463	0.000350728	0.0104964
chr11_40360036_40361210	35.5986	0.818169	0.221068	3.70098	0.000214765	0.00822138
chr11_43349630_43351014	21.1907	0.648464	0.21375	3.03375	0.00241538	0.028488
chr11_43852044_43853366	31.041	0.58303	0.213455	2.7314	0.00630655	0.0479013
chr11_43926074_43928337	142.029	0.799376	0.188739	4.23535	2.28194e-05	0.00294842
chr11_43941445_43943099	118.073	0.389867	0.135607	2.87499	0.00404046	0.0377347
chr11_44290887_44292281	105.272	-0.666646	0.182337	-3.65612	0.000256062	0.00890867
chr11_44722047_44723561	34.492	-0.589045	0.213199	-2.76288	0.00572931	0.0455405
chr11_44723786_44724733	16.907	-0.730038	0.246712	-2.95907	0.00308571	0.0324919
chr11_44730177_44732519	46.4544	-0.582801	0.168028	-3.46847	0.000523424	0.0128601
chr11_44960865_44961730	16.2303	-0.663996	0.216937	-3.06078	0.00220763	0.0271131
chr11_45201247_45203470	107.75	-0.674856	0.162242	-4.15956	3.18855e-05	0.00341093
chr11_45230920_45232700	72.9102	-0.721447	0.162072	-4.45141	8.53101e-06	0.00197058
chr11_45758411_45759114	8.4927	0.79288	0.265674	2.9844	0.00284131	0.0310721
chr11_45825375_45827873	190.794	-0.40243	0.135999	-2.95906	0.00308583	0.0324926
chr11_46140808_46144339	219.002	-0.350809	0.125967	-2.78493	0.00535393	0.0439605
chr11_46258288_46260825	224.74	-0.354032	0.126565	-2.79723	0.00515424	0.0430785
chr11_46366397_46367761	89.5895	-0.514981	0.150627	-3.41892	0.000628712	0.0140788
chr11_46574491_46576777	165.288	0.503111	0.166802	3.01621	0.00255953	0.0294052
chr11_46696688_46697976	31.5399	-0.623969	0.199044	-3.13483	0.00171951	0.02357
chr11_46829536_46830702	31.3141	0.533856	0.192044	2.77986	0.00543819	0.0443235
chr11_46951642_46952474	12.1178	0.683956	0.23842	2.8687	0.00412159	0.0381416
chr11_47182154_47184274	32.6639	-0.532787	0.187573	-2.84042	0.0045054	0.0400559
chr11_47350766_47352793	62.2496	-0.477957	0.145603	-3.28259	0.00102857	0.0179694
chr11_47403879_47405202	21.3452	-0.578806	0.212193	-2.72774	0.00637706	0.0481763
chr11_47421327_47422689	72.7818	-0.457194	0.164781	-2.77455	0.00552779	0.0447036
chr11_47875163_47875675	16.9009	-0.600445	0.220971	-2.7173	0.00658173	0.0489582
chr11_48001435_48003711	107.264	-0.543712	0.165848	-3.27838	0.00104403	0.0181038
chr11_48174965_48176967	122.723	0.787669	0.213189	3.69471	0.000220142	0.00831652
chr11_56839376_56840316	40.3829	0.821436	0.215257	3.81607	0.000135593	0.00661371
chr11_57243661_57244754	22.0491	-0.62552	0.207693	-3.01175	0.00259745	0.0296393
chr11_57281802_57283717	94.5998	-0.524058	0.141221	-3.71091	0.000206512	0.00807029
chr11_57405157_57407710	139.096	-0.460942	0.14617	-3.15347	0.00161343	0.0227532
chr11_57530917_57531577	38.3005	0.614161	0.194281	3.1612	0.00157119	0.0224297
chr11_59543504_59545128	38.4527	0.617516	0.199673	3.09265	0.00198381	0.0255039
chr11_59590235_59590695	8.32991	0.92283	0.275419	3.35064	0.000806249	0.0159121
chr11_59624488_59626397	26.3479	0.734743	0.228288	3.21849	0.00128867	0.0201721
chr11_59631916_59633729	25.6707	0.648951	0.23946	2.71006	0.0067271	0.049499
chr11_59668304_59669736	43.6608	1.11355	0.226403	4.91843	8.7242e-07	0.000750449
chr11_59923320_59923850	13.6834	0.758199	0.265125	2.85978	0.00423931	0.0387191
chr11_60137858_60138891	20.6734	0.709286	0.258268	2.74632	0.00602676	0.04678
chr11_61484107_61486675	105.44	-0.481223	0.159835	-3.01074	0.00260611	0.0296923
chr11_61594535_61596952	124.556	-0.484926	0.16539	-2.93202	0.00336761	0.0340852
chr11_61638065_61639867	41.1985	-0.523265	0.185597	-2.81936	0.00481199	0.0415155
chr11_61714939_61716213	24.5583	-0.522267	0.191455	-2.72788	0.0063742	0.0481653
chr11_61722175_61723457	35.238	-0.622076	0.192653	-3.229	0.00124225	0.0197589
chr11_62528354_62529966	89.3241	-0.449444	0.134812	-3.33385	0.000856538	0.0164174
chr11_62662793_62664344	33.6336	-0.646726	0.173586	-3.72568	0.000194787	0.00785007
chr11_62912149_62914837	153.326	0.554809	0.15836	3.50346	0.000459258	0.0120433
chr11_63431022_63432026	36.2973	0.498779	0.179442	2.77961	0.00544236	0.0443413
chr11_63534472_63537358	156.929	-0.497085	0.151392	-3.28344	0.00102549	0.0179424
chr11_63573337_63574513	27.803	-0.620438	0.203093	-3.05495	0.00225098	0.0274093
chr11_63683715_63686018	50.4687	-0.567967	0.184087	-3.08531	0.00203339	0.0258693
chr11_63705596_63707905	104.43	-0.392565	0.133607	-2.93821	0.00330111	0.0337207
chr11_63920295_63921116	13.0538	-0.658258	0.243068	-2.70813	0.00676639	0.0496432
chr11_63992945_63994447	105.893	-0.484311	0.167839	-2.88557	0.00390711	0.0370494
chr11_64018693_64020396	104.454	-0.450908	0.162527	-2.77437	0.00553092	0.0447168
chr11_64099126_64100094	29.6458	-0.644652	0.215351	-2.9935	0.002758	0.0305962
chr11_64216084_64217555	14.3457	-0.63678	0.233606	-2.72587	0.00641324	0.0483163
chr11_64529855_64532190	96.3463	-0.48379	0.142787	-3.38819	0.000703559	0.0148814
chr11_64609965_64610629	14.704	-0.64769	0.224706	-2.88238	0.00394678	0.0372555
chr11_64667280_64668798	26.1819	-0.961715	0.204755	-4.69691	2.64129e-06	0.00125464
chr11_64808044_64809618	76.7465	-0.629909	0.151621	-4.15449	3.26019e-05	0.00344319
chr11_64814430_64815949	43.6323	-0.671994	0.181976	-3.69277	0.000221825	0.00834579
chr11_64850892_64852634	160.069	-0.356912	0.129606	-2.75382	0.00589042	0.0462156
chr11_64980446_64981541	22.3366	-0.63165	0.215786	-2.9272	0.00342029	0.0343694
chr11_65042003_65043908	94.0762	0.509431	0.158561	3.21283	0.00131433	0.0203951
chr11_65075320_65077226	91.3591	-0.628253	0.183007	-3.43294	0.000597078	0.0137235
chr11_65210820_65211710	32.9263	-0.57209	0.184404	-3.10238	0.00191972	0.0250394
chr11_65307099_65309350	78.056	-0.660192	0.182238	-3.62269	0.000291554	0.00948497
chr11_65341915_65342941	63.5717	-0.536132	0.16834	-3.18482	0.00144843	0.0214995
chr11_65343026_65345395	114.6	-0.522882	0.161282	-3.24203	0.00118681	0.0192692
chr11_65378398_65380155	182.076	-0.478097	0.151095	-3.1642	0.00155508	0.0223117
chr11_65381156_65382824	229.256	-0.343361	0.117264	-2.92809	0.00341049	0.0343169
chr11_65407542_65408328	48.8895	-0.575568	0.180368	-3.19107	0.00141749	0.0212533
chr11_65410384_65411255	38.706	-0.502253	0.166882	-3.00963	0.00261567	0.0297507
chr11_65639130_65641789	191.343	-0.378216	0.138937	-2.72221	0.00648479	0.0485909
chr11_65782263_65783798	92.6442	-0.624477	0.160878	-3.88168	0.000103736	0.00585132
chr11_65955779_65956648	19.4675	0.886898	0.227405	3.90008	9.61593e-05	0.00565358
chr11_66024514_66027179	119.273	-0.44931	0.122018	-3.68233	0.000231111	0.00850308
chr11_66277151_66279012	92.8078	-0.472094	0.137871	-3.42417	0.000616686	0.0139459
chr11_66494032_66496680	96.4968	-0.500947	0.159023	-3.15015	0.00163185	0.0228968
chr11_66773630_66774637	11.3664	-0.663949	0.234628	-2.82979	0.00465783	0.0407925
chr11_66940585_66941773	25.0094	-0.531846	0.189555	-2.80576	0.00501974	0.0424704
chr11_67033916_67035414	66.6804	-0.520251	0.176288	-2.95114	0.003166	0.0329587
chr11_67037011_67038208	55.4373	-0.581806	0.180442	-3.22433	0.00126267	0.0199423
chr11_67070207_67071983	74.1909	-0.508423	0.163846	-3.10306	0.0019153	0.0250077
chr11_67168051_67170191	179.232	-0.429611	0.131802	-3.25952	0.00111602	0.0187086
chr11_67272839_67274045	55.6167	-0.496123	0.182748	-2.71479	0.00663183	0.0491459
chr11_67373512_67375458	99.6473	-0.469321	0.142541	-3.29254	0.000992861	0.0176512
chr11_67381216_67382351	30.1137	-0.623396	0.208461	-2.99047	0.00278549	0.0307548
chr11_67913359_67914190	24.6969	-0.726914	0.199571	-3.64238	0.00027013	0.00914023
chr11_68362857_68364471	26.2223	-0.522737	0.190894	-2.73836	0.00617467	0.0473788
chr11_68815832_68817724	116.436	-0.432357	0.14166	-3.05208	0.00227265	0.0275554
chr11_68889639_68891091	43.9488	-0.560442	0.189753	-2.95353	0.00314163	0.0328182
chr11_69034116_69036089	40.517	-0.54002	0.189989	-2.84237	0.00447797	0.0399209
chr11_69175043_69176581	50.8812	-0.584277	0.197071	-2.9648	0.00302877	0.0321543
chr11_69179219_69179838	20.7983	0.975499	0.23583	4.13644	3.5273e-05	0.00355659
chr11_69193806_69195288	39.1478	-0.529247	0.194634	-2.71919	0.00654421	0.0488167
chr11_69354574_69355519	30.3866	-0.653004	0.202023	-3.23233	0.00122787	0.0196281
chr11_69974035_69975138	19.5175	-0.62377	0.220955	-2.82307	0.00475669	0.0412586
chr11_71709145_71711048	97.8345	-0.659534	0.161452	-4.08502	4.40722e-05	0.00392693
chr11_71777848_71778662	32.6256	0.772276	0.205782	3.75288	0.000174818	0.00745178
chr11_71933795_71936598	234.896	-0.35912	0.126699	-2.83443	0.0045907	0.0404709
chr11_72394920_72396607	25.3721	-0.579978	0.194841	-2.97668	0.00291387	0.0314757
chr11_72462672_72464495	95.8528	-0.591597	0.174718	-3.38601	0.000709176	0.0149401
chr11_72469024_72470253	25.4938	-0.853888	0.21681	-3.93842	8.20199e-05	0.00524371
chr11_72532323_72534086	67.6944	-0.607142	0.1827	-3.32316	0.000890025	0.016738
chr11_72542094_72543705	68.5601	-0.489548	0.136656	-3.58235	0.000340523	0.0103333
chr11_72947421_72949500	92.0351	-0.480039	0.161191	-2.97807	0.00290068	0.0314031
chr11_72953029_72954398	79.3016	-0.596553	0.144591	-4.1258	3.6945e-05	0.00362824
chr11_72968072_72969891	71.1694	-0.69988	0.210597	-3.32331	0.000889567	0.0167337
chr11_72982791_72983723	12.5016	-0.634271	0.23188	-2.73535	0.00623142	0.047605
chr11_72999286_73001153	144.647	-0.393748	0.145557	-2.70512	0.00682805	0.0498678
chr11_73094019_73094844	42.3573	-0.56888	0.174702	-3.25629	0.00112877	0.0188122
chr11_73139808_73140997	25.6334	1.04557	0.225614	4.63433	3.58088e-06	0.00140973
chr11_73232174_73233204	15.3835	0.624609	0.226192	2.76141	0.00575524	0.0456481
chr11_73427243_73427905	10.8282	0.876767	0.258072	3.39737	0.00068036	0.0146382
chr11_73766774_73767376	8.33275	0.931701	0.282656	3.29624	0.00097988	0.0175415
chr11_73865603_73866213	9.10235	1.25363	0.267429	4.68771	2.76278e-06	0.00127821
chr11_74041432_74042902	52.0868	0.511829	0.185051	2.76588	0.00567698	0.0453259
chr11_74057831_74058704	13.3043	1.0969	0.250806	4.37349	1.22278e-05	0.00225446
chr11_74493998_74496097	54.6229	0.758278	0.214042	3.54266	0.000396117	0.0111759
chr11_74519048_74520117	18.4349	0.675993	0.230094	2.9379	0.00330441	0.0337389
chr11_74531268_74533781	155.977	0.575059	0.169474	3.39321	0.000690792	0.0147471
chr11_74990775_74992849	77.4548	-0.592393	0.172785	-3.4285	0.000606919	0.013836
chr11_75017016_75018435	74.745	-0.570658	0.195713	-2.91579	0.00354787	0.0350939
chr11_75176520_75178266	101.166	-0.533272	0.187757	-2.84022	0.00450825	0.0400699
chr11_75235502_75237996	98.5236	-0.488664	0.15153	-3.22487	0.00126029	0.0199211
chr11_75323786_75325061	22.3498	-0.614858	0.200313	-3.06948	0.00214434	0.0266714
chr11_75493508_75494890	23.7942	-0.754337	0.200165	-3.76857	0.000164183	0.00722033
chr11_75649308_75650315	25.6166	0.664685	0.20779	3.19883	0.00137987	0.0209471
chr11_75677501_75678672	21.8221	0.683138	0.215893	3.16425	0.00155483	0.0223099
chr11_75740415_75742913	87.4403	0.621563	0.212158	2.92971	0.00339273	0.0342213
chr11_75784996_75786626	32.6259	0.569039	0.203284	2.79923	0.00512251	0.0429359
chr11_75794477_75795187	13.444	0.941322	0.257363	3.65756	0.000254623	0.00888503
chr11_75952309_75953261	18.035	-0.804228	0.244796	-3.2853	0.00101873	0.0178828
chr11_75998722_75999807	26.4864	-0.565919	0.196064	-2.88639	0.00389683	0.0369957
chr11_76260948_76262681	43.1306	0.782598	0.199684	3.91919	8.88481e-05	0.00544877
chr11_76264581_76266089	32.981	0.799656	0.19887	4.02099	5.79548e-05	0.00444928
chr11_76308956_76310621	52.5241	-0.56956	0.152279	-3.74025	0.000183839	0.00763727
chr11_76509879_76511210	41.3404	-0.499146	0.184575	-2.7043	0.00684478	0.0499284
chr11_76629361_76630408	16.3754	0.952513	0.238603	3.99205	6.55054e-05	0.0047197
chr11_76730598_76732191	26.1264	0.579665	0.205825	2.8163	0.00485796	0.0417269
chr11_76776901_76778945	105.383	-0.464857	0.140187	-3.31598	0.000913214	0.016953
chr11_76792767_76794779	85.173	-0.720418	0.177568	-4.05714	4.96767e-05	0.00414281
chr11_76818406_76819737	46.5743	-0.587293	0.201436	-2.91553	0.00355082	0.0351106
chr11_76877940_76879710	39.7243	-0.691052	0.206405	-3.34803	0.000813872	0.0159907
chr11_76884172_76885271	34.6302	-0.646301	0.20747	-3.11516	0.00183847	0.0244451
chr11_77312085_77314179	58.3369	0.408018	0.146633	2.78258	0.00539289	0.0441291
chr11_77481988_77482516	8.19906	0.953561	0.281223	3.39077	0.000696968	0.0148118
chr11_77530391_77533503	221.521	-0.423053	0.108916	-3.8842	0.000102666	0.00582436
chr11_77879087_77881137	106.109	-0.550402	0.180465	-3.04991	0.00228909	0.0276655
chr11_78054307_78055302	16.7413	0.607115	0.217848	2.78688	0.00532182	0.0438208
chr11_78271205_78273725	172.98	0.480311	0.162275	2.95987	0.00307771	0.0324448
chr11_78278089_78278679	20.1785	0.956171	0.254818	3.75237	0.000175173	0.00745926
chr11_82565003_82565362	19.9577	0.638237	0.2356	2.70899	0.00674885	0.049579
chr11_82690479_82692975	108.558	0.851416	0.210437	4.04595	5.2112e-05	0.00422823
chr11_84000122_84001939	27.6047	1.16774	0.242371	4.81796	1.4503e-06	0.00097751
chr11_84020472_84022232	37.4023	1.04989	0.213296	4.92224	8.55585e-07	0.000744393
chr11_85657438_85657894	16.0546	0.694655	0.232912	2.98248	0.00285923	0.0311727
chr11_85658289_85659509	52.1048	0.565817	0.199729	2.83293	0.00461241	0.0405754
chr11_85673081_85674161	56.7613	0.553158	0.204519	2.70468	0.00683712	0.0499007
chr11_85679028_85680903	45.5377	0.560752	0.197035	2.84596	0.00442784	0.0396724
chr11_85753647_85754231	15.1959	0.888936	0.245263	3.62442	0.000289611	0.0094548
chr11_85754677_85755024	10.4345	0.92757	0.277833	3.33859	0.00084204	0.0162748
chr11_85903672_85905228	68.9201	0.620298	0.166714	3.72073	0.000198647	0.00792209
chr11_86091367_86092148	12.2794	0.788745	0.27648	2.85281	0.00433348	0.0391983
chr11_86186944_86189626	151.54	0.532182	0.17245	3.086	0.00202866	0.0258343
chr11_86234374_86237395	219.162	0.825261	0.189207	4.36167	1.29071e-05	0.00229461
chr11_86277754_86279944	112.364	0.439995	0.155805	2.82401	0.00474272	0.0411933
chr11_86302726_86304741	177.031	0.654014	0.172073	3.80079	0.000144233	0.00680775
chr11_86316822_86319674	260.149	0.503846	0.157267	3.20376	0.00135646	0.0207526
chr11_86370615_86371949	21.8592	0.829424	0.215484	3.84912	0.000118542	0.00620409
chr11_86446438_86447407	71.7741	0.579784	0.197151	2.94081	0.0032736	0.0335678
chr11_86448475_86449588	99.8926	0.63156	0.208111	3.03472	0.00240756	0.0284382
chr11_86514544_86515209	51.1377	0.638613	0.203882	3.13226	0.00173465	0.0236841
chr11_86528464_86529141	34.0671	0.820724	0.215963	3.80031	0.000144516	0.00681393
chr11_86629598_86630803	106.801	0.443725	0.153382	2.89293	0.00381662	0.0365722
chr11_86690334_86690984	12.6304	0.760171	0.274837	2.7659	0.00567668	0.0453247
chr11_86884140_86885366	35.5265	0.659236	0.238254	2.76695	0.00565833	0.0452489
chr11_86948819_86949629	9.18046	1.0362	0.292757	3.53945	0.000400958	0.0112444
chr11_88057915_88058640	12.7956	0.875663	0.255585	3.42611	0.000612295	0.0138967
chr11_88131685_88132163	14.9168	0.952881	0.266109	3.58079	0.000342554	0.0103662
chr11_88134981_88136910	101.049	0.691699	0.177877	3.88863	0.00010081	0.00577688
chr11_88197477_88198485	19.0865	0.658485	0.238132	2.7652	0.00568871	0.0453742
chr11_88269329_88270730	63.7691	0.932938	0.236024	3.95272	7.72666e-05	0.00509081
chr11_88287142_88289851	126.796	0.808155	0.183456	4.40516	1.05704e-05	0.00214277
chr11_89066846_89067701	27.4863	0.895049	0.230217	3.88785	0.000101136	0.0057853
chr11_89070248_89072220	66.2409	0.654808	0.182398	3.58999	0.00033069	0.0101718
chr11_89107093_89108065	20.873	0.76497	0.221754	3.44963	0.000561346	0.0133008
chr11_89138084_89139239	13.8782	0.816775	0.250763	3.25715	0.00112535	0.0187846
chr11_89345147_89345628	24.4251	1.04137	0.21931	4.74842	2.05008e-06	0.00113512
chr11_89347178_89348204	39.5485	0.565126	0.194577	2.90438	0.00367987	0.0358317
chr11_89349915_89350424	16.962	0.738548	0.2626	2.81245	0.00491662	0.0419946
chr11_94310943_94311917	9.14844	0.781053	0.275445	2.8356	0.00457395	0.0403899
chr11_94464893_94466853	139.452	0.543725	0.173238	3.1386	0.00169758	0.0234032
chr11_94488863_94489558	12.2865	-0.690563	0.238703	-2.89298	0.00381602	0.036569
chr11_94489805_94491321	24.3918	0.539714	0.194089	2.78076	0.00542317	0.0442592
chr11_94568300_94568951	11.9071	0.805794	0.239686	3.36187	0.000774166	0.0155872
chr11_94809619_94810429	12.0142	0.80617	0.278148	2.89835	0.00375134	0.0362217
chr11_94986992_94988310	22.1798	0.743577	0.227889	3.26289	0.00110281	0.0185999
chr11_95245334_95246027	9.48264	1.08328	0.272077	3.98151	6.84791e-05	0.00481891
chr11_95421763_95423034	13.7866	1.04309	0.28482	3.66227	0.000249986	0.00880782
chr11_95448539_95450587	28.571	0.709189	0.255917	2.77117	0.00558557	0.0449464
chr11_95582154_95583301	20.3832	0.898002	0.218965	4.10112	4.11154e-05	0.00380451
chr11_95617156_95618784	23.1666	0.775428	0.247986	3.12691	0.00176657	0.0239216
chr11_95641650_95643403	29.7739	0.664777	0.221278	3.00426	0.00266228	0.0300322
chr11_95650018_95651595	69.2236	0.760495	0.224048	3.39435	0.000687927	0.0147174
chr11_95709861_95712594	65.011	0.687033	0.220035	3.12238	0.00179394	0.0241222
chr11_95732919_95734572	20.7805	0.67194	0.218841	3.07045	0.00213736	0.026622
chr11_95745142_95746324	27.828	0.791339	0.220647	3.58645	0.000335214	0.0102467
chr11_95788200_95789368	27.5734	0.735801	0.216703	3.39544	0.000685189	0.0146888
chr11_95795005_95796471	24.4177	0.587246	0.194536	3.0187	0.00253859	0.0292746
chr11_95869705_95870937	26.5245	0.908827	0.262396	3.46357	0.000533056	0.0129743
chr11_95940191_95942789	124.272	0.70882	0.207626	3.41392	0.000640351	0.0142061
chr11_95960876_95963076	207.799	0.438763	0.137202	3.19793	0.00138418	0.0209826
chr11_95963709_95964150	30.1014	0.84271	0.236154	3.56848	0.000359052	0.0106261
chr11_95986581_95988497	52.4351	0.596339	0.183307	3.25323	0.00114103	0.0189107
chr11_96026617_96028333	28.5015	0.811027	0.241225	3.36212	0.000773455	0.0155804
chr11_96618946_96620565	34.4811	0.695444	0.248204	2.80191	0.00508012	0.0427449
chr11_101733052_101734385	38.552	0.620054	0.20801	2.98088	0.00287419	0.0312562
chr11_101783175_101784681	77.6803	0.6426	0.231656	2.77394	0.00553823	0.0447476
chr11_102048139_102050353	70.301	0.586754	0.145299	4.03825	5.38518e-05	0.00429037
chr11_102216644_102219042	301.988	0.262255	0.0905474	2.89633	0.00377561	0.0363526
chr11_102317478_102318203	27.1291	0.768304	0.247477	3.10454	0.00190573	0.0249387
chr11_102628706_102629145	20.2944	0.696954	0.221676	3.14403	0.00166641	0.0231627
chr11_102865865_102868531	127.004	0.816323	0.217688	3.74996	0.00017686	0.00749462
chr11_102906066_102907786	51.2732	0.734325	0.190611	3.85248	0.000116926	0.00616468
chr11_103127833_103128606	9.50761	0.75613	0.264944	2.85392	0.00431836	0.0391215
chr11_103304022_103305771	35.5105	0.619304	0.197615	3.1339	0.001725	0.0236115
chr11_103395828_103396458	15.2431	0.962061	0.267931	3.5907	0.000329788	0.0101568
chr11_103402835_103404457	93.4019	0.488868	0.18066	2.70601	0.0068097	0.0498012
chr11_103457579_103459219	105.973	1.0696	0.2406	4.44556	8.76619e-06	0.00199285
chr11_103494882_103497949	291.347	0.443024	0.160386	2.76224	0.00574062	0.0455867
chr11_103528470_103529251	14.6537	0.850126	0.264258	3.21703	0.00129523	0.0202295
chr11_103533331_103534160	15.8457	0.870719	0.266252	3.27029	0.00107439	0.0183618
chr11_103543545_103545550	60.8108	0.896314	0.190328	4.70931	2.48555e-06	0.0012235
[truncated: 9,702 more rows]
