# Supplementary material for: Remodeling of active endothelial enhancers is associated with aberrant gene-regulatory networks in pulmonary arterial hypertension
Source: Nat Commun. 2020 Apr 3;11:1673. doi: 10.1038/s41467-020-15463-x (PMC7125148; doi:10.1038/s41467-020-15463-x)
Supplement: Supplementary file 7 — Supplementary Data 3 [file 41467_2020_15463_MOESM7_ESM.xlsx]

## Sheet: STable_4_Differentially_active_
TF Motif	Symbol	ENSEMBL	TF Binding Sites	Weighted Mean Difference	Weighted T-stat	Weighted Cohen Distance	Weighted Median	Weighted SD	Variance	P-value (permutation)	Adjusted p-value (permutation)
ZBTB6	ZBTB6	ENSG00000186130	6032	-0.012812	2.00126	0.076157	-0.00911222	0.333523	0.292998	2.13896e-07	2.13896e-07
THAP1	THAP1	ENSG00000131931	29130	-0.0138778	2.13493	0.113956	-0.010217	0.236129	0.237418	2.64605e-06	2.64605e-06
EGR2	EGR2	ENSG00000122877	19050	0.0155013	-4.46951	0.0647899	0.0179716	0.252257	0.227056	8.87675e-06	8.87675e-06
NR4A3	NR4A3	ENSG00000119508	11232	-0.0172642	4.15028	0.0960465	-0.015091	0.346087	0.366312	1.3121e-07	1.3121e-07
PROX1	PROX1	ENSG00000117707	27046	-0.0175665	4.6067	0.0521352	-0.013168	0.268801	0.264887	8.38966e-08	8.38966e-08
RREB1	RREB1	ENSG00000124782	30239	-0.0176053	3.24274	0.0452659	-0.0115659	0.318942	0.279458	6.85882e-07	6.85882e-07
HIC1	HIC1	ENSG00000177374	7017	0.018145	-2.04807	0.100202	0.017284	0.29619	0.255789	6.56819e-06	6.56819e-06
KLF3	KLF3	ENSG00000109787	9207	0.0182001	-2.45727	0.0883135	0.0250651	0.313509	0.288532	5.41224e-07	5.41224e-07
FOXO4	FOXO4	ENSG00000184481	6229	0.0182809	-1.87043	0.117352	0.0190575	0.449197	0.387859	3.62063e-06	3.62063e-06
GLI2	GLI2	ENSG00000074047	6685	0.0235724	-2.82772	0.097365	0.0256141	0.320751	0.271619	2.43042e-06	2.43042e-06
PHX2A	PHX2A	ENSG00000165462	1795	0.0236685	-1.10023	0.0898221	0.00637326	0.4772	0.40381	3.14722e-06	3.14722e-06
ENOA	ENOA	ENSG00000074800	6787	0.0239373	-3.23614	0.080851	0.0283759	0.299788	0.321518	4.82598e-07	4.82598e-07
SP3	SP3	ENSG00000172845	57244	-0.0243974	9.33179	0.0890138	-0.0198737	0.270543	0.28446	3.59278e-06	3.59278e-06
MBD2	MBD2	ENSG00000134046	11937	0.0244505	-7.20045	0.11438	0.0242402	0.20769	0.271878	1.05715e-06	1.05715e-06
KAISO.A	KAISO	ENSG00000177485	5670	0.0250833	-4.92209	0.136796	0.0295148	0.219361	0.230732	2.72828e-06	2.72828e-06
SMAD2	SMAD2	ENSG00000175387	8996	0.0257081	-3.70114	0.12628	0.0266009	0.362376	0.31593	1.05262e-06	1.05262e-06
ZBTB4.S	ZBTB4	ENSG00000174282	3291	0.0258933	-2.07372	0.0767257	0.0317457	0.304421	0.237434	3.24474e-06	3.24474e-06
ELF2	ELF2	ENSG00000109381	32956	-0.0260526	8.69392	0.0907615	-0.0247184	0.285189	0.307153	6.3441e-07	6.3441e-07
P5F1B	P5F1B	ENSG00000212993	3371	0.0268281	-1.92215	0.0898335	0.0304196	0.459235	0.392166	3.8548e-06	3.8548e-06
ZN639	ZN639	ENSG00000121864	14795	0.0282014	-8.6131	0.13347	0.0333601	0.227812	0.233466	7.98896e-07	7.98896e-07
ZEP2	ZEP2	ENSG00000010818	5568	0.0296551	-3.29493	0.0830524	0.0275537	0.299011	0.263776	3.86542e-06	3.86542e-06
COT2.A	COT2	ENSG00000185551	9659	0.0297049	-4.05987	0.102503	0.037097	0.351382	0.319266	6.96002e-06	6.96002e-06
NFKB1	NFKB1	ENSG00000109320	9037	0.0298448	-3.78729	0.109557	0.0339599	0.292837	0.263579	5.77848e-07	5.77848e-07
MYCN	MYCN	ENSG00000134323	5498	0.0299934	-4.09478	0.0980218	0.0365949	0.280645	0.257767	2.77053e-07	2.77053e-07
EVI1	EVI1	ENSG00000085276	2687	0.0302322	-2.14517	0.110184	0.0339088	0.439398	0.389303	5.43971e-06	5.43971e-06
TFAP4	TFAP4	ENSG00000090447	11971	0.0305977	-4.68058	0.104499	0.0309164	0.302652	0.260565	6.97504e-06	6.97504e-06
COT2.S	COT2	ENSG00000185551	8353	0.0311338	-4.11818	0.118524	0.0365756	0.348395	0.304492	9.05227e-06	9.05227e-06
KLF15	KLF15	ENSG00000163884	42809	-0.0315429	11.9393	0.0905327	-0.0260569	0.269434	0.281406	5.04822e-08	5.04822e-08
ZN784	ZN784	ENSG00000179922	3136	0.0316207	-2.7265	0.124009	0.0393507	0.365784	0.313292	1.053e-06	1.053e-06
MEF2A	MEF2A	ENSG00000068305	6011	0.0318995	-2.72754	0.127946	0.0415371	0.402765	0.294911	4.63081e-07	4.63081e-07
MYC	MYC	ENSG00000136997	4340	0.0323855	-3.91424	0.106525	0.0353073	0.285695	0.268986	5.4683e-08	5.4683e-08
NR1I2.C	NR1I2	ENSG00000144852	5102	0.0326334	-3.46758	0.129147	0.0418669	0.381117	0.340153	1.81568e-06	1.81568e-06
TWST1	TWST1	ENSG00000122691	31095	-0.0331036	10.853	0.0947458	-0.0296492	0.304274	0.370999	2.44199e-07	2.44199e-07
NFIA.C	NFIA	ENSG00000162599	12232	0.0331797	-4.91497	0.0980404	0.0398347	0.357731	0.329423	1.0745e-07	1.0745e-07
NR1H4	NR1H4	ENSG00000012504	4433	0.033342	-2.5647	0.218948	0.0317621	0.34579	0.288349	6.63705e-07	6.63705e-07
BPTF	BPTF	ENSG00000171634	15459	-0.0340881	5.92434	0.08382	-0.0375373	0.403575	0.394171	3.73041e-07	3.73041e-07
SNAI1	SNAI1	ENSG00000124216	39510	-0.0342011	12.1781	0.0945294	-0.0305158	0.296151	0.363199	9.63194e-08	9.63194e-08
SNAI2	SNAI2	ENSG00000019549	68950	-0.0342133	17.1395	0.105011	-0.0320143	0.311861	0.372401	6.05071e-08	6.05071e-08
NR2C1	NR2C1	ENSG00000120798	7998	0.0342977	-4.68027	0.114664	0.0459308	0.338626	0.306546	1.64036e-06	1.64036e-06
ZN589	ZN589	ENSG00000164048	4328	0.0346808	-3.44102	0.104378	0.0402428	0.307067	0.250134	4.81239e-07	4.81239e-07
PPARA.S	PPARA	ENSG00000186951	29643	0.0346862	-8.42566	0.119565	0.0369093	0.374409	0.32977	1.94138e-07	1.94138e-07
RFX2	RFX2	ENSG00000087903	11482	0.0352112	-6.08619	0.113933	0.0382726	0.280855	0.224585	5.69833e-06	5.69833e-06
NKX23	NKX23	ENSG00000119919	3150	0.0356338	-2.85696	0.25942	0.0485158	0.397499	0.323554	1.2728e-07	1.2728e-07
P63.A	P63	ENSG00000073282	6442	0.0371598	-4.03387	0.134278	0.0381812	0.348881	0.304967	1.38753e-06	1.38753e-06
YBOX1	YBOX1	ENSG00000065978	4686	0.0372795	-3.41991	0.132338	0.0374185	0.320794	0.278056	2.82313e-06	2.82313e-06
NR5A2	NR5A2	ENSG00000116833	9806	0.037357	-5.83313	0.121218	0.0418776	0.347487	0.312209	3.00402e-06	3.00402e-06
ELF1	ELF1	ENSG00000120690	12799	0.0374781	-6.32416	0.114648	0.0351339	0.313647	0.261823	1.55497e-06	1.55497e-06
ATF6A	ATF6A	ENSG00000118217	4298	0.0375676	-4.62026	0.142514	0.0395357	0.273145	0.24534	6.33853e-07	6.33853e-07
HESX1	HESX1	ENSG00000163666	3785	0.0377263	-3.4599	0.114562	0.0406117	0.335642	0.263494	8.09456e-07	8.09456e-07
TBX20	TBX20	ENSG00000164532	5407	0.0385624	-3.82006	0.144485	0.0435305	0.358034	0.304562	2.26011e-06	2.26011e-06
BMAL1	BMAL1	ENSG00000133794	3312	0.0391827	-3.86372	0.138984	0.0445433	0.293405	0.257064	1.28716e-06	1.28716e-06
NR1I3.C	NR1I3	ENSG00000143257	5078	0.0392338	-4.22403	0.155243	0.0453393	0.37339	0.322329	7.12181e-07	7.12181e-07
FOXK1	FOXK1	ENSG00000164916	2600	0.0395534	-3.20332	0.128907	0.0484208	0.336606	0.27265	1.13743e-06	1.13743e-06
USF2	USF2	ENSG00000105698	6565	0.0397665	-5.73	0.143839	0.0455017	0.27771	0.252844	1.10741e-06	1.10741e-06
ZN524	ZN524	ENSG00000171443	7173	-0.0400438	6.53664	0.114797	-0.0359141	0.271107	0.298815	2.16738e-08	2.16738e-08
MYBB	MYBB	ENSG00000101057	3456	0.0404373	-3.85676	0.155841	0.0444401	0.38712	0.323584	9.26503e-07	9.26503e-07
AHR	AHR	ENSG00000106546	1013	0.0406526	-2.14455	0.130255	0.0488262	0.307367	0.261711	2.02353e-06	2.02353e-06
HIF1A	HIF1A	ENSG00000100644	2269	0.0430803	-4.24304	0.175011	0.0406362	0.237632	0.225767	1.2242e-07	1.2242e-07
HIC2	HIC2	ENSG00000169635	17896	0.0432029	-8.37825	0.141355	0.0500726	0.339883	0.293625	4.85527e-08	4.85527e-08
UBIP1	UBIP1	ENSG00000153560	92596	0.0433404	-20.4073	0.139159	0.0473118	0.368635	0.293646	1.43687e-06	1.43687e-06
TBX15	TBX15	ENSG00000092607	84474	-0.0439161	25.5964	0.11905	-0.0372772	0.278351	0.35553	6.47662e-08	6.47662e-08
NFIC	NFIC	ENSG00000141905	16913	0.0439358	-8.25233	0.139555	0.0484166	0.346805	0.304741	1.15566e-07	1.15566e-07
PPARA.C	PPARA	ENSG00000186951	8114	0.0443629	-5.71558	0.154608	0.05158	0.34395	0.292626	1.04708e-06	1.04708e-06
ARNT	ARNT	ENSG00000143437	2346	0.04459	-3.24988	0.137237	0.0488219	0.294156	0.234865	1.73024e-06	1.73024e-06
BCL6B	BCL6B	ENSG00000161940	2253	0.045013	-3.45559	0.126586	0.060988	0.386887	0.333027	2.53027e-06	2.53027e-06
MEOX1	MEOX1	ENSG00000005102	1752	0.0451296	-2.59081	0.170059	0.0420757	0.436831	0.372213	3.80583e-10	3.80583e-10
PO2F2	PO2F2	ENSG00000028277	3253	0.0453143	-3.22412	0.131553	0.0535964	0.46102	0.401362	8.5095e-08	8.5095e-08
SP1.S	SP1	ENSG00000185591	51985	-0.0457624	19.9905	0.145006	-0.0406978	0.273138	0.318176	2.64013e-07	2.64013e-07
ESR1.A	ESR1	ENSG00000091831	7244	0.0460838	-5.93123	0.149433	0.0511711	0.339981	0.307901	1.28865e-07	1.28865e-07
NOTO	NOTO	ENSG00000214513	1363	0.0461358	-2.53766	0.13445	0.0456151	0.453768	0.381815	3.72617e-06	3.72617e-06
LBX2	LBX2	ENSG00000179528	1339	0.0465829	-2.55663	0.130509	0.0565162	0.436115	0.342872	4.61136e-06	4.61136e-06
MAX	MAX	ENSG00000125952	4260	0.0468167	-4.84703	0.145548	0.055854	0.300702	0.254637	1.43846e-07	1.43846e-07
FOXP3	FOXP3	ENSG00000049768	4642	0.0468319	-4.29094	0.138654	0.0444317	0.445138	0.370088	1.64023e-08	1.64023e-08
TF65	TF65	ENSG00000173039	8948	0.0472949	-6.29361	0.139307	0.0533768	0.322242	0.278639	3.22825e-07	3.22825e-07
EPAS1	EPAS1	ENSG00000116016	13650	0.0476174	-8.63148	0.152343	0.047725	0.346418	0.254133	1.83543e-08	1.83543e-08
HNF1A	HNF1A	ENSG00000135100	2264	0.0477758	-3.01943	0.138008	0.0530389	0.439485	0.363326	8.63016e-09	8.63016e-09
ZKSC1	ZKSC1	ENSG00000106261	13658	0.0488508	-8.51647	0.165169	0.051816	0.350044	0.270262	2.16824e-08	2.16824e-08
AIRE	AIRE	ENSG00000160224	2571	0.0491455	-3.76083	0.134504	0.0514956	0.42905	0.382099	7.55174e-08	7.55174e-08
ETS2	ETS2	ENSG00000157557	11218	0.0492768	-7.66528	0.135682	0.0541789	0.324183	0.262283	3.94787e-07	3.94787e-07
HXD9	HXD9	ENSG00000128709	10396	0.0499645	-6.60191	0.130093	0.0473755	0.463717	0.410474	1.07069e-08	1.07069e-08
BHE40	BHE40	ENSG00000134107	2616	0.0508444	-4.05809	0.167311	0.0477812	0.306348	0.262048	1.91285e-06	1.91285e-06
FOXO3	FOXO3	ENSG00000118689	7346	0.0513066	-6.52132	0.13958	0.0541037	0.429751	0.380402	1.41467e-07	1.41467e-07
CR3L1	CR3L1	ENSG00000157613	3472	0.0513963	-5.16968	0.157313	0.0543816	0.297097	0.266995	8.09316e-09	8.09316e-09
ELK3	ELK3	ENSG00000111145	10343	0.051567	-7.93112	0.140307	0.0527128	0.327336	0.279159	1.67563e-07	1.67563e-07
E2F3	E2F3	ENSG00000112242	1256	0.0516655	-4.83237	0.228543	0.0486499	0.208902	0.260135	2.56794e-06	2.56794e-06
SOX5	SOX5	ENSG00000134532	6374	0.0516797	-5.6011	0.136217	0.0561513	0.447315	0.389936	8.52681e-09	8.52681e-09
NR2C2	NR2C2	ENSG00000177463	8965	0.0517738	-6.97451	0.1719	0.0623798	0.343941	0.285228	6.33813e-07	6.33813e-07
PRDM4	PRDM4	ENSG00000110851	5158	0.05218	-5.6883	0.157162	0.0528883	0.355553	0.300492	1.60083e-06	1.60083e-06
RELB	RELB	ENSG00000104856	7257	0.0524531	-6.61016	0.156016	0.0546831	0.331484	0.286191	2.89914e-07	2.89914e-07
USF1	USF1	ENSG00000158773	4036	0.0530582	-5.34948	0.180404	0.0538188	0.299181	0.254932	1.24701e-06	1.24701e-06
MUSC	MUSC	ENSG00000178860	10445	0.0530614	-8.3801	0.180693	0.0656069	0.360529	0.283188	1.45247e-06	1.45247e-06
NRF1	NRF1	ENSG00000106459	9595	0.0530752	-14.1109	0.23396	0.058363	0.20597	0.287821	5.32828e-07	5.32828e-07
CLOCK	CLOCK	ENSG00000134852	39034	-0.053105	19.1857	0.154069	-0.0472601	0.269609	0.331108	5.25905e-08	5.25905e-08
HXD4	HXD4	ENSG00000170166	6108	0.0531953	-6.09213	0.140848	0.0591932	0.448206	0.390122	3.98928e-08	3.98928e-08
MYBA	MYBA	ENSG00000185697	271	0.0535217	-1.43923	0.223861	0.0435932	0.386939	0.321683	1.14108e-06	1.14108e-06
ZN232	ZN232	ENSG00000167840	2384	0.0538349	-3.66551	0.1405	0.0473529	0.452477	0.396007	1.02662e-06	1.02662e-06
EGR3	EGR3	ENSG00000179388	6316	0.0540832	-6.40512	0.147593	0.0556874	0.339405	0.272639	2.90352e-07	2.90352e-07
BARH1	BARH1	ENSG00000125492	1411	0.0545644	-2.75614	0.152415	0.0485973	0.464224	0.416901	3.77439e-08	3.77439e-08
SRBP1	SRBP1	ENSG00000072310	16334	-0.055242	14.7986	0.148127	-0.0481049	0.292735	0.425089	2.74788e-07	2.74788e-07
KAISO.S	KAISO	ENSG00000177485	4696	0.0553681	-5.57434	0.169116	0.0581159	0.320224	0.253994	3.93864e-07	3.93864e-07
TFEB	TFEB	ENSG00000112561	3074	0.0556388	-4.99384	0.190904	0.0514342	0.304873	0.264744	1.99e-06	1.99e-06
GABP1	GABP1	ENSG00000104064	7165	0.0563077	-7.71168	0.181978	0.0576269	0.299364	0.245926	1.31376e-06	1.31376e-06
FOXM1	FOXM1	ENSG00000111206	12935	-0.056612	9.01227	0.136139	-0.0645038	0.414256	0.391114	1.34718e-09	1.34718e-09
IRF9	IRF9	ENSG00000213928	5237	0.0568992	-5.74843	0.142864	0.056577	0.435251	0.359935	1.0959e-08	1.0959e-08
FOXJ2	FOXJ2	ENSG00000065970	16037	-0.0572152	10.2875	0.133917	-0.0651878	0.412642	0.39408	3.78964e-09	3.78964e-09
ESR2.S	ESR2	ENSG00000140009	21398	0.0582583	-12.501	0.166623	0.0602638	0.358937	0.299311	5.43321e-08	5.43321e-08
CEBPG	CEBPG	ENSG00000153879	5351	-0.0582833	9.404	0.202443	-0.0569123	0.376111	0.543551	2.53406e-07	2.53406e-07
ZSCA4	ZSCA4	ENSG00000180532	5202	0.0585186	-6.67957	0.183444	0.0650452	0.340126	0.305669	5.53877e-08	5.53877e-08
P63.S	P63	ENSG00000073282	4149	0.0589483	-5.77336	0.18565	0.0664623	0.369895	0.287809	1.37664e-07	1.37664e-07
PO4F3	PO4F3	ENSG00000091010	3741	-0.0590012	5.36592	0.17164	-0.0621039	0.468782	0.397117	2.91814e-07	2.91814e-07
IRF5	IRF5	ENSG00000128604	20530	-0.0590362	11.4438	0.135984	-0.0665532	0.4115	0.395571	3.76239e-09	3.76239e-09
GATA6.S	GATA6	ENSG00000141448	27935	0.0591921	-14.549	0.161463	0.0612486	0.439387	0.362184	2.21723e-07	2.21723e-07
ZBT7B	ZBT7B	ENSG00000160685	8472	0.0595269	-8.39888	0.185597	0.0644111	0.294666	0.232053	1.69078e-06	1.69078e-06
SP2	SP2	ENSG00000167182	69635	-0.0602058	32.7502	0.170968	-0.0526901	0.261565	0.360371	2.09347e-07	2.09347e-07
CEBPD	CEBPD	ENSG00000221869	3268	-0.060273	7.89532	0.232038	-0.0541842	0.374906	0.517685	1.12239e-06	1.12239e-06
PIT1	PIT1	ENSG00000064835	3081	0.0604741	-4.51446	0.155987	0.0608119	0.448487	0.409143	1.37621e-09	1.37621e-09
SP4	SP4	ENSG00000105866	67588	-0.0606183	33.1222	0.181267	-0.0520853	0.258473	0.345587	3.76914e-07	3.76914e-07
TBP	TBP	ENSG00000112592	1769	0.0611104	-3.47104	0.157315	0.065436	0.44538	0.392688	1.04394e-07	1.04394e-07
GATA3	GATA3	ENSG00000107485	4967	0.0612211	-6.15702	0.156442	0.0664959	0.444253	0.385765	1.67656e-08	1.67656e-08
ZN282	ZN282	ENSG00000170265	4469	0.0612851	-6.65982	0.177167	0.0584554	0.378702	0.323237	7.30244e-07	7.30244e-07
TEF	TEF	ENSG00000167074	2529	0.0620033	-4.12327	0.166459	0.0592917	0.448967	0.385463	7.84277e-08	7.84277e-08
ZN384	ZN384	ENSG00000126746	4518	0.0625927	-6.26791	0.18709	0.0595411	0.392239	0.310569	5.09287e-08	5.09287e-08
TBR1	TBR1	ENSG00000136535	3668	0.0626078	-5.87031	0.1985	0.0647482	0.411205	0.333699	3.10146e-07	3.10146e-07
PAX8	PAX8	ENSG00000125618	2285	0.0626746	-4.37373	0.163991	0.0644194	0.357377	0.290755	3.81987e-08	3.81987e-08
MCR	MCR	ENSG00000151623	3896	0.0628463	-5.79422	0.20561	0.0712168	0.373272	0.3179	4.26698e-07	4.26698e-07
CDC5L	CDC5L	ENSG00000096401	1983	0.0635746	-4.1033	0.16362	0.0604576	0.434501	0.385914	5.22933e-09	5.22933e-09
RARG.S	RARG	ENSG00000172819	64393	-0.0639123	35.409	0.18689	-0.057498	0.304169	0.489987	1.38454e-07	1.38454e-07
PPARD	PPARD	ENSG00000112033	6766	0.0642494	-7.76404	0.20256	0.0639595	0.351636	0.291453	1.11449e-06	1.11449e-06
MIXL1	MIXL1	ENSG00000185155	1283	0.0644587	-3.29374	0.160825	0.0783007	0.443161	0.367219	9.96172e-08	9.96172e-08
DBP	DBP	ENSG00000105516	1606	0.0646155	-3.39909	0.163165	0.0687868	0.451569	0.38024	1.27618e-07	1.27618e-07
REL	REL	ENSG00000162924	7029	0.0651578	-7.75144	0.175171	0.071339	0.347747	0.294049	6.67374e-08	6.67374e-08
PITX3	PITX3	ENSG00000107859	2540	0.0655515	-4.99024	0.175049	0.0649077	0.426787	0.382182	1.21407e-07	1.21407e-07
NFKB2	NFKB2	ENSG00000077150	5802	0.0658797	-7.08135	0.200973	0.0758129	0.372786	0.30285	2.21452e-07	2.21452e-07
MEIS3	MEIS3	ENSG00000105419	4578	0.0659594	-6.12346	0.198098	0.070911	0.374223	0.303785	2.72982e-07	2.72982e-07
HLTF	HLTF	ENSG00000071794	6398	0.0663062	-8.2679	0.188683	0.074889	0.364979	0.312552	2.15262e-07	2.15262e-07
TGIF2	TGIF2	ENSG00000118707	4846	0.0664508	-6.49883	0.185189	0.0716842	0.38689	0.319687	3.1662e-08	3.1662e-08
FLI1	FLI1	ENSG00000151702	14511	0.0666895	-12.1085	0.192224	0.0677284	0.309804	0.246682	2.15297e-07	2.15297e-07
NKX31	NKX31	ENSG00000167034	3105	-0.0674237	5.50782	0.149296	-0.0767061	0.449475	0.414144	1.63553e-07	1.63553e-07
HXB2	HXB2	ENSG00000173917	4097	0.0678681	-6.34925	0.206146	0.0792125	0.390793	0.308188	2.53535e-07	2.53535e-07
GCR.S	GCR	ENSG00000113580	32862	0.0684823	-18.9158	0.190463	0.0723395	0.382619	0.311216	2.53004e-07	2.53004e-07
TEAD1	TEAD1	ENSG00000187079	6732	0.0685497	-8.18931	0.17397	0.0736141	0.382007	0.326831	1.84311e-07	1.84311e-07
CR3L2	CR3L2	ENSG00000182158	1904	0.0687092	-5.46895	0.226811	0.0737341	0.295396	0.283346	8.43739e-07	8.43739e-07
FOXC2	FOXC2	ENSG00000176692	5054	0.0688597	-7.28674	0.182516	0.0723999	0.41961	0.354494	1.91885e-08	1.91885e-08
PRGR.S	PRGR	ENSG00000082175	32862	0.0689233	-19.0352	0.191747	0.0727763	0.382619	0.321651	2.52346e-07	2.52346e-07
CREM	CREM	ENSG00000095794	3148	0.06924	-5.70302	0.237361	0.0730539	0.326734	0.262237	5.75095e-07	5.75095e-07
E2F8	E2F8	ENSG00000129173	3703	0.0693945	-6.27775	0.208094	0.0694575	0.383893	0.313195	2.23344e-07	2.23344e-07
HXA1	HXA1	ENSG00000105991	4350	0.0698514	-7.21942	0.190601	0.0767348	0.375061	0.316824	2.83078e-07	2.83078e-07
ERR2	ERR2	ENSG00000119715	9255	0.0699555	-10.1432	0.200875	0.0736238	0.366257	0.320482	1.66136e-07	1.66136e-07
SRY	SRY	ENSG00000184895	28464	-0.0700247	17.1912	0.171587	-0.072523	0.399201	0.390931	5.30147e-09	5.30147e-09
HSF4	HSF4	ENSG00000102878	3928	0.0701419	-6.45686	0.204976	0.0781212	0.382953	0.311155	1.98399e-07	1.98399e-07
ARI5B	ARI5B	ENSG00000150347	3526	0.0702202	-5.99299	0.202096	0.0726277	0.414332	0.327141	3.61861e-08	3.61861e-08
HXA10	HXA10	ENSG00000253293	2134	0.0704229	-4.36231	0.180272	0.0680868	0.443643	0.370403	2.09337e-09	2.09337e-09
RAX2	RAX2	ENSG00000173976	2537	-0.0706552	5.20896	0.154352	-0.077597	0.454971	0.414873	9.30251e-08	9.30251e-08
HXA7	HXA7	ENSG00000122592	1120	0.0708426	-3.27212	0.198707	0.0728279	0.429152	0.37061	1.34742e-06	1.34742e-06
LHX4	LHX4	ENSG00000121454	2579	-0.0709412	5.30054	0.182708	-0.07758	0.441136	0.409234	1.61576e-08	1.61576e-08
MSX2	MSX2	ENSG00000120149	18686	0.0709901	-13.573	0.186498	0.0704805	0.43937	0.352917	5.51809e-09	5.51809e-09
HSF2	HSF2	ENSG00000025156	3925	0.0712137	-6.52792	0.212923	0.0793866	0.39645	0.320495	1.43082e-07	1.43082e-07
NR2F6	NR2F6	ENSG00000160113	7010	0.071276	-9.32044	0.204978	0.0834435	0.3812	0.327416	2.14988e-07	2.14988e-07
HXB7	HXB7	ENSG00000260027	2285	0.0714215	-4.50015	0.188139	0.0620384	0.45276	0.382728	7.36585e-08	7.36585e-08
SPDEF	SPDEF	ENSG00000124664	3413	0.0716384	-6.17097	0.180916	0.0834408	0.365995	0.300607	1.15831e-07	1.15831e-07
FOXC1	FOXC1	ENSG00000054598	3988	0.0717008	-6.63063	0.216968	0.0771127	0.435166	0.351644	5.49483e-08	5.49483e-08
PEBB	PEBB	ENSG00000067955	7646	0.0717801	-8.98616	0.190536	0.0748409	0.380762	0.310146	3.94243e-08	3.94243e-08
PPARG.A	PPARG	ENSG00000132170	8743	0.0721501	-10.1039	0.214671	0.073314	0.364283	0.295224	2.60989e-07	2.60989e-07
PRRX2	PRRX2	ENSG00000167157	19102	0.0722156	-14.4002	0.186447	0.0749939	0.446688	0.380532	6.69957e-09	6.69957e-09
HXA5	HXA5	ENSG00000106004	1821	0.072745	-4.02028	0.184145	0.0698564	0.454715	0.403592	2.7217e-07	2.7217e-07
MYB	MYB	ENSG00000118513	17090	0.0730168	-14.0341	0.198155	0.0770859	0.370385	0.301819	4.26409e-08	4.26409e-08
ZBT49	ZBT49	ENSG00000168826	487	0.0730292	-2.46878	0.192752	0.0971302	0.366706	0.313522	1.84885e-06	1.84885e-06
SHOX2	SHOX2	ENSG00000168779	3557	-0.0731281	6.2022	0.164534	-0.0814953	0.438124	0.386941	2.71998e-08	2.71998e-08
HMGA2	HMGA2	ENSG00000149948	1201	0.0732917	-3.36742	0.183917	0.0855864	0.47183	0.41908	1.15747e-07	1.15747e-07
ERG	ERG	ENSG00000157554	1933	0.0734676	-6.59239	0.270209	0.0729523	0.257544	0.245881	5.29404e-06	5.29404e-06
ELK1	ELK1	ENSG00000126767	2327	0.0738963	-7.80828	0.277358	0.0712441	0.24384	0.244391	6.55458e-06	6.55458e-06
ZN410	ZN410	ENSG00000119725	1773	0.0746725	-4.62851	0.200883	0.0754975	0.430519	0.356206	2.37444e-08	2.37444e-08
XBP1	XBP1	ENSG00000100219	1009	0.0749532	-3.33389	0.205449	0.0978888	0.350913	0.280713	2.84061e-08	2.84061e-08
ZSC16	ZSC16	ENSG00000196812	3510	0.0749685	-6.684	0.190041	0.0758483	0.385205	0.325106	2.92393e-08	2.92393e-08
PRGR.C	PRGR	ENSG00000082175	4796	0.0752039	-6.95028	0.200813	0.0787474	0.395148	0.310702	5.90407e-09	5.90407e-09
GFI1B	GFI1B	ENSG00000165702	4526	0.0752789	-7.31191	0.187444	0.0813568	0.411165	0.336869	3.87444e-08	3.87444e-08
COT1.S	COT1	ENSG00000175745	5648	0.0756055	-8.28637	0.224115	0.0869558	0.362877	0.299332	7.55023e-08	7.55023e-08
SOX4	SOX4	ENSG00000124766	5843	0.0757436	-8.87417	0.213111	0.0835223	0.375299	0.315337	2.33266e-07	2.33266e-07
CTCF	CTCF	ENSG00000102974	20926	0.0764431	-17.1651	0.235593	0.0774181	0.301048	0.237516	2.38178e-06	2.38178e-06
ATF3	ATF3	ENSG00000162772	4070	0.0766288	-7.28622	0.248446	0.08528	0.326408	0.254061	1.50223e-07	1.50223e-07
HXA2	HXA2	ENSG00000105996	1212	0.0768053	-3.91897	0.228705	0.0748969	0.425254	0.347239	1.67974e-08	1.67974e-08
NFAC4	NFAC4	ENSG00000100968	5716	0.0770458	-8.38275	0.19545	0.0799505	0.439786	0.382785	1.80943e-07	1.80943e-07
ERF	ERF	ENSG00000105722	1855	0.0771626	-5.01896	0.212072	0.0916686	0.403984	0.332959	1.0154e-07	1.0154e-07
NRL	NRL	ENSG00000129535	4373	0.0774642	-7.22066	0.203571	0.0797039	0.361652	0.285651	1.52501e-08	1.52501e-08
ZN219	ZN219	ENSG00000165804	47765	-0.0778755	41.4475	0.212576	-0.0650416	0.266645	0.452668	1.37311e-07	1.37311e-07
OTX1	OTX1	ENSG00000115507	4018	0.0779398	-7.52456	0.204836	0.0833341	0.398666	0.344679	1.9179e-07	1.9179e-07
NFIA.S	NFIA	ENSG00000162599	25621	0.0783498	-18.2999	0.219142	0.0843633	0.369088	0.298467	3.79855e-08	3.79855e-08
SOX10	SOX10	ENSG00000100146	33537	0.0783559	-21.6331	0.21039	0.0790345	0.415005	0.321797	1.024e-07	1.024e-07
RXRA	RXRA	ENSG00000186350	7839	0.0784377	-10.4678	0.219209	0.0863653	0.374733	0.305592	7.21139e-08	7.21139e-08
PBX1	PBX1	ENSG00000185630	2062	0.0785225	-5.11728	0.193674	0.0850798	0.434582	0.36854	2.02712e-08	2.02712e-08
FUBP1	FUBP1	ENSG00000162613	25042	-0.0787077	17.8836	0.192853	-0.0805829	0.357526	0.346216	7.94354e-09	7.94354e-09
PRDM1	PRDM1	ENSG00000057657	9013	0.0790297	-11.362	0.203417	0.0874641	0.408712	0.342979	6.21223e-07	6.21223e-07
SMRC1	SMRC1	ENSG00000173473	14854	0.0795188	-15.4314	0.226902	0.0858672	0.356047	0.336633	2.57858e-07	2.57858e-07
MGAP	MGAP	ENSG00000174197	2440	0.0798501	-5.83976	0.207271	0.0938241	0.41548	0.351673	9.32639e-09	9.32639e-09
TFE2	TFE2	ENSG00000071564	5028	0.0801969	-8.50709	0.21678	0.0808921	0.375219	0.311234	3.09267e-07	3.09267e-07
MAFB	MAFB	ENSG00000204103	7252	0.0802886	-9.87558	0.221693	0.085889	0.354742	0.297487	2.90296e-08	2.90296e-08
MEIS2	MEIS2	ENSG00000134138	4699	0.0808984	-7.81823	0.250922	0.0795617	0.406376	0.311345	4.40512e-08	4.40512e-08
HSF1	HSF1	ENSG00000185122	6406	0.0809146	-9.50725	0.225936	0.0898251	0.394385	0.326822	1.62299e-07	1.62299e-07
HXB8	HXB8	ENSG00000120068	1890	0.0813098	-4.61022	0.20649	0.062732	0.458301	0.393092	3.40369e-08	3.40369e-08
SMAD4	SMAD4	ENSG00000141646	22537	-0.0816501	25.7223	0.215982	-0.0730388	0.315706	0.527824	8.76984e-08	8.76984e-08
SOX17	SOX17	ENSG00000164736	3681	0.0817834	-7.10212	0.207	0.0823046	0.447389	0.373489	1.13793e-09	1.13793e-09
HXB6	HXB6	ENSG00000108511	1851	0.081965	-4.95894	0.20393	0.0636737	0.44602	0.402774	1.9975e-09	1.9975e-09
NFIL3	NFIL3	ENSG00000165030	1108	0.0821715	-3.60733	0.211397	0.0639423	0.439201	0.376957	3.1734e-10	3.1734e-10
DDIT3	DDIT3	ENSG00000175197	4473	-0.082431	13.0596	0.216103	-0.0763243	0.339868	0.58121	1.15391e-08	1.15391e-08
NKX25	NKX25	ENSG00000183072	48744	-0.0826899	45.5981	0.24152	-0.0694178	0.328911	0.59549	2.17728e-08	2.17728e-08
BATF3	BATF3	ENSG00000123685	598	0.0830427	-3.21831	0.214573	0.087812	0.383906	0.368349	2.50739e-08	2.50739e-08
IRF8	IRF8	ENSG00000140968	12758	0.083061	-13.7373	0.218454	0.0897385	0.40884	0.336205	1.04957e-07	1.04957e-07
ETV4	ETV4	ENSG00000175832	15130	0.0834885	-15.6097	0.228313	0.0887596	0.36578	0.320572	2.78353e-08	2.78353e-08
VAX2	VAX2	ENSG00000116035	1274	0.0835476	-4.26602	0.222046	0.0896838	0.449467	0.392133	1.19686e-07	1.19686e-07
COT1.B	COT1	ENSG00000175745	7013	0.0837752	-10.2583	0.229294	0.089069	0.382417	0.330531	1.5099e-08	1.5099e-08
FOXA1	FOXA1	ENSG00000129514	4358	0.0839454	-7.36092	0.225511	0.0886221	0.453133	0.3836	4.38596e-09	4.38596e-09
HXD3	HXD3	ENSG00000128652	1142	0.0840048	-4.21028	0.2247	0.0823585	0.42748	0.359721	5.9904e-07	5.9904e-07
NR4A1	NR4A1	ENSG00000123358	5249	0.0848728	-9.37583	0.241027	0.0942421	0.370598	0.31259	1.18339e-07	1.18339e-07
ETV3	ETV3	ENSG00000117036	2737	0.0850223	-6.73795	0.220885	0.0884956	0.40918	0.344989	4.50371e-08	4.50371e-08
GFI1	GFI1	ENSG00000162676	5379	0.0852225	-9.09572	0.223449	0.0843421	0.411641	0.341573	2.36791e-08	2.36791e-08
PKNX1	PKNX1	ENSG00000160199	2293	0.0857056	-5.98815	0.222708	0.0914583	0.397144	0.339243	1.30389e-08	1.30389e-08
TAL1.A	TAL1	ENSG00000162367	4007	0.0860654	-8.47745	0.223747	0.0910374	0.37594	0.343281	4.92956e-07	4.92956e-07
GCR.A	GCR	ENSG00000113580	5516	0.0860756	-8.93206	0.235266	0.0929952	0.377478	0.294022	3.25542e-08	3.25542e-08
FOXO1	FOXO1	ENSG00000150907	27626	-0.0865506	21.2908	0.209074	-0.0942345	0.399299	0.412159	6.47545e-09	6.47545e-09
RARB	RARB	ENSG00000077092	53835	-0.0865777	47.8964	0.234077	-0.0743181	0.272687	0.542305	2.2033e-07	2.2033e-07
RUNX2	RUNX2	ENSG00000124813	5940	0.0868502	-9.7607	0.219433	0.0992349	0.402185	0.322371	9.82881e-09	9.82881e-09
TF7L2	TF7L2	ENSG00000148737	4984	0.0871199	-9.18658	0.229739	0.0872461	0.411592	0.346478	3.04633e-07	3.04633e-07
NF2L2	NF2L2	ENSG00000116044	8297	0.0872884	-11.5602	0.230219	0.0959428	0.390331	0.323942	1.43503e-08	1.43503e-08
ELK4	ELK4	ENSG00000158711	3730	0.0872949	-9.01107	0.28744	0.0903976	0.282444	0.237676	1.06423e-06	1.06423e-06
SOX8	SOX8	ENSG00000005513	3100	0.087619	-6.97076	0.227964	0.0986984	0.443326	0.381472	3.5799e-08	3.5799e-08
STAT3	STAT3	ENSG00000168610	12294	0.0878088	-14.0627	0.230341	0.0894434	0.361592	0.286692	1.28931e-07	1.28931e-07
ANDR	ANDR	ENSG00000169083	5978	0.088205	-9.85797	0.241188	0.0967638	0.390636	0.312506	2.06152e-08	2.06152e-08
TEAD3	TEAD3	ENSG00000007866	5093	0.0887269	-9.36897	0.232143	0.0976601	0.426011	0.355022	2.59944e-08	2.59944e-08
RUNX1	RUNX1	ENSG00000159216	6604	0.089252	-10.5678	0.230225	0.0941523	0.400102	0.341917	4.47167e-08	4.47167e-08
BRCA1	BRCA1	ENSG00000012048	5244	0.0900211	-9.37269	0.236032	0.0962642	0.406251	0.321411	5.66049e-09	5.66049e-09
ZN713	ZN713	ENSG00000178665	26156	-0.0901142	20.6375	0.219832	-0.099071	0.394092	0.399732	9.41798e-10	9.41798e-10
CREB3	CREB3	ENSG00000107175	1266	0.0904397	-5.4081	0.287466	0.0972246	0.301983	0.259265	8.05452e-08	8.05452e-08
PRRX1	PRRX1	ENSG00000116132	16521	0.0907281	-17.0904	0.230153	0.0933314	0.430487	0.353292	1.28629e-08	1.28629e-08
IRF7	IRF7	ENSG00000185507	7725	0.0909822	-11.2042	0.22683	0.103306	0.419256	0.344271	1.50468e-07	1.50468e-07
PO2F1	PO2F1	ENSG00000143190	5456	0.0910497	-9.62086	0.229124	0.102414	0.432774	0.377759	1.2311e-09	1.2311e-09
NFYC	NFYC	ENSG00000066136	5046	0.0911709	-9.68783	0.312001	0.0972038	0.314117	0.253637	4.4693e-07	4.4693e-07
RORG	RORG	ENSG00000143365	3887	0.0915725	-8.33437	0.238863	0.0912704	0.394193	0.332442	2.46273e-08	2.46273e-08
GATA6.B	GATA6	ENSG00000141448	3952	0.0918061	-8.74297	0.251542	0.0976457	0.432094	0.406214	3.26112e-07	3.26112e-07
NR1H2	NR1H2	ENSG00000131408	5776	0.0918421	-10.1094	0.254985	0.10346	0.390111	0.312582	2.3323e-08	2.3323e-08
LEF1	LEF1	ENSG00000138795	19770	0.0921507	-18.8535	0.232872	0.0940355	0.424057	0.346423	5.94312e-08	5.94312e-08
STAT4	STAT4	ENSG00000138378	7881	0.0925075	-11.9413	0.234133	0.09026	0.386546	0.299482	1.21152e-07	1.21152e-07
THB.S	THB	ENSG00000151090	23139	-0.0927323	33.8187	0.251244	-0.0815672	0.287681	0.576063	7.76474e-08	7.76474e-08
NFAC2	NFAC2	ENSG00000101096	7661	0.0928473	-11.6869	0.233316	0.0917516	0.436267	0.371435	3.8184e-08	3.8184e-08
PO5F1	PO5F1	ENSG00000204531	3537	0.0935125	-7.89788	0.242571	0.103899	0.453393	0.390293	6.53859e-09	6.53859e-09
TAL1.S	TAL1	ENSG00000162367	4354	0.0939705	-9.23822	0.250382	0.0967741	0.393114	0.316038	1.00242e-07	1.00242e-07
GATA2	GATA2	ENSG00000179348	5085	0.0942812	-10.2786	0.242306	0.104263	0.391927	0.334228	3.02736e-07	3.02736e-07
SOX7	SOX7	ENSG00000171056	2744	0.0943823	-6.7742	0.243592	0.113005	0.459479	0.404803	6.79031e-08	6.79031e-08
TCF7	TCF7	ENSG00000081059	4102	0.0946104	-9.09569	0.249625	0.104948	0.386419	0.325903	5.45307e-08	5.45307e-08
PBX2	PBX2	ENSG00000204304	2376	0.094703	-6.46189	0.235655	0.104598	0.434525	0.365438	5.89449e-09	5.89449e-09
MEF2D	MEF2D	ENSG00000116604	3197	0.094722	-7.29582	0.237576	0.0951623	0.428702	0.339054	2.46856e-09	2.46856e-09
ETV2	ETV2	ENSG00000105672	16474	-0.095287	18.2183	0.230399	-0.104905	0.384249	0.417636	1.25e-09	1.25e-09
PAX6	PAX6	ENSG00000007372	1443	0.0953718	-5.49887	0.278306	0.103739	0.399719	0.339263	4.28422e-08	4.28422e-08
NR1I2.S	NR1I2	ENSG00000144852	4742	0.0954662	-9.54933	0.251503	0.0981818	0.40875	0.339937	2.86426e-08	2.86426e-08
NFAC1.A	NFAC1	ENSG00000131196	4977	0.095545	-9.33737	0.234759	0.0992847	0.451058	0.389347	4.10973e-08	4.10973e-08
IRF2	IRF2	ENSG00000168310	8853	0.0957476	-13.0295	0.24026	0.10416	0.413283	0.349226	4.82248e-08	4.82248e-08
HXD8	HXD8	ENSG00000175879	2772	0.0963964	-6.99798	0.242789	0.0961116	0.449216	0.39088	2.90865e-09	2.90865e-09
ETV7	ETV7	ENSG00000010030	7006	0.096744	-11.6568	0.251658	0.102425	0.369611	0.292118	2.52744e-08	2.52744e-08
NR1D1	NR1D1	ENSG00000126368	2879	0.0967766	-7.40583	0.241815	0.102275	0.43216	0.361692	6.79168e-08	6.79168e-08
NR4A2	NR4A2	ENSG00000153234	5652	0.0969991	-11.0019	0.256145	0.106691	0.392849	0.329603	1.07458e-07	1.07458e-07
PO2F3	PO2F3	ENSG00000137709	2010	0.0970637	-5.72252	0.242663	0.103316	0.45713	0.403241	4.73536e-09	4.73536e-09
THB.C	THB	ENSG00000151090	35168	-0.0974203	47.4019	0.260422	-0.0835884	0.274896	0.604183	6.94645e-08	6.94645e-08
RARG.C	RARG	ENSG00000172819	27337	-0.0974351	37.6846	0.267931	-0.0900287	0.290161	0.541458	9.119e-08	9.119e-08
HBP1	HBP1	ENSG00000105856	2749	0.0974576	-7.48348	0.264316	0.109972	0.444844	0.385988	1.05492e-08	1.05492e-08
ISL2	ISL2	ENSG00000159556	1876	0.0976892	-5.86673	0.24968	0.10319	0.443055	0.365129	6.66196e-10	6.66196e-10
NFYA	NFYA	ENSG00000001167	4997	0.0980088	-10.539	0.340062	0.10525	0.318363	0.257745	8.60508e-07	8.60508e-07
THA.S	THA	ENSG00000126351	35579	-0.0982196	47.0089	0.263146	-0.0829416	0.286634	0.612135	6.10394e-08	6.10394e-08
STA5B	STA5B	ENSG00000173757	6749	0.0982209	-11.8702	0.246184	0.101095	0.412034	0.333372	7.5778e-08	7.5778e-08
JUNB	JUNB	ENSG00000171223	12355	0.0983961	-16.4406	0.268233	0.103496	0.374161	0.356427	7.98418e-08	7.98418e-08
PBX3	PBX3	ENSG00000167081	3956	0.0985575	-8.77499	0.309953	0.111389	0.354172	0.268952	6.20248e-08	6.20248e-08
NFYB	NFYB	ENSG00000120837	5298	0.0989168	-10.9279	0.337604	0.10725	0.318413	0.261193	6.21876e-07	6.21876e-07
NFAC3	NFAC3	ENSG00000072736	6908	0.0997	-11.7204	0.249617	0.0962605	0.436004	0.359672	1.20007e-08	1.20007e-08
ZN652	ZN652	ENSG00000198740	2855	0.0999667	-7.71603	0.262064	0.111655	0.402449	0.324529	8.19819e-09	8.19819e-09
RFX1	RFX1	ENSG00000132005	4710	0.100385	-9.82293	0.276214	0.106644	0.358615	0.280519	1.18312e-08	1.18312e-08
ATF2	ATF2	ENSG00000115966	1748	0.100809	-7.69633	0.388584	0.10229	0.293428	0.272669	2.46061e-06	2.46061e-06
ETV5	ETV5	ENSG00000244405	6444	0.100844	-12.2127	0.262469	0.105017	0.379868	0.330683	1.11328e-07	1.11328e-07
PPARG.S	PPARG	ENSG00000132170	4871	0.100909	-10.8794	0.264321	0.104575	0.400948	0.341608	7.93187e-08	7.93187e-08
SRF	SRF	ENSG00000112658	51349	-0.101012	54.2378	0.28211	-0.0892085	0.282242	0.562274	1.67723e-07	1.67723e-07
RXRB	RXRB	ENSG00000204231	37252	-0.101462	50.0923	0.273166	-0.0855602	0.282464	0.606404	9.23887e-08	9.23887e-08
TBX5	TBX5	ENSG00000089225	22632	-0.101787	37.0053	0.264827	-0.0895468	0.295719	0.608298	1.00769e-07	1.00769e-07
TFE3	TFE3	ENSG00000068323	4542	0.102156	-9.20292	0.282051	0.107866	0.368104	0.273141	1.97925e-08	1.97925e-08
GRHL1	GRHL1	ENSG00000134317	931	0.102294	-4.60935	0.288012	0.0877672	0.400322	0.303303	1.0145e-08	1.0145e-08
CEBPZ	CEBPZ	ENSG00000115816	4482	0.10245	-9.77948	0.32195	0.11257	0.345829	0.271841	2.48124e-07	2.48124e-07
GMEB2	GMEB2	ENSG00000101216	367	0.102693	-2.87035	0.28764	0.113387	0.391915	0.330823	1.10585e-08	1.10585e-08
STA5A	STA5A	ENSG00000126561	6942	0.103263	-12.7717	0.25914	0.103708	0.408518	0.333485	9.64963e-08	9.64963e-08
ID4	ID4	ENSG00000172201	22381	-0.103568	36.7589	0.268387	-0.0911762	0.283875	0.564599	7.47106e-08	7.47106e-08
MAF	MAF	ENSG00000178573	5043	0.104018	-10.5661	0.262961	0.109173	0.387414	0.334981	1.58503e-08	1.58503e-08
NR1I3.S	NR1I3	ENSG00000143257	5652	0.104249	-10.9585	0.260265	0.110264	0.436774	0.342568	1.00988e-08	1.00988e-08
BCL6	BCL6	ENSG00000113916	5310	0.104322	-11.1934	0.265366	0.111479	0.419336	0.357082	3.42841e-08	3.42841e-08
THA.D	THA	ENSG00000126351	43897	-0.105153	60.9472	0.277817	-0.0884196	0.269032	0.65106	6.40303e-08	6.40303e-08
MEIS1	MEIS1	ENSG00000143995	3666	0.105184	-9.03998	0.320549	0.115223	0.428915	0.335779	6.63904e-09	6.63904e-09
FOXH1	FOXH1	ENSG00000160973	3035	0.105204	-8.44748	0.274393	0.11571	0.406901	0.336225	1.17873e-08	1.17873e-08
BHA15	BHA15	ENSG00000180535	1793	0.105232	-6.49845	0.274157	0.125785	0.434925	0.389864	1.12218e-08	1.12218e-08
ZN333	ZN333	ENSG00000160961	1155	0.105233	-4.85251	0.270116	0.100064	0.456798	0.404636	2.01958e-10	2.01958e-10
HXA9	HXA9	ENSG00000078399	2704	0.105512	-7.63848	0.264339	0.108744	0.441901	0.374426	1.44564e-08	1.44564e-08
HLF	HLF	ENSG00000108924	1270	0.105998	-5.21498	0.266877	0.117989	0.425833	0.347007	6.01293e-09	6.01293e-09
STAT1.A	STAT1	ENSG00000115415	6918	0.10606	-13.1633	0.266604	0.110632	0.385778	0.337751	8.99144e-09	8.99144e-09
FOXP2	FOXP2	ENSG00000128573	4662	0.106146	-10.1825	0.273523	0.111057	0.424767	0.361094	9.11931e-09	9.11931e-09
SOX18	SOX18	ENSG00000203883	4647	0.106446	-11.1033	0.272236	0.117402	0.408285	0.367531	3.86765e-08	3.86765e-08
GATA4	GATA4	ENSG00000136574	4050	0.107032	-9.45552	0.265053	0.105329	0.449773	0.385526	4.99201e-10	4.99201e-10
TBX2	TBX2	ENSG00000121068	27288	-0.107191	35.5572	0.272662	-0.0999062	0.314645	0.537645	1.97649e-08	1.97649e-08
MAFK.A	MAFK	ENSG00000198517	4350	0.108079	-10.6359	0.271326	0.11516	0.416491	0.368761	3.82225e-09	3.82225e-09
STAT1.S	STAT1	ENSG00000115415	7474	0.108913	-13.6652	0.2794	0.116164	0.37906	0.299291	2.97413e-08	2.97413e-08
STAT6	STAT6	ENSG00000166888	5181	0.109816	-11.3055	0.274891	0.122324	0.412677	0.353064	8.37175e-09	8.37175e-09
SOX15	SOX15	ENSG00000129194	24015	0.110169	-24.804	0.28657	0.115125	0.426343	0.341231	1.08284e-08	1.08284e-08
PITX2	PITX2	ENSG00000164093	66934	-0.110936	71.1479	0.286355	-0.0955004	0.263905	0.558795	1.50735e-07	1.50735e-07
FOSB	FOSB	ENSG00000125740	12336	0.111225	-18.5994	0.304305	0.116641	0.380275	0.341752	6.07585e-08	6.07585e-08
TBX19	TBX19	ENSG00000143178	2025	0.111518	-8.08786	0.290428	0.129374	0.4113	0.39675	2.61126e-08	2.61126e-08
HMBX1	HMBX1	ENSG00000147421	1075	0.112459	-5.3339	0.285067	0.135769	0.42301	0.405527	9.40776e-08	9.40776e-08
FOXJ3.S	FOXJ3	ENSG00000198815	23146	-0.113921	26.255	0.275759	-0.123195	0.387722	0.41276	6.7578e-09	6.7578e-09
MAFK.S	MAFK	ENSG00000198517	7158	0.115413	-13.8895	0.304799	0.124645	0.382146	0.310575	8.83631e-09	8.83631e-09
ELF3	ELF3	ENSG00000163435	11264	0.115695	-18.5724	0.303132	0.117233	0.370075	0.323818	1.93493e-08	1.93493e-08
CREB1	CREB1	ENSG00000118260	1336	0.116066	-7.7953	0.437625	0.112707	0.278436	0.276541	1.00577e-06	1.00577e-06
NF2L1	NF2L1	ENSG00000082641	24878	0.116511	-26.9343	0.298532	0.124493	0.422401	0.356419	3.25594e-09	3.25594e-09
ETS1	ETS1	ENSG00000134954	8176	0.117216	-15.9762	0.304665	0.125978	0.369202	0.313079	1.09015e-08	1.09015e-08
SOX13	SOX13	ENSG00000143842	6180	0.11841	-14.1313	0.305605	0.124263	0.401987	0.356752	2.4514e-08	2.4514e-08
BATF.A	BATF	ENSG00000156127	4319	0.11847	-11.4116	0.297899	0.124463	0.427165	0.379558	5.04396e-09	5.04396e-09
FOXO6	FOXO6	ENSG00000204060	2060	0.11879	-7.81606	0.308129	0.114979	0.438046	0.399885	2.72311e-09	2.72311e-09
MITF	MITF	ENSG00000187098	3783	0.118995	-10.6318	0.307486	0.128499	0.408242	0.340869	3.08731e-08	3.08731e-08
MAFF	MAFF	ENSG00000185022	3921	0.119031	-10.9132	0.294169	0.123944	0.424796	0.380321	1.75387e-09	1.75387e-09
TBX3	TBX3	ENSG00000135111	22743	-0.120077	40.283	0.30681	-0.113143	0.307812	0.645518	2.71556e-08	2.71556e-08
NFAC1.S	NFAC1	ENSG00000131196	3570	0.12052	-10.3385	0.30043	0.135018	0.416641	0.359852	1.11835e-08	1.11835e-08
JDP2	JDP2	ENSG00000140044	1348	0.121831	-7.11469	0.429521	0.109124	0.314052	0.260681	4.79773e-07	4.79773e-07
RORA	RORA	ENSG00000069667	2749	0.123282	-9.16032	0.310984	0.136777	0.42806	0.358006	1.21848e-08	1.21848e-08
FOS	FOS	ENSG00000170345	10319	0.123437	-18.7728	0.330823	0.126416	0.391305	0.362026	2.90569e-08	2.90569e-08
ATF1	ATF1	ENSG00000123268	1324	0.123598	-8.24871	0.464247	0.118964	0.281327	0.282868	1.63826e-06	1.63826e-06
ATF7	ATF7	ENSG00000170653	1040	0.129889	-7.46571	0.481672	0.123312	0.288799	0.281199	7.80759e-07	7.80759e-07
FOXJ3.A	FOXJ3	ENSG00000198815	28218	-0.132824	34.123	0.314609	-0.147427	0.393788	0.445403	6.30988e-09	6.30988e-09
E4F1	E4F1	ENSG00000167967	875	0.138437	-7.51381	0.491626	0.137134	0.264464	0.244508	4.19418e-07	4.19418e-07
RFX3	RFX3	ENSG00000080298	3807	0.141324	-11.9542	0.384663	0.158398	0.378192	0.293644	1.76158e-08	1.76158e-08
CREB5	CREB5	ENSG00000146592	1272	0.142351	-7.87593	0.485195	0.135391	0.315617	0.259389	2.04887e-07	2.04887e-07
RFX4	RFX4	ENSG00000111783	4173	0.143079	-12.7662	0.407792	0.153772	0.36192	0.279285	8.16997e-08	8.16997e-08
FOXG1	FOXG1	ENSG00000176165	31193	-0.145857	39.1563	0.343198	-0.16307	0.389074	0.451911	1.07054e-08	1.07054e-08
FOXL1	FOXL1	ENSG00000176678	29123	-0.156867	41.675	0.37024	-0.172521	0.385845	0.482775	8.19193e-09	8.19193e-09
FOSL2	FOSL2	ENSG00000075426	9226	0.157621	-22.6308	0.416884	0.165347	0.384361	0.343963	9.71942e-09	9.71942e-09
JUND	JUND	ENSG00000130522	9608	0.160054	-23.1782	0.42383	0.169551	0.389588	0.356967	1.22706e-08	1.22706e-08
JUN	JUN	ENSG00000177606	11512	0.165024	-25.973	0.430493	0.174651	0.404533	0.368127	5.75618e-09	5.75618e-09
FOSL1	FOSL1	ENSG00000175592	13051	0.165712	-28.1554	0.43202	0.175208	0.39801	0.362234	8.08252e-09	8.08252e-09
ARI3A.D	ARI3A	ENSG00000116017	15385	-0.173818	33.2186	0.402917	-0.19789	0.417686	0.495256	1.24064e-08	1.24064e-08
BATF.S	BATF	ENSG00000156127	8483	0.174086	-23.855	0.447104	0.182822	0.39518	0.363936	4.93776e-09	4.93776e-09
