# Supplementary material for: Remodeling of active endothelial enhancers is associated with aberrant gene-regulatory networks in pulmonary arterial hypertension
Source: Nat Commun. 2020 Apr 3;11:1673. doi: 10.1038/s41467-020-15463-x (PMC7125148; doi:10.1038/s41467-020-15463-x)
Supplement: Supplementary file 8 — Supplementary Data 4 [file 41467_2020_15463_MOESM8_ESM.xlsx]

## Sheet: STable_3_Known_PAH_genes_2018_0
Symbol	ENSEMBL	Entrez ID	Source (Evidence)
ABCA1	ENSG00000165029	19	OpenTargets (excluding text-mining)
ABCA3	ENSG00000167972	21	Phenotype similarity (Monarch), OpenTargets (excluding text-mining)
ABCB11	ENSG00000073734	8647	Phenotype similarity (Monarch)
ABCC9	ENSG00000069431	10060	OpenTargets (excluding text-mining)
ABCD4	ENSG00000119688	5826	Phenotype similarity (Monarch)
ACADVL	ENSG00000072778	37	OpenTargets (excluding text-mining)
ACE2	ENSG00000130234	59272	OpenTargets (excluding text-mining)
ACKR3	ENSG00000144476	57007	OpenTargets (excluding text-mining)
ACTA2	ENSG00000107796	59	Phenotype similarity (Monarch)
ACTR8	ENSG00000113812	93973	OpenTargets (excluding text-mining)
ACVRL1	ENSG00000139567	94	[Garcia-Rivas et al. (2017)], Phenotype similarity (Monarch), OpenTargets (excluding text-mining)
ADA2	ENSG00000093072	51816	Phenotype similarity (Monarch)
ADAMTSL2	ENSG00000197859	9719	OpenTargets (excluding text-mining)
ADGRF5	ENSG00000069122	221395	OpenTargets (excluding text-mining)
ADORA2A	ENSG00000128271	135	OpenTargets (excluding text-mining)
AGPAT2	ENSG00000169692	10555	Phenotype similarity (Monarch)
AGTR1	ENSG00000144891	185	[Garcia-Rivas et al. (2017)]
AHRR	ENSG00000063438	57491	Phenotype similarity (Monarch)
ALMS1	ENSG00000116127	7840	Phenotype similarity (Monarch)
AMN	ENSG00000166126	81693	OpenTargets (excluding text-mining)
AP2B1	ENSG00000006125	163	OpenTargets (excluding text-mining)
APLNR	ENSG00000134817	187	OpenTargets (excluding text-mining)
APOE	ENSG00000130203	348	Phenotype similarity (Monarch)
ARAP1	ENSG00000186635	116985	Phenotype similarity (Monarch)
ARHGAP31	ENSG00000031081	57514	Phenotype similarity (Monarch)
ATP11A	ENSG00000068650	23250	Phenotype similarity (Monarch)
ATP2A2	ENSG00000174437	488	OpenTargets (excluding text-mining)
ATP5A1	ENSG00000152234	498	Phenotype similarity (Monarch)
ATP5E	ENSG00000124172	514	Phenotype similarity (Monarch)
ATP6V0A4	ENSG00000105929	50617	Phenotype similarity (Monarch)
ATPAF2	ENSG00000171953	91647	Phenotype similarity (Monarch)
BANF1	ENSG00000175334	8815	Phenotype similarity (Monarch)
BCL11A	ENSG00000119866	53335	Phenotype similarity (Monarch)
BDH1	ENSG00000161267	622	Phenotype similarity (Monarch)
BMP1	ENSG00000168487	649	Phenotype similarity (Monarch)
BMPR1B	ENSG00000138696	658	[Garcia-Rivas et al. (2017)]
BMPR2	ENSG00000204217	659	[Garcia-Rivas et al. (2017)], Phenotype similarity (Monarch), OpenTargets (excluding text-mining)
BSCL2	ENSG00000168000	26580	Phenotype similarity (Monarch)
C4A	ENSG00000244731	720	Phenotype similarity (Monarch)
C9	ENSG00000113600	735	OpenTargets (excluding text-mining)
CALCB	ENSG00000175868	797	OpenTargets (excluding text-mining)
CARF	ENSG00000138380	79800	OpenTargets (excluding text-mining)
CAV1	ENSG00000105974	857	[Garcia-Rivas et al. (2017)], Phenotype similarity (Monarch), OpenTargets (excluding text-mining)
CBLN3	ENSG00000139899	643866	OpenTargets (excluding text-mining)
CDIPT	ENSG00000103502	10423	OpenTargets (excluding text-mining)
CERS1	ENSG00000223802	10715	Phenotype similarity (Monarch)
CHST3	ENSG00000122863	9469	Phenotype similarity (Monarch)
CITED2	ENSG00000164442	10370	Phenotype similarity (Monarch)
CLCA4	ENSG00000016602	22802	Phenotype similarity (Monarch)
CLCN7	ENSG00000103249	1186	Phenotype similarity (Monarch)
CLEC12B	ENSG00000256660	387837	Phenotype similarity (Monarch)
COL1A1	ENSG00000108821	1277	Phenotype similarity (Monarch)
COL1A2	ENSG00000164692	1278	Phenotype similarity (Monarch)
CORIN	ENSG00000145244	10699	Phenotype similarity (Monarch)
COX1	ENSG00000198804	4512	Phenotype similarity (Monarch)
COX2	ENSG00000198712	4513	Phenotype similarity (Monarch)
COX7B	ENSG00000131174	1349	Phenotype similarity (Monarch)
CPS1	ENSG00000021826	1373	OpenTargets (excluding text-mining)
CREB3L1	ENSG00000157613	90993	Phenotype similarity (Monarch)
CRTAP	ENSG00000170275	10491	Phenotype similarity (Monarch)
CSMD1	ENSG00000183117	64478	Phenotype similarity (Monarch)
CTGF	ENSG00000118523	1490	Phenotype similarity (Monarch)
CXADR	ENSG00000154639	1525	OpenTargets (excluding text-mining)
CYB5D2	ENSG00000167740	124936	OpenTargets (excluding text-mining)
DCTN4	ENSG00000132912	51164	Phenotype similarity (Monarch)
DDAH1	ENSG00000153904	23576	OpenTargets (excluding text-mining)
DENND2C	ENSG00000175984	163259	OpenTargets (excluding text-mining)
DLL4	ENSG00000128917	54567	Phenotype similarity (Monarch)
DOCK6	ENSG00000130158	57572	Phenotype similarity (Monarch)
DPP9	ENSG00000142002	91039	Phenotype similarity (Monarch)
DSP	ENSG00000096696	1832	Phenotype similarity (Monarch)
DVL3	ENSG00000161202	1857	OpenTargets (excluding text-mining)
EDN1	ENSG00000078401	1906	[Garcia-Rivas et al. (2017)]
EDNRA	ENSG00000151617	1909	[Garcia-Rivas et al. (2017)]
EIF2AK4	ENSG00000128829	440275	[Garcia-Rivas et al. (2017)], Phenotype similarity (Monarch), OpenTargets (excluding text-mining)
ELK3	ENSG00000111145	2004	OpenTargets (excluding text-mining)
ELN	ENSG00000049540	2006	OpenTargets (excluding text-mining)
ENG	ENSG00000106991	2022	[Garcia-Rivas et al. (2017)], Phenotype similarity (Monarch), OpenTargets (excluding text-mining)
EOGT	ENSG00000163378	285203	Phenotype similarity (Monarch)
EPAS1	ENSG00000116016	2034	OpenTargets (excluding text-mining)
EPHB4	ENSG00000196411	2050	Phenotype similarity (Monarch)
ERAP1	ENSG00000164307	51752	Phenotype similarity (Monarch)
ERG	ENSG00000157554	2078	OpenTargets (excluding text-mining)
FABP3	ENSG00000121769	2170	OpenTargets (excluding text-mining)
FAM13A	ENSG00000138640	10144	Phenotype similarity (Monarch)
FAS	ENSG00000026103	355	Phenotype similarity (Monarch)
FBLN5	ENSG00000140092	10516	OpenTargets (excluding text-mining)
FBN1	ENSG00000166147	2200	Phenotype similarity (Monarch)
FCGR2A	ENSG00000143226	2212	Phenotype similarity (Monarch)
FGFR3	ENSG00000068078	2261	Phenotype similarity (Monarch)
FIG4	ENSG00000112367	9896	Phenotype similarity (Monarch)
FKBP10	ENSG00000141756	60681	Phenotype similarity (Monarch)
FKBP1B	ENSG00000119782	2281	OpenTargets (excluding text-mining)
FLNA	ENSG00000196924	2316	Phenotype similarity (Monarch)
FOS	ENSG00000170345	2353	Phenotype similarity (Monarch)
FOXF1	ENSG00000103241	2294	Phenotype similarity (Monarch), OpenTargets (excluding text-mining)
FOXM1	ENSG00000111206	2305	OpenTargets (excluding text-mining)
G6PC3	ENSG00000141349	92579	Phenotype similarity (Monarch)
GAA	ENSG00000171298	2548	OpenTargets (excluding text-mining)
GATA4	ENSG00000136574	2626	Phenotype similarity (Monarch)
GATA6	ENSG00000141448	2627	Phenotype similarity (Monarch)
GBA	ENSG00000177628	2629	Phenotype similarity (Monarch)
GIT1	ENSG00000108262	28964	OpenTargets (excluding text-mining)
GJA1	ENSG00000152661	2697	Phenotype similarity (Monarch)
GJD3	ENSG00000183153	125111	OpenTargets (excluding text-mining)
GNB5	ENSG00000069966	10681	OpenTargets (excluding text-mining)
GPC1	ENSG00000063660	2817	Phenotype similarity (Monarch)
GRIN1	ENSG00000176884	2902	OpenTargets (excluding text-mining)
GUCY1A3	ENSG00000164116	2982	OpenTargets (excluding text-mining)
HCN1	ENSG00000164588	348980	OpenTargets (excluding text-mining)
HCN3	ENSG00000143630	57657	OpenTargets (excluding text-mining)
HFE	ENSG00000010704	3077	Phenotype similarity (Monarch)
HIF3A	ENSG00000124440	64344	OpenTargets (excluding text-mining)
HLA-B	ENSG00000234745	3106	Phenotype similarity (Monarch)
HLA-DPB1	ENSG00000223865	3115	Phenotype similarity (Monarch)
HLA-DRB1	ENSG00000196126	3123	Phenotype similarity (Monarch)
HLX-AS1	ENSG00000257551	100873924	Phenotype similarity (Monarch)
HSPG2	ENSG00000142798	3339	Phenotype similarity (Monarch)
IDS	ENSG00000010404	3423	Phenotype similarity (Monarch)
IDUA	ENSG00000127415	3425	Phenotype similarity (Monarch)
IL12A	ENSG00000168811	3592	Phenotype similarity (Monarch)
IL12A-AS1	ENSG00000244040	101928376	Phenotype similarity (Monarch)
IRF5	ENSG00000128604	3663	Phenotype similarity (Monarch)
JAG1	ENSG00000101384	182	Phenotype similarity (Monarch)
JAK2	ENSG00000096968	3717	Phenotype similarity (Monarch)
KIAA0319L	ENSG00000142687	79932	Phenotype similarity (Monarch)
KLRC4-KLRK1	ENSG00000213809	100528032	Phenotype similarity (Monarch)
KRT18	ENSG00000111057	3875	Phenotype similarity (Monarch)
KRT8	ENSG00000170421	3856	Phenotype similarity (Monarch)
LAMA1	ENSG00000101680	284217	Phenotype similarity (Monarch)
LAMA2	ENSG00000196569	3908	Phenotype similarity (Monarch)
LIFR	ENSG00000113594	3977	Phenotype similarity (Monarch)
LIPA	ENSG00000107798	3988	Phenotype similarity (Monarch)
LIPT1	ENSG00000144182	51601	Phenotype similarity (Monarch)
MCC	ENSG00000171444	4163	Phenotype similarity (Monarch)
MEFV	ENSG00000103313	4210	Phenotype similarity (Monarch)
MEG3	ENSG00000214548	55384	Phenotype similarity (Monarch)
MGP	ENSG00000111341	4256	Phenotype similarity (Monarch)
MIR381HG	ENSG00000258861	378881	Phenotype similarity (Monarch)
MLX	ENSG00000108788	6945	Phenotype similarity (Monarch)
MPL	ENSG00000117400	4352	Phenotype similarity (Monarch)
MTHFR	ENSG00000177000	4524	Phenotype similarity (Monarch)
MUC4	ENSG00000145113	4585	Phenotype similarity (Monarch)
MUC5B	ENSG00000117983	727897	Phenotype similarity (Monarch)
ND1	ENSG00000198888	4535	Phenotype similarity (Monarch)
ND4	ENSG00000198886	4538	Phenotype similarity (Monarch)
ND5	ENSG00000198786	4540	Phenotype similarity (Monarch)
ND6	ENSG00000198695	4541	Phenotype similarity (Monarch)
NDUFS1	ENSG00000023228	4719	Phenotype similarity (Monarch)
NFIX	ENSG00000008441	4784	Phenotype similarity (Monarch)
NFU1	ENSG00000169599	27247	Phenotype similarity (Monarch)
NKX2-5	ENSG00000183072	1482	Phenotype similarity (Monarch)
NOD2	ENSG00000167207	64127	Phenotype similarity (Monarch)
NOS2	ENSG00000007171	4843	[Garcia-Rivas et al. (2017)]
NOTCH1	ENSG00000148400	4851	Phenotype similarity (Monarch)
NOTCH3	ENSG00000074181	4854	[Garcia-Rivas et al. (2017)]
NPRL3	ENSG00000103148	8131	Phenotype similarity (Monarch)
P3H1	ENSG00000117385	64175	Phenotype similarity (Monarch)
PAM16	ENSG00000217930	51025	Phenotype similarity (Monarch)
PARN	ENSG00000140694	5073	Phenotype similarity (Monarch)
PDSS1	ENSG00000148459	23590	Phenotype similarity (Monarch)
PHEX	ENSG00000102174	5251	Phenotype similarity (Monarch)
PIGA	ENSG00000165195	5277	Phenotype similarity (Monarch)
PLEKHG1	ENSG00000120278	57480	Phenotype similarity (Monarch)
PPARG	ENSG00000132170	5468	Phenotype similarity (Monarch)
PPIB	ENSG00000166794	5479	Phenotype similarity (Monarch)
PSTPIP1	ENSG00000140368	9051	Phenotype similarity (Monarch)
PTPN22	ENSG00000134242	26191	Phenotype similarity (Monarch)
RBPJ	ENSG00000168214	3516	Phenotype similarity (Monarch)
RTEL1-TNFRSF6B	ENSG00000026036	100533107	Phenotype similarity (Monarch)
SARS2	ENSG00000104835	54938	Phenotype similarity (Monarch)
SCARB2	ENSG00000138760	950	Phenotype similarity (Monarch)
SERPINE1	ENSG00000106366	5054	[Garcia-Rivas et al. (2017)]
SERPINF1	ENSG00000132386	5176	Phenotype similarity (Monarch)
SERPINH1	ENSG00000149257	871	Phenotype similarity (Monarch)
SFTPB	ENSG00000168878	6439	Phenotype similarity (Monarch)
SFTPC	ENSG00000168484	6440	Phenotype similarity (Monarch)
SIRT3	ENSG00000142082	23410	[Garcia-Rivas et al. (2017)]
SLC37A4	ENSG00000137700	2542	Phenotype similarity (Monarch)
SLC8A3	ENSG00000100678	6547	Phenotype similarity (Monarch)
SLC9A3	ENSG00000066230	6550	Phenotype similarity (Monarch)
SMAD4	ENSG00000141646	4089	[Garcia-Rivas et al. (2017)], Phenotype similarity (Monarch)
SMAD9	ENSG00000120693	4093	[Garcia-Rivas et al. (2017)], Phenotype similarity (Monarch), OpenTargets (excluding text-mining)
SNX10	ENSG00000086300	29887	Phenotype similarity (Monarch)
SPECC1L	ENSG00000100014	23384	Phenotype similarity (Monarch)
STAT1	ENSG00000115415	6772	Phenotype similarity (Monarch)
STAT4	ENSG00000138378	6775	Phenotype similarity (Monarch)
STN1	ENSG00000107960	79991	Phenotype similarity (Monarch)
STOX1	ENSG00000165730	219736	Phenotype similarity (Monarch)
STX1A	ENSG00000106089	6804	Phenotype similarity (Monarch)
TBX1	ENSG00000184058	6899	Phenotype similarity (Monarch)
TBX2	ENSG00000121068	6909	Phenotype similarity (Monarch)
TCIRG1	ENSG00000110719	10312	Phenotype similarity (Monarch)
TENM3	ENSG00000218336	55714	Phenotype similarity (Monarch)
TERC	ENSG00000270141	7012	Phenotype similarity (Monarch)
TGFB1	ENSG00000105329	7040	Phenotype similarity (Monarch)
THBS1	ENSG00000137801	7057	[Garcia-Rivas et al. (2017)]
THPO	ENSG00000090534	7066	Phenotype similarity (Monarch)
THRB	ENSG00000151090	7068	Phenotype similarity (Monarch)
TLR4	ENSG00000136869	7099	Phenotype similarity (Monarch)
TMEFF2	ENSG00000144339	23671	Phenotype similarity (Monarch)
TNFRSF1A	ENSG00000067182	7132	Phenotype similarity (Monarch)
TNFSF11	ENSG00000120659	8600	Phenotype similarity (Monarch)
TOPBP1	ENSG00000163781	11073	[Garcia-Rivas et al. (2017)]
TSC1	ENSG00000165699	7248	Phenotype similarity (Monarch)
TSC2	ENSG00000103197	7249	Phenotype similarity (Monarch)
UBAC2	ENSG00000134882	337867	Phenotype similarity (Monarch)
WDR25	ENSG00000176473	79446	Phenotype similarity (Monarch)
ZFPM2	ENSG00000169946	23414	Phenotype similarity (Monarch)
