# Supplementary material for: Remodeling of active endothelial enhancers is associated with aberrant gene-regulatory networks in pulmonary arterial hypertension
Source: Nat Commun. 2020 Apr 3;11:1673. doi: 10.1038/s41467-020-15463-x (PMC7125148; doi:10.1038/s41467-020-15463-x)
Supplement: Supplementary file 9 — Supplementary Data 5 [file 41467_2020_15463_MOESM9_ESM.xlsx]

## Sheet: STable_5_PAH_GRN_2018_09_04
Transcription Factor (Symbol)	Target Gene (Symbol)
NFYA	GSTM1
NFYA	RNASET2
SNAI2	FBXL5
SNAI2	FAM200B
SNAI2	C16orf62
SNAI2	ME1
SNAI2	BST1
FOXC1	MRPL42
FOXC1	JMJD1C
PRDM1	RRNAD1
PRDM1	AASDH
PRDM1	BIVM
NFYC	AL360004.1
RORA	AHCYL1
NFATC3	CLDN16
NFATC3	SLC11A2
NFATC3	ABCD3
NFATC3	SCOC
NFATC3	MGST2
NFATC3	HIST1H2AM
NFATC3	RAP2A
NFATC3	ADCY8
NFATC3	RANBP17
NFATC3	DUSP6
NFATC3	PMP22
NFATC3	PAWR
NFATC3	KCNJ15
NFATC3	FAM96A
NFATC3	FZD8
NFATC3	SLC37A1
NFATC3	KTN1
NFATC3	PAXBP1
NFATC3	POLM
NFATC3	SLC46A3
NFATC3	C21orf59
NFATC3	JUN
NFATC3	ARHGAP26
NFATC3	AEBP1
HOXA9	SLC16A1
NFE2L1	PCBP3
NFE2L1	POFUT2
NFE2L1	TWISTNB
RFX2	C19orf57
RFX2	TMEM185B
RFX2	AKT3
RFX2	RNF26
RFX2	PRKCA
RFX2	BLOC1S3
RFX2	PLVAP
RFX2	KDM6B
RFX2	MIDN
RFX2	ARMC4
RFX2	PIGT
RFX2	POLI
RFX2	ZNF362
RFX2	TOP2A
RFX2	SP1
RFX2	TMEM209
RFX2	ADSSL1
RFX2	EPB41L5
RFX2	IQCA1
RFX2	CC2D1A
RFX2	COX6B2
RFX2	ZNF134
RFX2	VEZF1
RFX2	ENTPD2
RFX2	NFATC1
RFX2	TULP3
RFX2	C17orf62
RFX2	HIVEP3
RFX2	KRT80
RFX2	PCDHGA10
RFX2	ZNF70
RFX2	KLF10
RFX2	CASKIN1
RFX2	PHOX2A
RFX2	EPHB4
RFX2	PDGFA
RFX2	SERPINB9
RFX2	NOTUM
RFX2	SCARF2
RFX2	FGR
RFX2	HRCT1
RFX2	UBE2Z
RFX2	TRERF1
RFX2	BTBD7
RFX2	SETD1A
RFX2	ZSWIM5
RFX2	CSNK1D
RFX2	EDIL3
RFX2	KLF11
RFX2	CACNG6
RFX2	EGR3
RFX2	YPEL3
RFX2	MED9
RFX2	PELI2
RFX2	FAM69B
RFX2	CASC3
RFX2	PCDHGA11
RFX2	CTB-167G5.5
RFX2	C20orf112
RFX2	PRPF38A
RFX2	HOXB4
RFX2	ZSWIM1
RFX2	ZNF24
RFX2	ZNF628
RFX2	CHD3
RFX2	PER2
RFX2	ANKRD18B
RFX2	C1QTNF6
RFX2	RNF152
RFX2	SKI
RFX2	FAM57B
RFX2	FAM155A
RFX2	SPATA13
RFX2	ZMYM4
RFX2	PTHLH
RFX2	ZNF548
RFX2	ZNF549
RFX2	CBX1
RFX2	SLC22A17
RFX2	FHOD1
RFX2	LIPT2
RFX2	BRD4
RFX2	GNAS
RFX2	SLC16A5
RFX2	CD7
RFX2	TBPL2
RFX2	CDK17
RFX2	SPC24
RFX2	ADARB1
RFX2	NRG2
RFX2	FIZ1
RFX2	SEMA7A
RFX2	FXYD5
RFX2	ZCCHC11
RFX2	PCDHGB7
RFX2	BTBD11
RFX2	ASXL1
RFX2	FOXC1
RFX2	ADNP2
RFX2	RTEL1
RFX2	TOX
RFX2	GLYCTK
RFX2	SNRNP35
RFX2	FCN3
RFX2	SCAF11
RFX2	KAT6B
RFX2	DHRS4L2
RFX2	HIRIP3
RFX2	SMAD7
RFX2	EPB41L1
RFX2	INCENP
RFX2	NUP62
RFX2	RRM2
RFX2	CORO1A
RFX2	ZNF304
RFX2	ZNF580
RFX2	AATF
RFX2	SETD1B
RFX2	THRA
RFX2	ACKR3
RFX2	NPPA
RFX2	FNBP1
RFX2	CDK2AP2
RFX2	NYNRIN
RFX2	WHSC1L1
RFX2	PLCB2
RFX2	SCAMP5
RFX2	ERRFI1
RFX2	LRRC4B
RFX2	RBM17
RFX2	CCDC87
RFX2	CCR7
RFX2	CPD
RFX2	GTF3C4
RFX2	AL133318.1
RFX2	HNRNPUL1
RFX2	PER1
RFX2	TBX18
RFX2	ARID3B
RFX2	VAPA
RFX2	CCDC71L
RFX2	ZNF397
RFX2	DDX46
RFX2	TEPP
RFX2	UNC5C
RFX2	RPL28
RFX2	STMN1
RFX2	ANKRD50
RFX2	IGFBP4
RFX2	TPPP3
RFX2	SEMA3G
RFX2	SP4
RFX2	RALBP1
RFX2	EPN1
RFX2	ANKRD12
RFX2	PLCB4
RFX2	ZNF442
RFX2	CTSF
RFX2	HSPA5
RFX2	HNRNPA0
RFX2	STX16-NPEPL1
RFX2	MDK
RFX2	NKPD1
RFX2	MKL2
RFX2	SEPHS2
RFX2	CHMP2A
RFX2	IER2
RFX2	RAC1
RFX2	GOSR1
RFX2	ZNF318
RFX2	RECQL5
RFX2	RBM4
RFX2	PLD4
RFX2	HOXB3
RFX2	CBLL1
RFX2	ITGAL
RFX2	ARAP3
RFX2	TBC1D17
RFX2	GAL3ST4
RFX2	ZNF236
RFX2	DNAAF1
RFX2	UBTF
RFX2	CTDSP2
RFX2	SPCS2
RFX2	EIF2AK1
RFX2	NR1D1
RFX2	EBF4
RFX2	EGR1
RFX2	ZC3H3
RFX2	PTPN18
RFX2	USP42
RFX2	ZNF865
RFX2	AKT1S1
RFX2	CIPC
RFX2	CEP41
RFX2	GPATCH8
RFX2	TESK2
RFX2	ISLR2
RFX2	CD274
RFX2	NLGN2
RFX2	MBD2
TBX5	FAM57B
TBX5	TBX6
TBX5	ZNF747
TBX5	ZNF629
TBX5	HIRIP3
TBX5	ZNF689
TFAP4	RAB8A
TFAP4	AHCYL1
TFAP4	IQCA1
TFAP4	ACKR3
TFAP4	HOXB2
TFAP4	PHF19
TFAP4	C15orf39
TFAP4	C5
TFAP4	HOXB4
TFAP4	SIN3A
TFAP4	HOXB3
TFAP4	GSTM4
TFAP4	RACGAP1
TFAP4	AQP5
TFAP4	CBX1
TFAP4	CNTRL
TFAP4	GGT5
TFAP4	STMN1
TFAP4	TTC30B
TFAP4	PDGFA
TFAP4	EPS8L3
TFAP4	NHLRC1
TFAP4	GSTM3
TFAP4	TTC30A
TFAP4	SUSD2
TFAP4	NUP153
CREM	ENG
CREM	ANKEF1
CREM	RNF152
CREM	ZNF106
CREM	AJUBA
CREM	PLEKHA4
CREM	EPHB4
CREM	HSF1
CREM	C9orf3
CREM	CHMP2A
CREM	STXBP2
CREM	CWC25
CREM	INCENP
CREM	ZNF362
CREM	C19orf57
CREM	ANK1
CREM	CGNL1
CREM	ZBTB21
CREM	PARD6B
CREM	DKK1
CREM	CHD3
CREM	MIDN
CREM	CREBBP
CREM	ZNF134
CREM	ZNF699
CREM	FAM211A
CREM	TM7SF2
CREM	NLGN2
CREM	PODN
CREM	PIK3C2B
CREM	SETD1B
CREM	ERRFI1
CREM	ZFP36
CREM	CLSTN3
CREM	SNRNP200
CREM	DNMT1
CREM	ST6GALNAC2
CREM	EEFSEC
CREM	CSNK1D
CREM	OLFM2
CREM	SPAG8
CREM	OBSCN
CREM	ELMSAN1
CREM	NOLC1
CREM	SCAMP5
CREM	REEP4
CREM	BCL3
CREM	TOX2
CREM	LOXHD1
CREM	GSTM4
CREM	SKI
CREM	ARID3B
CREM	INTS5
CREM	ADSSL1
CREM	NSD1
CREM	ZNF391
CREM	ZNF607
CREM	SEMA7A
CREM	METTL7A
CREM	TRAPPC1
CREM	ITM2B
CREM	ALOXE3
CREM	DEGS2
CREM	NAT6
CREM	GIPC3
CREM	KIF18B
CREM	SIN3A
CREM	GPAT2
CREM	USP10
CREM	ARRB2
CREM	EGR1
CREM	STOM
CREM	NFATC3
CREM	BEST1
CREM	RAD50
CREM	GFAP
CREM	PIGU
CREM	MYBL2
CREM	PLEKHA6
CREM	UBALD1
CREM	PVRL1
CREM	ASH1L
CREM	CC2D1A
CREM	NYAP1
CREM	PER1
CREM	ZNF580
CREM	CTCF
CREM	YWHAE
CREM	WHSC1L1
CREM	AKT3
CREM	CPSF1
CREM	TYMS
CREM	WDR66
CREM	HPD
CREM	SLC2A4RG
CREM	AP3M1
CREM	SZRD1
CREM	DCTN4
CREM	WBP2
CREM	METTL16
CREM	CTB-58E17.5
CREM	ZMIZ1
CREM	FOXC2
CREM	CDIP1
CREM	LRRC43
CREM	HRCT1
CREM	RBM22
CREM	ZNF548
CREM	HIST1H2AM
XBP1	ZNF510
XBP1	FSIP1
HIF1A	CES3
HIF1A	TPPP3
HIF1A	KCTD19
MYBL2	MCFD2
MYBL2	RHOQ
MYBL2	ROBO3
MYBL2	SH3BP5
MYBL2	ATG16L1
MYBL2	SCHIP1
CTCF	ZNF510
CTCF	ELOVL5
CTCF	USP42
CTCF	SLC2A4RG
CTCF	TPPP3
CTCF	THRA
CTCF	PIGO
CTCF	ANKRD13B
CTCF	ZNF397
CTCF	SKI
CTCF	GMEB1
CTCF	PRF1
CTCF	NALCN
CTCF	PCDHGA11
CTCF	RPRD1B
CTCF	SEPHS2
CTCF	BCL3
CTCF	FAM211A
CTCF	NPR1
CTCF	HNRNPA2B1
CTCF	E2F2
CTCF	C15orf39
CTCF	MIDN
CTCF	CSF2RB
CTCF	TNFRSF11A
CTCF	NYAP1
CTCF	HELB
CTCF	SPOP
CTCF	GGT5
CTCF	SPECC1L
CTCF	SLC29A4
CTCF	CABIN1
CTCF	DMC1
CTCF	DHRS4L2
CTCF	SFMBT2
CTCF	PPP1R9B
CTCF	CHMP2A
CTCF	PPM1D
CTCF	PIM1
CTCF	LTBP4
CTCF	WDTC1
CTCF	SPAG8
CTCF	C11orf30
CTCF	ANK1
CTCF	PCDHGA10
CTCF	SP4
CTCF	ARHGEF16
CTCF	KIAA1211L
CTCF	FBLN7
CTCF	TOP2A
CTCF	SETD2
CTCF	YPEL4
CTCF	CDT1
CTCF	C17orf67
CTCF	ZNF362
CTCF	NEBL
CTCF	KAT7
CTCF	PER1
CTCF	GRID2IP
CTCF	HIF3A
CTCF	HOXB3
CTCF	FTH1
CTCF	HMGB1
CTCF	UBL7
CTCF	SUSD2
CTCF	MED9
CTCF	MEGF6
CTCF	LPAR5
CTCF	C22orf46
CTCF	P2RX7
CTCF	PDK2
CTCF	HIRIP3
CTCF	CCDC174
CTCF	METTL4
CTCF	B3GNT7
CTCF	ZNF843
CTCF	INCENP
CTCF	CACNG6
CTCF	TBX6
CTCF	FGR
CTCF	SLC9A3R1
CTCF	NR1D1
CTCF	GPR17
CTCF	PLSCR4
CTCF	ZNF689
CTCF	ZNF629
CTCF	MBD2
CTCF	NFATC3
CTCF	ATRIP
CTCF	KAT6B
CTCF	CUX1
CTCF	SNRPA
CTCF	KIRREL
CTCF	PTAFR
CTCF	CGNL1
CTCF	ZNF580
CTCF	HOXB4
CTCF	FXYD5
CTCF	SCMH1
CTCF	CCDC87
CTCF	ZFP36L2
CTCF	EML3
CTCF	TAL1
CTCF	KLF11
CTCF	TRIM46
CTCF	LRRC32
CTCF	UBA7
CTCF	IER5
CTCF	MAT2A
CTCF	PPP5C
CTCF	GSTT2
CTCF	PATZ1
CTCF	GATA6
CTCF	CNTD2
CTCF	KIAA1549
CTCF	MMRN2
CTCF	MXI1
CTCF	SCARF2
CTCF	GPR88
CTCF	FNBP1
CTCF	PLCD1
CTCF	RNF26
CTCF	EIF4EBP3
CTCF	RTEL1
CTCF	KHDC1
CTCF	ENTPD2
CTCF	CDC25B
CTCF	IER2
CTCF	BRD4
CTCF	SEMA4A
CTCF	ATXN7L2
CTCF	CBLL1
CTCF	SMARCD1
CTCF	BLOC1S3
CTCF	CMIP
CTCF	EDC3
CTCF	NFATC1
CTCF	THADA
CTCF	ACRBP
CTCF	JADE1
CTCF	DCAF11
CTCF	UBASH3B
CTCF	RAD50
CTCF	NAT8
CTCF	SLC39A4
CTCF	THRAP3
CTCF	EGR3
CTCF	MLST8
CTCF	MAZ
CTCF	GSTM4
CTCF	CDC20
CTCF	FGD5
CTCF	SETD1A
CTCF	STMN1
CTCF	ATG9B
CTCF	ZNF747
CTCF	GEMIN4
CTCF	ZMYND8
CTCF	RBM4
CTCF	NELFA
CTCF	PDGFA
CTCF	HUS1
CTCF	ZNF318
CTCF	ANKRD18B
CTCF	DTX3
CTCF	FADS2
CTCF	MTA3
CTCF	SP1
CTCF	RAB8A
CTCF	PDE9A
CTCF	HCFC1R1
CTCF	LAP3
CTCF	RAC1
CTCF	SMOX
CTCF	SYNPO2L
CTCF	FAM57B
CTCF	ZNF597
CTCF	KSR1
CTCF	E2F8
CTCF	ZNF384
CTCF	EEFSEC
CTCF	ABL1
CTCF	NKPD1
CTCF	USP10
CTCF	KLF16
CTCF	MRPL30
CTCF	TMC8
CTCF	HRCT1
CTCF	CDK2AP2
CTCF	LIMS2
CTCF	AMZ1
CTCF	ELMO1
CTCF	IFITM2
CTCF	RFX1
CTCF	MCHR1
CTCF	SLC47A1
CTCF	EIF5B
CTCF	CES3
CTCF	IGFBP4
CTCF	ZNF236
CTCF	U2AF1
CTCF	HIST1H4I
CTCF	SLC7A8
CTCF	NAP1L1
CTCF	SASS6
CTCF	REEP4
CTCF	SYNJ2
CTCF	DKK1
CTCF	SPESP1
CTCF	ZNF134
CTCF	FRMD4B
CTCF	DDX46
CTCF	CHST3
CTCF	ZNF655
CTCF	SPATS2
CTCF	ACVR1B
CTCF	EPHB4
CTCF	ZNF853
CTCF	CBX1
CTCF	AXL
CTCF	CORO1A
CTCF	YPEL3
CTCF	AHCYL1
CTCF	FOXL1
CTCF	PARP16
CTCF	RACGAP1
CTCF	NUP153
CTCF	HOXB2
CTCF	BCMO1
CTCF	NOLC1
CTCF	FOXP4
CTCF	SMAD6
CTCF	CRTAC1
CTCF	CD7
CTCF	CAPN12
CTCF	C1QTNF6
CTCF	PUM1
CTCF	HNRNPUL1
CTCF	PKNOX1
CTCF	RSPH6A
CTCF	SUMO2
CTCF	AQP5
CTCF	YWHAE
CTCF	FIZ1
CTCF	LILRB3
CTCF	SMARCC2
CTCF	NFIA
CTCF	GIT1
CTCF	ID1
CTCF	NSRP1
CTCF	EIF2AK1
CTCF	RRM2
CTCF	ZSWIM5
CTCF	SF3A2
CTCF	PIK3C2B
CTCF	PDS5B
CTCF	ZBTB21
CTCF	DEGS2
CTCF	COX6B2
CTCF	CCR7
CTCF	INTS5
CTCF	BBS12
CTCF	GPRC5D
CTCF	TRRAP
CTCF	NHLRC1
CTCF	SNRNP35
CTCF	MED16
CTCF	SMAD4
CTCF	CTB-167G5.5
CTCF	NHSL1
CTCF	AC021218.2
CTCF	PPAPDC2
CTCF	ABHD14B
CTCF	CASC3
CTCF	TTC30A
CTCF	PLD4
CTCF	CASKIN1
CTCF	TROAP
CTCF	NAA60
CTCF	TMC4
CTCF	SIRT1
CTCF	SHH
CTCF	SNRNP200
CTCF	MALL
CTCF	ZKSCAN1
CTCF	ZFP36
CTCF	ZMIZ1
CTCF	HTR1B
CTCF	TBX18
CTCF	TNFRSF1A
CTCF	NCAPD2
CTCF	SLC25A44
CTCF	C17orf62
CTCF	CDH24
CTCF	FAM50B
CTCF	ELK4
CTCF	TTC30B
CTCF	MSL2
CTCF	GDPD5
CTCF	PRRT2
CTCF	STX16-NPEPL1
CTCF	SLC22A17
CTCF	AATF
CTCF	FZD2
CTCF	CEP70
CTCF	ANP32A
CTCF	HNRNPA1
CTCF	TMEM177
CTCF	EPN1
CTCF	LIX1L
CTCF	STYK1
CTCF	NPRL3
CTCF	CACNA1A
CTCF	TK1
CTCF	MYO5B
CTCF	NRG2
CTCF	CKAP2L
CTCF	IL18R1
CTCF	CGN
CTCF	GIMAP8
CTCF	SLC16A5
CTCF	FOXO6
CTCF	TAF6
CTCF	C19orf33
CTCF	NSD1
CTCF	HEATR2
CTCF	IREB2
CTCF	KIAA1211
CTCF	CNOT1
CTCF	GIMAP7
CTCF	ZC3H3
CTCF	H6PD
CTCF	ZSWIM4
CTCF	ZNF628
CTCF	CIC
CTCF	BCL2L12
CTCF	PLEKHA6
CTCF	VDR
CTCF	SMCHD1
CTCF	H3F3A
CTCF	ROBO3
CTCF	GSTT1
CTCF	GLYCTK
CTCF	RTN4R
CTCF	RBM17
CTCF	HR
CTCF	C1orf226
CTCF	TRERF1
CTCF	PSRC1
CTCF	GATA2
CTCF	DAB2IP
CTCF	LINGO1
CTCF	FXN
CTCF	NOS1AP
CTCF	CSNK1D
CTCF	ZNF70
CTCF	TYMS
CTCF	RNPS1
CTCF	SLC9A3R2
CTCF	LMTK2
CTCF	DCP1B
CTCF	FOXC2
CTCF	ASXL1
CTCF	PCIF1
CTCF	SREBF2
CTCF	PRICKLE1
CTCF	ZNF618
CTCF	CC2D1A
CTCF	RNF152
CTCF	PPP1R15B
GABPB1	TM9SF4
GABPB1	STX1B
GABPB1	POFUT1
GABPB1	PDRG1
DBP	CDT1
ERF	METTL4
ERF	IRAK1BP1
ERF	SMCHD1
SP4	SNAP23
SP4	MAP4K3
SP4	PPP1R9B
SP4	SMAD7
SP4	KCNAB3
SP4	PDS5A
SP4	AXL
SP4	KIAA1211L
SP4	SUSD4
SP4	HOXB3
SP4	PLCL2
SP4	MIDN
SP4	VIM
SP4	HOXB2
SP4	JUND
SP4	NKPD1
SP4	FCRL6
SP4	SNRPA
SP4	ZBTB21
SP4	HOXA3
SP4	BCL2L12
SP4	HOXA2
SP4	SETD1A
SP4	SIK3
SP4	HIGD1B
SP4	ARID3B
SP4	NSRP1
SP4	TYMS
SP4	TBX6
SP4	PLEKHA6
SP4	H3F3A
SP4	CLUAP1
SP4	LRRC71
SP4	ABL1
SP4	PARP16
SP4	C17orf62
SP4	PPP1CA
SP4	USP7
SP4	RFX1
SP4	LRP5
SP4	SP2
SP4	DHRS4L2
SP4	C19orf57
SP4	PDK2
SP4	ZC3H3
SP4	ENTPD2
SP4	IGF2BP2
SP4	CASKIN2
SP4	AKT3
SP4	ZNF362
SP4	CD7
SP4	DCP1B
SP4	CLDN10
SP4	MGRN1
SP4	KRT81
SP4	CEP85
SP4	ZCCHC11
SP4	CADM3
SP4	UBN1
SP4	TNFRSF1A
SP4	SLC27A3
SP4	ZMYM4
SP4	PTAFR
SP4	ACRBP
SP4	GATAD2B
SP4	NFIA
SP4	FOXL1
SP4	LPAR5
SP4	HNRNPUL1
SP4	VAPA
SP4	FOXD2
SP4	ZNF384
SP4	HIRIP3
SP4	MYPN
SP4	RAMP2
SP4	NOTUM
SP4	CDK2AP2
SP4	TBC1D14
SP4	FADS1
SP4	ZNF134
SP4	MAPK7
SP4	IER5
SP4	HOXA4
SP4	LILRB3
SP4	BCMO1
SP4	CCDC8
SP4	CSNK1D
SP4	INCENP
SP4	ANP32A
SP4	ELP2
SP4	SETD1B
SP4	PRF1
SP4	AMPD2
SP4	P2RY2
SP4	CBX1
SP4	SRP68
SP4	CABLES1
SP4	CNTRL
SP4	ARL4D
SP4	MANBAL
SP4	C2orf81
SP4	NR1D1
SP4	RNF152
SP4	DBNDD1
SP4	LCN10
SP4	FAM57B
SP4	MED20
SP4	ASH1L
SP4	TNFAIP1
SP4	PITX3
SP4	ARAP1
SP4	KLF11
SP4	FOXP4
SP4	PRKCSH
SP4	KCNJ10
SP4	CCDC87
SP4	TOP2A
SP4	GADD45B
SP4	ZNF710
SP4	PRKACA
SP4	ZNF24
SP4	CDK5R1
SP4	FGR
SP4	TTC30A
SP4	ZNF843
SP4	HIVEP3
SP4	GDPD5
SP4	RNF26
SP4	SLC9A3R1
SP4	CORO1A
SP4	UBASH3B
SP4	TFAP4
SP4	HEATR4
SP4	RPRD1B
SP4	KRT80
SP4	C11orf30
SP4	SPAG8
SP4	KAT7
SP4	HOXA6
SP4	PPM1M
SP4	MIB1
SP4	FCN3
SP4	ANKRD13B
SP4	MDK
SP4	SF3B3
SP4	TRIM46
SP4	NCAPD2
SP4	KCTD19
SP4	IREB2
SP4	C11orf49
SP4	HNRNPA2B1
SP4	ANK1
SP4	GTF3C4
SP4	ABCC4
SP4	APOL5
SP4	CDCA7L
SP4	PCNT
SP4	C15orf38
SP4	ARID5B
SP4	GSTM4
SP4	PTMS
SP4	EGR3
SP4	C16orf70
SP4	C18orf21
SP4	BANF1
SP4	PLVAP
SP4	GALNT1
SP4	PER2
SP4	PPDPF
SP4	PRIM2
SP4	C5
SP4	EPS8L3
SP4	HCFC1R1
SP4	C10orf2
SP4	YWHAE
SP4	SZT2
SP4	ZNF580
SP4	SLC29A4
SP4	CCR7
SP4	KIAA0195
SP4	ELOVL5
SP4	MTUS1
SP4	RFFL
SP4	CC2D1A
SP4	INO80E
SP4	ZNF467
SP4	PRKCA
SP4	LTBP4
SP4	AP3S2
SP4	PLCB3
SP4	SLC47A1
SP4	SEMA7A
SP4	STARD4
SP4	RAD50
SP4	WDYHV1
SP4	ANKRD12
SP4	CALCB
SP4	MIA3
SP4	ZSWIM4
SP4	ZFP36L2
SP4	IGF2
SP4	NELFA
SP4	MAPK3
SP4	CIPC
SP4	CPXM1
SP4	KIRREL
SP4	METTL4
SP4	KIF18B
SP4	TRIM59
SP4	CACNG6
SP4	SLC2A4RG
SP4	SNRNP200
SP4	SMPDL3B
SP4	KIAA1211
SP4	E2F8
SP4	GUCY1A2
SP4	PIAS1
SP4	RBM17
SP4	CRIP2
SP4	IL27RA
SP4	PLCB2
SP4	SLC25A44
SP4	BRD4
SP4	ADSSL1
SP4	KCNQ1
SP4	TFCP2
SP4	ZSWIM1
SP4	LIMS2
SP4	PIP4K2C
SP4	LIG3
SP4	RFC1
SP4	UBALD1
SP4	ST6GALNAC2
SP4	DHH
SP4	TSKU
SP4	LCN6
SP4	TRIM8
SP4	MND1
SP4	SEPHS2
SP4	REEP4
SP4	SRM
SP4	MARVELD1
SP4	CDC20
SP4	GRB7
SP4	CASKIN1
SP4	SCARF2
SP4	COG4
SP4	AATF
SP4	EIF2AK1
SP4	THADA
SP4	DUSP7
SP4	LRRC32
SP4	PUM1
SP4	STAMBP
SP4	DZIP1
SP4	HOXB4
SP4	ARMC3
SP4	MECOM
SP4	ENO4
SP4	POLR3GL
SP4	NUFIP1
SP4	SUN2
SP4	PDGFA
SP4	METAP2
SP4	PLEC
SP4	SPOP
SP4	DRAXIN
SP4	SLC11A1
SP4	MSL2
SP4	HDHD2
SP4	USP10
SP4	POGZ
SP4	ASXL1
SP4	RBM4
SP4	C17orf80
SP4	SIN3A
SP4	RECQL5
SP4	DNAJC8
SP4	BCKDHA
SP4	COX6B2
SP4	FADS2
SP4	IER2
SP4	HRCT1
SP4	KIAA1614
SP4	TCTEX1D1
SP4	ADAMTS6
SP4	NMB
SP4	FOXC2
SP4	FUZ
SP4	TBCD
SP4	BEST1
SP4	MCHR1
SP4	SPECC1L
SP4	GFAP
SP4	FBLN7
SP4	ZNF629
SP4	HOXA5
SP4	SPATA13
SP4	SP1
SP4	HOXA7
SP4	CES3
SP4	SREBF2
SP4	ICAM5
SP4	APOH
SP4	UBTF
SP4	CTF1
SP4	PPP5C
SP4	C22orf46
SP4	SERPINB9
SP4	HNRNPA1
SP4	KDM6B
SP4	PPM1J
SP4	RARA
SP4	RP11-795F19.5
SP4	LPPR1
SP4	DNAJC22
SP4	ADNP2
SP4	EEFSEC
SP4	KIF1B
SP4	PTPN18
SP4	IFITM2
SP4	PDS5B
SP4	PLCD1
SP4	SRL
SP4	DNAJC7
SP4	SMIM6
SP4	MAP3K6
SP4	ZBTB26
SP4	SEMA4B
SP4	CDT1
SP4	GIMAP8
SP4	ZNF397
SP4	S100A4
SP4	AL158147.2
SP4	RRM2
SP4	SLCO4A1
SP4	MLST8
SP4	PIGO
SP4	DOT1L
SP4	SMARCC2
SP4	ARHGEF16
SP4	LDOC1L
SP4	NPR1
SP4	ATRIP
SP4	PEX26
SP4	AC139100.2
SP4	TMEM185B
SP4	H6PD
SP4	FBRS
SP4	ZNF423
SP4	U2AF1
SP4	GATA6
SP4	TOX2
SP4	C18orf56
SP4	MKL2
SP4	SZRD1
SP4	RTN4R
SP4	GJC1
SP4	PPP6R1
SP4	GIT1
SP4	ZNF552
SP4	GPATCH8
SP4	CTDSP2
SP4	EIF5B
SP4	INVS
SP4	ANKRD50
SP4	MEN1
SP4	GDF7
SP4	UBE4B
SP4	MED16
SP4	AHCYL1
SP4	PRPF40B
SP4	ITGAL
SP4	ZNF548
SP4	PIGT
SP4	EDN2
SP4	IRF2BP2
SP4	DTX3
SP4	CTB-167G5.5
SP4	SLC22A17
SP4	NSD1
SP4	RGS14
SP4	GPATCH4
SP4	C20orf201
SP4	CNOT1
SP4	CMIP
SP4	ZNF689
SP4	ATG9B
SP4	NEK2
SP4	PCIF1
SP4	DTL
SP4	MNT
SP4	RPRD1A
SP4	NMI
SP4	PIGU
SP4	INTS7
SP4	PLD4
SP4	AGFG1
SP4	GPR62
SP4	RBM22
SP4	ELOVL3
SP4	RSPH10B2
SP4	PRR14
SP4	E2F2
SP4	METTL7A
SP4	C15orf39
SP4	TAL1
SP4	THRAP3
SP4	KSR1
SP4	ACOT1
SP4	SKI
SP4	GEMIN4
SP4	SNRNP35
SP4	AIF1L
SP4	TULP4
SP4	PSTPIP2
SP4	LNX1
SP4	VCAM1
SP4	CES2
SP4	SLC16A13
SP4	LAP3
SP4	UBP1
SP4	FNBP1
SP4	NRG2
SP4	SPCS2
SP4	C1QTNF6
SP4	CASC3
SP4	STAG1
SP4	YPEL3
SP4	IL18R1
SP4	RTEL1
SP4	CPOX
SP4	PLEKHA4
SP4	STOM
SP4	CHMP2A
SP4	ACVR1B
SP4	TCP11
SP4	ZNF628
SP4	ZFP36
SP4	GORASP2
SP4	RPA1
SP4	LFNG
SP4	METAP1D
SP4	HAT1
SP4	TLE3
SP4	MEGF8
SP4	NOTCH1
SP4	DHX40
SP4	ERAL1
SP4	CRABP2
SP4	GNAS
SP4	PRDM15
SP4	HOXA9
SP4	CTB-58E17.5
SP4	PTHLH
SP4	IGFBP4
SP4	SLC39A4
SP4	RIN2
SP4	MXD3
SP4	PRCC
SP4	AC090673.2
SP4	ZXDC
SP4	CBX5
SP4	CNTROB
SP4	ZBTB6
SP4	SLC25A23
SP4	STYK1
SP4	TMEM37
SP4	RNF214
SP4	EHBP1
SP4	MSI2
SP4	HMGA1
SP4	COBLL1
SP4	C7orf73
SP4	VEZF1
SP4	C1orf143
SP4	MKNK2
SP4	CGN
SP4	GOSR1
SP4	AMZ1
SP4	IQCD
SP4	NFATC3
SP4	KIAA1377
SP4	GANAB
SP4	BCL3
SP4	NOS1AP
SP4	SIRT3
SP4	BRK1
SP4	ITGB4
SP4	ZNF442
SP4	ZKSCAN1
SP4	PATZ1
SP4	ABAT
SP4	NAP1L1
SP4	HEXIM1
SP4	RAD51
SP4	PER1
SP4	DCBLD1
SP4	DARC
SP4	PTGES3
SP4	LANCL2
SP4	PKNOX1
SP4	PABPN1L
SP4	EBF4
SP4	EPN1
SP4	TET3
SP4	GTSE1
SP4	ACTR3C
SP4	SPRTN
SP4	SBK3
SP4	TNFSF12
SP4	ZNF17
SP4	SCD
SP4	C18orf25
SP4	KCNH3
SP4	GIMAP4
SP4	EPHX1
SP4	SPESP1
SP4	CPD
SP4	DENND4B
SP4	MTHFD1
SP4	ZNF304
SP4	HNRNPA0
SP4	THOC1
SP4	IQGAP3
SP4	VDR
SP4	ZNF778
SP4	C1orf226
SP4	MED9
SP4	SYNPO2L
SP4	SLC9A3R2
SP4	RACGAP1
SP4	PABPC1
SP4	RPL28
SP4	RSPH6A
SP4	SKA3
SP4	KLF10
SP4	EPHA2
SP4	ABHD14B
SP4	DMC1
SP4	GPAT2
SP4	KAT6B
SP4	PRPF38A
SP4	CHRM4
SP4	NOVA2
SP4	ZNF106
SP4	HIF3A
SP4	TK1
SP4	WBP1L
SP4	PPP2R5D
SP4	C17orf67
SP4	ZNF532
SP4	PHF7
SP4	PNMAL2
SP4	SEMA4A
SP4	OTX1
SP4	ELMSAN1
SP4	MRM1
SP4	SUSD2
SP4	HCK
SP4	USE1
SP4	RANBP17
SP4	COL16A1
SP4	WHSC1L1
SP4	SFSWAP
SP4	ECH1
SP4	MYO1C
SP4	ARRB2
SP4	TMCO6
SP4	TARDBP
SP4	FOXO6
SP4	MKI67
SP4	YES1
SP4	OLFM2
SP4	TNFRSF11A
SP4	CHD3
SP4	GGT5
SP4	ATXN7L2
SP4	CREBBP
SP4	PRR12
SP4	CEP41
SP4	VWA8
SP4	PCGF2
SP4	ENOX1
SP4	DISP1
SP4	PCDHGA11
SP4	AEBP1
SP4	PCDHGB7
SP4	ISLR2
SP4	MTX2
SP4	THNSL1
SP4	PRTFDC1
SP4	TMEM59L
SP4	ZC3H13
SP4	LENG1
SP4	FOXM1
SP4	KREMEN1
SP4	FAM83D
SP4	ZADH2
SP4	SPC24
SP4	YBX3
SP4	ALDOA
SP4	FAM222B
SP4	MAD2L1
SP4	HMGB1
SP4	GLUL
SP4	2010-03-01
SP4	PTPRB
SP4	GPRC5D
SP4	KLF12
SP4	GDPGP1
SP4	AHNAK
SP4	DCAKD
SP4	EML3
SP4	DPYSL3
SP4	GLIS2
SP4	CACNA1A
SP4	SMOX
SP4	NOTO
SP4	RP1-170O19.20
SP4	MYBL2
SP4	PRRT2
SP4	MLLT1
SP4	NFATC1
SP4	STIL
SP4	SFMBT2
SP4	MAML3
SP4	RNF224
SP4	MOSPD3
SP4	ZNF510
SP4	MARK2
SP4	CAMK4
SP4	GBAS
SP4	SNAI3
SP4	RAC1
SP4	PARD6G
SP4	CSF2RB
SP4	LSM14A
SP4	FAM155A
SP4	DHX8
SP4	SRR
SP4	PIK3C2B
SP4	CISH
SP4	EXOC5
SP4	C11orf85
SP4	ZNF521
SP4	PTBP3
SP4	CHST3
SP4	PPAPDC2
SP4	TPR
SP4	MBD2
SP4	NYAP1
SP4	TEPP
SP4	ADAMTS18
SP4	FXYD5
SP4	PLEKHG3
SP4	RLN2
SP4	TSR1
SP4	AQP5
SP4	TNRC6C
SP4	RNPS1
SP4	ZNF706
SP4	METTL16
SP4	GIPC3
SP4	HEATR2
SP4	N6AMT2
SP4	LRRC17
SP4	VPS13A
SP4	KLK2
SP4	B3GNTL1
SP4	CATSPER1
SP4	AKT1S1
SP4	ZNF699
SP4	APOBEC3B
SP4	CLCN6
SP4	RGS7
SP4	SEMA3G
SP4	ZMYND8
SP4	RALBP1
SP4	EGR1
SP4	ABR
SP4	SP4
SP4	PTEN
SP4	LINGO1
SP4	INTS4
SP4	PRMT5
SP4	DLGAP4
SP4	PELI1
SP4	RBM14
SP4	ROBO3
SP4	SCMH1
SP4	CEP68
SP4	CAPN12
SP4	PCBP1
SP4	PARD6B
SP4	YPEL4
SP4	THRA
SP4	CTC-786C10.1
SP4	DNMT1
SP4	FOXO1
SP4	SEMA6C
SP4	ANKRD55
SP4	AL133318.1
SP4	NPRL3
SP4	RGS7BP
SP4	TPPP3
SP4	ITPR2
SP4	PMEPA1
SP4	PAQR7
SP4	DAB2IP
SP4	TMC4
SP4	TOB2
SP4	PCDHGA10
SP4	PSD4
SP4	CWC25
SP4	SMIM2
SP4	FHOD1
SP4	PDE9A
SP4	HOXD1
SP4	TBC1D17
SP4	RP11-455G16.1
SP4	RABGAP1
SP4	YAP1
SP4	TACO1
SP4	ZNF236
SP4	RALB
SP4	ID1
SP4	NEK8
SP4	TRRAP
SP4	DKK1
SP4	INTS5
SP4	ZSWIM5
SP4	STX16-NPEPL1
SP4	KIAA1549
SP4	MRPL9
SP4	EFTUD2
SP4	ZNF655
SP4	STAT5A
SP4	SF3A1
SP4	SETD2
SP4	UBE2S
SP4	EPB41L5
SP4	CASC5
SP4	PRRX2
SP4	NREP
SP4	RUNDC1
SP4	HIRA
SP4	NAT8
SP4	NKD1
SP4	UBA7
SP4	EVL
SP4	MFAP3
SP4	NIPAL4
SP4	ZFHX3
SP4	P2RY6
SP4	PLAGL2
SP4	COLEC12
SP4	PTBP1
SP4	SHKBP1
SP4	MAT2A
SP4	SPICE1
SP4	HR
SP4	SEMA4G
SP4	CD97
SP4	ACVR2A
SP4	EPHB4
SP4	FZD2
SP4	LATS1
SP4	LATS2
SP4	DAZAP2
SP4	FIZ1
SP4	RILPL2
SP4	NPPA
SP4	PVRL1
SP4	ZMIZ1
SP4	WDSUB1
SP4	HYI
SP4	CTD-3138B18.4
SP4	DHRS11
SP4	MACC1
SP4	KATNAL1
SP4	FOXC1
SP4	INPP5D
SP4	TJAP1
SP4	ATP5J
SP4	C19orf33
SP4	CLN3
SP4	SLMO1
SP4	ZNF318
SP4	CHRNA3
SP4	ZNF865
SP4	C8orf48
SP4	IQCA1
SP4	GATA2
SP4	SMAD2
SP4	CNOT3
SP4	PSRC1
SP4	ZNF597
SP4	HEPACAM
SP4	HLCS
SP4	TAF10
SP4	ZNF747
SP4	ERF
SP4	POLM
SP4	CD69
SP4	SERP2
SP4	TOX
SP4	DCAF11
SP4	PAPD5
SP4	DLEU7
SP4	MTERFD2
SP4	ADARB1
SP4	PARD3
SP4	PEAR1
SP4	ISG20L2
SP4	CXCL12
SP4	SELENBP1
SP4	PHF12
SP4	SF3A2
SP4	P2RX1
SP4	NYNRIN
SP4	JADE1
SP4	SMAD4
SP4	OBSCN
SP4	ZNF136
SP4	NTSR1
SP4	ENG
SP4	ZCCHC14
SP4	MEGF6
SP4	AC187652.1
SP4	SHISA5
SP4	PHOX2A
SP4	PTDSS1
SP4	TSPYL4
SP4	MMP9
SP4	TMEM214
SP4	PITPNM3
SP4	FCHSD2
SP4	STXBP2
SP4	XAB2
SP4	CASP8
SP4	S1PR4
SP4	ARF6
SP4	PHF19
SP4	CNNM2
SP4	ZBED6CL
SP4	DEGS2
SP4	GABRP
SP4	BBX
SP4	DDX46
SP4	OLFML2B
SP4	SIDT1
SP4	CCDC149
SP4	FAM69B
SP4	GLDC
SP4	FGF8
SP4	CGNL1
SP4	LPP
SP4	CDC42EP4
SP4	NUP153
SP4	RIMS2
SP4	TUBB4B
SP4	MYL12B
SP4	FAM211A
SP4	WDR82
SP4	TOB1
SP4	ZNF70
SP4	KIAA0101
SP4	ZNF607
SP4	TRIM25
SP4	PIGZ
SP4	CBLL1
SP4	FKBP1B
SP4	NFX1
SP4	SCARA3
SP4	TAGAP
SP4	INPP5B
SP4	MAP2K5
SP4	GSTT1
SP4	SNAI1
SP4	C1orf115
SP4	ELMO1
SP4	EIF4EBP3
SP4	C9orf3
SP4	CACNA1I
SP4	IK
SP4	MYRIP
SP4	MFAP2
SP4	SLC16A5
SP4	PRPF8
SP4	MYOF
SP4	EFTUD1
SP4	NR4A1
SP4	SLC27A1
SP4	MEST
SP4	COL25A1
SP4	CDR2L
SP4	NEBL
SP4	ABHD2
SP4	NUFIP2
SP4	TSC22D1
SP4	HIST1H2AM
SP4	SYNE3
SP4	HOXD9
SP4	ARMC4
SP4	ANKRD18B
SP4	AQP3
SP4	TRIP10
SP4	BBS12
SP4	ABI3
SP4	ARAP3
SP4	TBX18
SP4	C10orf128
SP4	MPI
SP4	HSPA5
SP4	TOP1
SP4	MYO5B
SP4	RASD1
SP4	CNTD2
SP4	RMI2
SP4	CEP70
SP4	SBF2
SP4	TTC30B
SP4	TCN2
SP4	C3
SP4	PLEKHF2
SP4	ST8SIA4
SP4	EDN1
SP4	DAW1
SP4	P2RX7
SP4	UBE2K
SP4	TBX1
SP4	COL13A1
SP4	RAB8A
SP4	GRID2IP
SP4	LPCAT1
SP4	ZNRF1
SP4	SCAMP5
SP4	USP42
SP4	MTA3
SP4	AP5M1
SP4	GPR17
SP4	TTC31
SP4	TROAP
SP4	BEGAIN
SP4	ELK4
SP4	LIPT2
SP4	KIF26A
SP4	RNF208
SP4	NUB1
SP4	WDR86
SP4	ONECUT2
SP4	BTBD7
SP4	PLCB4
SP4	CTB-186H2.3
SP4	ARID1B
SP4	MTA1
SP4	VWA9
SP4	GSTM3
SP4	KLF16
SP4	PPM1D
SP4	LRP4
SP4	TMC8
SP4	GIGYF2
SP4	MEDAG
SP4	LOH12CR1
SP4	MPPE1
SP4	ECM2
SP4	PTPN14
SP4	CITED4
SP4	ZSCAN32
SP4	ESAM
SP4	SRRM3
SP4	BRD3
SP4	TMEM209
SP4	ANKRD1
SP4	SUMO2
SP4	CDH24
SP4	CBX8
SP4	CACNG7
SP4	STMN1
SP4	SLC7A8
SP4	TTLL11
SP4	CECR2
SP4	RRAGA
SP4	KRT8
SP4	PFKFB4
SP4	RP11-41O4.1
SP4	ZFPM2
SP4	SLC10A7
SP4	ENOSF1
SP4	KHDC1
SP4	SYT3
SP4	TULP3
SP4	HIST1H4I
SP4	USP32
SP4	LRRC61
SP4	UBE2Z
SP4	HOXD8
SP4	SCTR
SP4	PIAS3
SP4	ENAH
SP4	MFSD2B
SP4	ERRFI1
SP4	ZNF385A
SP4	CDC25B
SP4	SLC19A1
SP4	GCNT6
SP4	BCAM
SP4	MEIS2
SP4	TAF6
SP4	TUBG2
SP4	HDAC7
SP4	OGFOD3
SP4	HNRNPA3
SP4	PDZK1IP1
SP4	ADRA1D
SP4	SH2D4A
SP4	TRERF1
SP4	BLOC1S3
SP4	EPB42
SP4	SFPQ
SP4	ATP6V0E2
SP4	PIGW
SP4	DNAAF3
SP4	ATP9B
SP4	FAM50B
SP4	NLGN2
SP4	GAL3ST4
SP4	CCDC101
SP4	ATP1A1
SP4	CRTC2
SP4	EDC3
SP4	SPAG1
SP4	GIMAP7
SP4	DDX6
SP4	UHRF2
SP4	CTSW
SP4	ATG9A
SP4	POLI
SP4	CDC42EP1
SP4	SOGA2
SP4	CKLF-CMTM1
SP4	ZNF853
SP4	GPS1
SP4	CIC
SP4	SNTB2
SP4	PDLIM7
SP4	B3GNT7
SP4	ID3
SP4	LY75
SP4	IRAK1BP1
SP4	SAP30L
SP4	SMAGP
SP4	CNOT6
SP4	ZNF93
SP4	KCNJ11
SP4	MMRN2
SP4	DNASE2B
SP4	PAICS
SP4	HPSE
SP4	SOGA1
SP4	ZNF79
SP4	AJUBA
SP4	CACHD1
SP4	DLC1
SP4	AC027307.3
SP4	CRYZL1
SP4	SH2D2A
SP4	KLHDC10
SP4	NRDE2
SP4	DYRK1A
SP4	PTGFRN
SP4	C19orf82
SP4	C2orf50
SP4	ZNF284
SP4	SMCHD1
SP4	EYA3
SP4	APP
SP4	HAPLN1
SP4	GNGT2
SP4	FAM81A
SP4	LRTOMT
SP4	PTH1R
SP4	ACTG1
SP4	CBLC
SP4	CHRNA5
SP4	DYM
SP4	ACTC1
SP4	MAZ
SP4	CKAP2L
SP4	UNC5C
SP4	MCM3AP
SP4	ZNF618
SP4	HDGFRP3
SP4	HOXD3
SP4	CCDC117
SP4	GPER1
SP4	NELFCD
SP4	KIF3B
SP4	TGIF2
SP4	TBC1D10B
SP4	MAPRE2
SP4	PDHB
SP4	NAA60
SP4	ASF1B
SP4	DFNA5
SP4	PRDM11
SP4	FOSB
SP4	TFEB
SP4	B3GNT8
SP4	KDM4C
SP4	TLCD1
SP4	TNFRSF8
SP4	PCDHGA3
SP4	MRPL30
SP4	SLC12A6
SP4	AEBP2
SP4	CDC26
SP4	LMTK2
SP4	NTRK2
SP4	LRRC4B
SP4	ZNF585A
SP4	SART1
SP4	ST3GAL6
SP4	NR2F1
SP4	SMG7
SP4	TMCO2
SP4	PLEKHB1
SP4	FLOT2
SP4	DDIT4
SP4	LIX1L
SP4	FRMD4B
SP4	NFIB
SP4	TUB
SP4	ACKR3
SP4	PPP1CC
SP4	FANCC
SP4	CD274
SP4	FST
SP4	NHLRC1
SP4	UBE2D3
SP4	SLCO2A1
SP4	F2RL1
SP4	SPATS2
SP4	SPATA5
SP4	HTR1B
SP4	CCDC174
SP4	NUP62
SP4	TNRC6B
SP4	C16orf86
SP4	ATXN1
SP4	ZNF549
SP4	RFX2
SP4	SERTAD2
SP4	UBL7
SP4	PPL
SP4	FAT4
SP4	DOK2
SP4	DCTN4
SP4	FRAS1
SP4	MCPH1
SP4	ZBTB16
SP4	PDE3A
SP4	TGFB1
SP4	EDIL3
SP4	TTLL7
SP4	RRNAD1
SP4	RUNX1T1
SP4	CTCF
SP4	PTPN2
SP4	ZNHIT6
SP4	ZMAT2
SP4	RP11-1070N10.3
SP4	PIM1
SP4	CCDC134
SP4	HSPB1
SP4	FOSL1
SP4	NLRP1
SP4	CD38
SP4	AZI1
SP4	DOK4
SP4	FARP2
HOXA1	PRF1
HOXA5	COG4
ZKSCAN1	LIG3
ZKSCAN1	SNRNP35
ZKSCAN1	C4orf6
ZKSCAN1	ARHGEF16
ZKSCAN1	FNBP1
ZKSCAN1	VEZF1
ZKSCAN1	EEFSEC
ZKSCAN1	ZMYM4
ZKSCAN1	TET3
ZKSCAN1	RPRD1B
ZKSCAN1	ENTPD2
ZKSCAN1	ARRB2
ZKSCAN1	ARID3B
ZKSCAN1	CACNG6
ZKSCAN1	CC2D1A
ZKSCAN1	NFATC1
ZKSCAN1	RECQL5
ZKSCAN1	PLAGL2
ZKSCAN1	ADSSL1
ZKSCAN1	STAMBP
ZKSCAN1	AC027307.3
ZKSCAN1	LILRB3
ZKSCAN1	USP10
ZKSCAN1	CPD
ZKSCAN1	ZNF580
ZKSCAN1	ZNF467
ZKSCAN1	SP2
ZKSCAN1	FAM211A
ZKSCAN1	COX6B2
ZKSCAN1	CISH
ZKSCAN1	SPCS2
ZKSCAN1	KAT6B
ZKSCAN1	LINGO1
ZKSCAN1	PHACTR4
ZKSCAN1	SMAD7
ZKSCAN1	MEGF6
ZKSCAN1	PER1
ZKSCAN1	TMC4
ZKSCAN1	CD14
ZKSCAN1	GIPC3
ZKSCAN1	CTB-167G5.5
[truncated: 3,343 more rows]
