# Supplementary material for: Remodeling of active endothelial enhancers is associated with aberrant gene-regulatory networks in pulmonary arterial hypertension
Source: Nat Commun. 2020 Apr 3;11:1673. doi: 10.1038/s41467-020-15463-x (PMC7125148; doi:10.1038/s41467-020-15463-x)
Supplement: Supplementary file 10 — Supplementary Data 6 [file 41467_2020_15463_MOESM10_ESM.xlsx]

## Sheet: STable_5_list_GO_terms_genes_co
GO term (Biological Process)	Count	Annotated genes	Ratio	Odd Ratio (log2)	P-value	Adjusted P-value	Genes
regulation of cellular biosynthetic process	555	3576	0.155201	1.54699	3.47211e-14	1.51367e-10	SKI, ERRFI1, PEX14, TARDBP, TNFRSF8, SPEN, ZNF436, E2F2, ID3, WDTC1, FCN3, EYA3, PTAFR, GMEB1, PUM1, TRIM62, ZNF362, SFPQ, ZMYM4, PSMB2, THRAP3, NFYC, CITED4, SCMH1, FOXO6, HIVEP3, MED8, TAL1, FOXD2, ZCCHC11, JUN, NFIA, PSRC1, ATP1A1, PIAS3, NPR1, GATAD2B, CRTC2, MUC1, GBA, ASH1L, MEF2D, CRABP2, ARHGEF11, NOS1AP, DCAF6, TNFSF18, IER5, RNASEL, TPR, PTGS2, NR5A2, ZNF281, SOX13, PPP1R15B, ELK4, NEK2…
regulation of RNA metabolic process	497	3131	0.158735	1.57159	3.46107e-14	1.51367e-10	SKI, PEX14, TARDBP, SPEN, ZNF436, E2F2, ID3, WDTC1, FCN3, EYA3, PTAFR, GMEB1, TRIM62, ZNF362, SFPQ, ZMYM4, PSMB2, THRAP3, NFYC, CITED4, SCMH1, FOXO6, HIVEP3, MED8, TAL1, FOXD2, JUN, NFIA, PSRC1, AHCYL1, PIAS3, GATAD2B, CRTC2, MUC1, ASH1L, MEF2D, CRABP2, ARHGEF11, DCAF6, TNFSF18, IER5, RNASEL, TPR, NR5A2, ZNF281, SOX13, ELK4, PTPN14, CENPF, H3F3A, IRF2BP2, KLF11, RRM2, MTA3, ZFP36L2, EPAS1, RHOQ, …
regulation of biosynthetic process	556	3616	0.153761	1.52473	2.13195e-13	2.05548e-10	SKI, ERRFI1, PEX14, TARDBP, TNFRSF8, SPEN, ZNF436, E2F2, ID3, WDTC1, FCN3, EYA3, PTAFR, GMEB1, PUM1, TRIM62, ZNF362, SFPQ, ZMYM4, PSMB2, THRAP3, NFYC, CITED4, SCMH1, FOXO6, HIVEP3, MED8, TAL1, FOXD2, ZCCHC11, JUN, NFIA, PSRC1, ATP1A1, PIAS3, NPR1, GATAD2B, CRTC2, MUC1, GBA, ASH1L, MEF2D, CRABP2, ARHGEF11, NOS1AP, DCAF6, TNFSF18, IER5, RNASEL, TPR, PTGS2, NR5A2, ZNF281, SOX13, PPP1R15B, ELK4, NEK2…
regulation of cellular metabolic process	726	4963	0.146282	1.48646	2.44379e-13	2.05548e-10	SKI, ERRFI1, PEX14, TARDBP, TNFRSF8, SPEN, EPHA2, ZNF436, E2F2, ID3, CEP85, WDTC1, MAP3K6, FCN3, FGR, EYA3, PTAFR, GMEB1, PUM1, TRIM62, ZNF362, SFPQ, ZMYM4, PSMB2, THRAP3, STK40, NFYC, CITED4, SCMH1, FOXO6, HIVEP3, CDC20, MED8, SZT2, ATP6V0B, PIK3R3, TAL1, FOXD2, ZCCHC11, PODN, JUN, NFIA, PSRC1, AHCYL1, FAM212B, ATP1A1, PIAS3, NPR1, GATAD2B, CRTC2, PYGO2, MUC1, GBA, ASH1L, MEF2D, IQGAP3, CRABP2, …
regulation of cellular process	1110	8205	0.135283	1.50691	3.06471e-13	2.05548e-10	SKI, ARHGEF16, ERRFI1, UBE4B, PEX14, TARDBP, DRAXIN, CLCN6, NPPA, TNFRSF8, SPEN, EPHA2, HTR6, ZNF436, E2F2, ID3, PAQR7, STMN1, CEP85, WDTC1, MAP3K6, FCN3, GPR3, FGR, SMPDL3B, EYA3, PTAFR, PHACTR4, GMEB1, PUM1, COL16A1, MARCKSL1, TRIM62, ZNF362, SFPQ, ZMYM4, PSMB2, THRAP3, STK40, INPP5B, NFYC, CITED4, SCMH1, FOXO6, EDN2, HIVEP3, CDC20, MED8, SZT2, ATP6V0B, TESK2, PIK3R3, TAL1, STIL, FOXD2, ZCCHC11…
regulation of gene expression	570	3728	0.152897	1.51802	2.83676e-13	2.05548e-10	SKI, KIF1B, PEX14, TARDBP, SPEN, ZNF436, E2F2, ID3, WDTC1, EYA3, PTAFR, GMEB1, PUM1, TRIM62, ZNF362, SFPQ, ZMYM4, PSMB2, THRAP3, STK40, INPP5B, NFYC, CITED4, SCMH1, FOXO6, HIVEP3, MED8, TAL1, FOXD2, ZCCHC11, JUN, NFIA, PSRC1, AHCYL1, PIAS3, GATAD2B, CRTC2, MUC1, ASH1L, MEF2D, IQGAP3, CRABP2, ARHGEF11, NOS1AP, DCAF6, TNFSF18, IER5, RNASEL, SMG7, TPR, NR5A2, ZNF281, SOX13, PPP1R15B, ELK4, PTPN14, C…
regulation of nitrogen compound metabolic process	566	3680	0.153804	1.53047	1.15169e-13	2.05548e-10	SKI, PEX14, TARDBP, SPEN, ZNF436, E2F2, ID3, WDTC1, FCN3, EYA3, PTAFR, GMEB1, PUM1, TRIM62, ZNF362, SFPQ, ZMYM4, PSMB2, THRAP3, NFYC, CITED4, SCMH1, FOXO6, HIVEP3, MED8, TAL1, FOXD2, ZCCHC11, JUN, NFIA, PSRC1, AHCYL1, PIAS3, NPR1, GATAD2B, CRTC2, MUC1, ASH1L, MEF2D, CRABP2, ARHGEF11, NOS1AP, DCAF6, TNFSF18, IER5, RNASEL, TPR, PTGS2, NR5A2, ZNF281, SOX13, PPP1R15B, ELK4, NEK2, PTPN14, CENPF, H3F3A…
regulation of nucleic acid-templated transcription	477	3006	0.158683	1.56067	1.72799e-13	2.05548e-10	SKI, PEX14, TARDBP, SPEN, ZNF436, E2F2, ID3, WDTC1, EYA3, PTAFR, GMEB1, TRIM62, ZNF362, SFPQ, ZMYM4, PSMB2, THRAP3, NFYC, CITED4, SCMH1, FOXO6, HIVEP3, MED8, TAL1, FOXD2, JUN, NFIA, PSRC1, PIAS3, GATAD2B, CRTC2, MUC1, ASH1L, MEF2D, CRABP2, ARHGEF11, DCAF6, TNFSF18, IER5, RNASEL, TPR, NR5A2, ZNF281, SOX13, ELK4, PTPN14, CENPF, H3F3A, IRF2BP2, KLF11, RRM2, MTA3, ZFP36L2, EPAS1, RHOQ, OTX1, PELI1, S…
regulation of nucleobase-containing compound metabolic process	534	3436	0.155413	1.53956	1.31977e-13	2.05548e-10	SKI, PEX14, TARDBP, SPEN, ZNF436, E2F2, ID3, WDTC1, FCN3, EYA3, PTAFR, GMEB1, TRIM62, ZNF362, SFPQ, ZMYM4, PSMB2, THRAP3, NFYC, CITED4, SCMH1, FOXO6, HIVEP3, MED8, TAL1, FOXD2, JUN, NFIA, PSRC1, AHCYL1, PIAS3, NPR1, GATAD2B, CRTC2, MUC1, ASH1L, MEF2D, CRABP2, ARHGEF11, DCAF6, TNFSF18, IER5, RNASEL, TPR, NR5A2, ZNF281, SOX13, ELK4, NEK2, PTPN14, CENPF, H3F3A, IRF2BP2, KLF11, RRM2, MTA3, ZFP36L2, E…
regulation of primary metabolic process	709	4825	0.146943	1.48937	2.17039e-13	2.05548e-10	SKI, ERRFI1, PEX14, TARDBP, TNFRSF8, SPEN, EPHA2, ZNF436, E2F2, ID3, CEP85, WDTC1, MAP3K6, FCN3, FGR, EYA3, PTAFR, GMEB1, PUM1, TRIM62, ZNF362, SFPQ, ZMYM4, PSMB2, THRAP3, STK40, INPP5B, NFYC, CITED4, SCMH1, FOXO6, HIVEP3, CDC20, MED8, PIK3R3, TAL1, FOXD2, ZCCHC11, PODN, JUN, NFIA, PSRC1, AHCYL1, FAM212B, ATP1A1, PIAS3, NPR1, GATAD2B, CRTC2, PYGO2, MUC1, GBA, ASH1L, MEF2D, IQGAP3, CRABP2, ARHGEF1…
regulation of RNA biosynthetic process	478	3021	0.158226	1.55438	3.04017e-13	2.05548e-10	SKI, PEX14, TARDBP, SPEN, ZNF436, E2F2, ID3, WDTC1, FCN3, EYA3, PTAFR, GMEB1, TRIM62, ZNF362, SFPQ, ZMYM4, PSMB2, THRAP3, NFYC, CITED4, SCMH1, FOXO6, HIVEP3, MED8, TAL1, FOXD2, JUN, NFIA, PSRC1, PIAS3, GATAD2B, CRTC2, MUC1, ASH1L, MEF2D, CRABP2, ARHGEF11, DCAF6, TNFSF18, IER5, RNASEL, TPR, NR5A2, ZNF281, SOX13, ELK4, PTPN14, CENPF, H3F3A, IRF2BP2, KLF11, RRM2, MTA3, ZFP36L2, EPAS1, RHOQ, OTX1, PE…
regulation of transcription, DNA-templated	475	2985	0.159129	1.56631	1.18439e-13	2.05548e-10	SKI, PEX14, TARDBP, SPEN, ZNF436, E2F2, ID3, WDTC1, EYA3, PTAFR, GMEB1, TRIM62, ZNF362, SFPQ, ZMYM4, PSMB2, THRAP3, NFYC, CITED4, SCMH1, FOXO6, HIVEP3, MED8, TAL1, FOXD2, JUN, NFIA, PSRC1, PIAS3, GATAD2B, CRTC2, MUC1, ASH1L, MEF2D, CRABP2, ARHGEF11, DCAF6, TNFSF18, IER5, RNASEL, TPR, NR5A2, ZNF281, SOX13, ELK4, PTPN14, CENPF, H3F3A, IRF2BP2, KLF11, RRM2, MTA3, ZFP36L2, EPAS1, RHOQ, OTX1, PELI1, S…
transcription, DNA-templated	494	3137	0.157475	1.55107	1.94529e-13	2.05548e-10	SKI, PEX14, TARDBP, NPPA, SPEN, ZNF436, E2F2, ID3, WDTC1, EYA3, PTAFR, GMEB1, TRIM62, ZNF362, SFPQ, ZMYM4, PSMB2, THRAP3, NFYC, CITED4, SCMH1, FOXO6, HIVEP3, MED8, TAL1, FOXD2, JUN, NFIA, PSRC1, POLR3GL, PIAS3, GATAD2B, CRTC2, MUC1, ASH1L, MEF2D, CRABP2, ARHGEF11, DCAF6, TNFSF18, IER5, RNASEL, TPR, NR5A2, ZNF281, SOX13, ELK4, INTS7, PTPN14, CENPF, H3F3A, IRF2BP2, KLF11, RRM2, MTA3, ZFP36L2, EPAS1…
nucleic acid-templated transcription	495	3154	0.156944	1.54357	3.44653e-13	2.14645e-10	SKI, PEX14, TARDBP, NPPA, SPEN, ZNF436, E2F2, ID3, WDTC1, EYA3, PTAFR, GMEB1, TRIM62, ZNF362, SFPQ, ZMYM4, PSMB2, THRAP3, NFYC, CITED4, SCMH1, FOXO6, HIVEP3, MED8, TAL1, FOXD2, JUN, NFIA, PSRC1, POLR3GL, PIAS3, GATAD2B, CRTC2, MUC1, ASH1L, MEF2D, CRABP2, ARHGEF11, DCAF6, TNFSF18, IER5, RNASEL, TPR, NR5A2, ZNF281, SOX13, ELK4, INTS7, PTPN14, CENPF, H3F3A, IRF2BP2, KLF11, RRM2, MTA3, ZFP36L2, EPAS1…
regulation of cellular macromolecule biosynthetic process	519	3348	0.155018	1.52605	6.47752e-13	3.76516e-10	SKI, PEX14, TARDBP, SPEN, ZNF436, E2F2, ID3, WDTC1, EYA3, PTAFR, GMEB1, PUM1, TRIM62, ZNF362, SFPQ, ZMYM4, PSMB2, THRAP3, NFYC, CITED4, SCMH1, FOXO6, HIVEP3, MED8, TAL1, FOXD2, ZCCHC11, JUN, NFIA, PSRC1, PIAS3, GATAD2B, CRTC2, MUC1, GBA, ASH1L, MEF2D, CRABP2, ARHGEF11, DCAF6, TNFSF18, IER5, RNASEL, TPR, NR5A2, ZNF281, SOX13, PPP1R15B, ELK4, NEK2, PTPN14, CENPF, H3F3A, IRF2BP2, KLF11, RRM2, MTA3, …
regulation of metabolic process	769	5336	0.144115	1.46943	7.74091e-13	4.21831e-10	SKI, ERRFI1, KIF1B, PEX14, TARDBP, TNFRSF8, SPEN, EPHA2, ZNF436, E2F2, ID3, CEP85, WDTC1, MAP3K6, FCN3, FGR, EYA3, PTAFR, GMEB1, PUM1, TRIM62, ZNF362, SFPQ, ZMYM4, PSMB2, THRAP3, STK40, INPP5B, NFYC, CITED4, SCMH1, FOXO6, EDN2, HIVEP3, CDC20, MED8, SZT2, ATP6V0B, PIK3R3, TAL1, FOXD2, ZCCHC11, PODN, JUN, NFIA, PSRC1, AHCYL1, FAM212B, ATP1A1, PIAS3, NPR1, GATAD2B, CRTC2, PYGO2, MUC1, GBA, ASH1L, ME…
regulation of transcription from RNA polymerase II promoter	274	1546	0.177232	1.71396	1.01951e-12	5.22889e-10	SKI, TARDBP, SPEN, ID3, WDTC1, PTAFR, GMEB1, SFPQ, ZMYM4, PSMB2, THRAP3, NFYC, CITED4, FOXO6, MED8, TAL1, FOXD2, JUN, NFIA, CRTC2, MUC1, ASH1L, MEF2D, DCAF6, IER5, RNASEL, TPR, NR5A2, ZNF281, ELK4, KLF11, EPAS1, RHOQ, OTX1, MEIS1, PCBP1, TET3, RFX8, ACVR2A, SLC11A1, PER2, PPARG, UBP1, ABHD14B, GATA2, STAG1, WWTR1, FAM200B, RFC1, PLAC8, UBE2D3, JADE1, MAML3, FST, HEXB, F2RL1, NR2F1, EGR1, NR3C1, N…
regulation of macromolecule biosynthetic process	528	3432	0.153846	1.5124	1.27554e-12	6.17859e-10	SKI, ERRFI1, PEX14, TARDBP, TNFRSF8, SPEN, ZNF436, E2F2, ID3, WDTC1, FCN3, EYA3, PTAFR, GMEB1, PUM1, TRIM62, ZNF362, SFPQ, ZMYM4, PSMB2, THRAP3, NFYC, CITED4, SCMH1, FOXO6, HIVEP3, MED8, TAL1, FOXD2, ZCCHC11, JUN, NFIA, PSRC1, PIAS3, GATAD2B, CRTC2, MUC1, GBA, ASH1L, MEF2D, CRABP2, ARHGEF11, DCAF6, TNFSF18, IER5, RNASEL, TPR, NR5A2, ZNF281, SOX13, PPP1R15B, ELK4, NEK2, PTPN14, CENPF, H3F3A, IRF2B…
transcription from RNA polymerase II promoter	299	1730	0.172832	1.66892	2.05892e-12	9.4483e-10	SKI, TARDBP, NPPA, SPEN, E2F2, ID3, WDTC1, PTAFR, GMEB1, SFPQ, ZMYM4, PSMB2, THRAP3, NFYC, CITED4, FOXO6, HIVEP3, MED8, TAL1, FOXD2, JUN, NFIA, CRTC2, MUC1, ASH1L, MEF2D, DCAF6, IER5, RNASEL, TPR, NR5A2, ZNF281, ELK4, INTS7, KLF11, EPAS1, RHOQ, OTX1, MEIS1, PCBP1, TET3, RFX8, ACVR2A, NMI, SLC11A1, PER2, PPARG, UBP1, SETD2, ABHD14B, GATA2, STAG1, WWTR1, NELFA, FAM200B, RFC1, PLAC8, UBE2D3, JADE1, …
regulation of macromolecule metabolic process	718	4955	0.144904	1.45683	4.03322e-12	1.75828e-09	SKI, ERRFI1, KIF1B, PEX14, TARDBP, TNFRSF8, SPEN, EPHA2, ZNF436, E2F2, ID3, CEP85, WDTC1, MAP3K6, FCN3, FGR, EYA3, PTAFR, GMEB1, PUM1, TRIM62, ZNF362, SFPQ, ZMYM4, PSMB2, THRAP3, STK40, INPP5B, NFYC, CITED4, SCMH1, FOXO6, HIVEP3, CDC20, MED8, TAL1, FOXD2, ZCCHC11, PODN, JUN, NFIA, PSRC1, AHCYL1, FAM212B, PIAS3, GATAD2B, CRTC2, PYGO2, MUC1, GBA, ASH1L, MEF2D, IQGAP3, CRABP2, ARHGEF11, KIRREL, NOS1…
negative regulation of cellular biosynthetic process	223	1212	0.183993	1.77402	6.07123e-12	2.43058e-09	SKI, ERRFI1, PEX14, TARDBP, SPEN, ID3, WDTC1, FCN3, PUM1, TRIM62, SFPQ, SCMH1, TAL1, ZCCHC11, JUN, NFIA, ATP1A1, MUC1, TPR, ZNF281, ELK4, CENPF, H3F3A, KLF11, TRIB2, MTA3, ZFP36L2, NMI, HAT1, GIGYF2, INPP5D, PER2, PPARG, UBP1, GATA2, WWTR1, MECOM, IGF2BP2, CD38, RFC1, PDS5A, UBE2D3, LPCAT1, BASP1, FST, NR2F1, EGR1, EIF4EBP3, NR3C1, NKX2-5, NSD1, MXD3, CNOT6, FOXC1, CDYL, HIVEP1, EDN1, ATXN1, HMGA…
RNA biosynthetic process	503	3265	0.154058	1.50396	6.1329e-12	2.43058e-09	SKI, PEX14, TARDBP, NPPA, SPEN, ZNF436, E2F2, ID3, WDTC1, FCN3, EYA3, PTAFR, GMEB1, TRIM62, ZNF362, SFPQ, ZMYM4, PSMB2, THRAP3, NFYC, CITED4, SCMH1, FOXO6, HIVEP3, MED8, TAL1, FOXD2, JUN, NFIA, PSRC1, POLR3GL, PIAS3, GATAD2B, CRTC2, MUC1, ASH1L, MEF2D, CRABP2, ARHGEF11, DCAF6, TNFSF18, IER5, RNASEL, TPR, NR5A2, ZNF281, SOX13, ELK4, INTS7, PTPN14, CENPF, H3F3A, IRF2BP2, KLF11, RRM2, MTA3, ZFP36L2,…
nucleobase-containing compound biosynthetic process	552	3663	0.150696	1.4747	1.5811e-11	5.99375e-09	SKI, PEX14, TARDBP, NPPA, SPEN, ZNF436, E2F2, ID3, WDTC1, FCN3, EYA3, PTAFR, GMEB1, TRIM62, ZNF362, SFPQ, ZMYM4, PSMB2, THRAP3, NFYC, CITED4, SCMH1, FOXO6, HIVEP3, MED8, TAL1, FOXD2, JUN, NFIA, PSRC1, AMPD2, POLR3GL, PIAS3, NPR1, GATAD2B, CRTC2, MUC1, ASH1L, MEF2D, CRABP2, ARHGEF11, ADCY10, DCAF6, TNFSF18, IER5, RNASEL, SMG7, TPR, PTGS2, NR5A2, ZNF281, SOX13, ELK4, NEK2, INTS7, DTL, PTPN14, CENPF…
negative regulation of biosynthetic process	224	1232	0.181818	1.74663	1.69334e-11	6.15175e-09	SKI, ERRFI1, PEX14, TARDBP, SPEN, ID3, WDTC1, FCN3, PUM1, TRIM62, SFPQ, SCMH1, TAL1, ZCCHC11, JUN, NFIA, ATP1A1, MUC1, TPR, ZNF281, ELK4, CENPF, H3F3A, KLF11, TRIB2, MTA3, ZFP36L2, NMI, HAT1, GIGYF2, INPP5D, PER2, PPARG, UBP1, GATA2, WWTR1, MECOM, IGF2BP2, CD38, RFC1, PDS5A, UBE2D3, LPCAT1, BASP1, FST, NR2F1, EGR1, EIF4EBP3, NR3C1, NKX2-5, NSD1, MXD3, CNOT6, FOXC1, CDYL, HIVEP1, EDN1, ATXN1, HMGA…
negative regulation of RNA biosynthetic process	181	950	0.190526	1.83352	4.22906e-11	1.47493e-08	SKI, PEX14, TARDBP, SPEN, ID3, WDTC1, FCN3, TRIM62, SFPQ, SCMH1, TAL1, JUN, NFIA, MUC1, TPR, ZNF281, ELK4, CENPF, H3F3A, KLF11, MTA3, HAT1, PER2, PPARG, UBP1, GATA2, WWTR1, MECOM, CD38, RFC1, UBE2D3, BASP1, FST, NR2F1, EGR1, NR3C1, NKX2-5, NSD1, MXD3, FOXC1, CDYL, HIVEP1, EDN1, ATXN1, HMGA1, VEGFA, TBX18, HNRNPA2B1, HOXA2, HOXA7, AEBP1, LANCL2, CUX1, SHH, NKX3-1, RUNX1T1, ZNF706, KLF10, ZFPM2, HS…
heterocycle biosynthetic process	557	3724	0.14957	1.45933	4.53426e-11	1.52055e-08	SKI, PEX14, TARDBP, NPPA, SPEN, ZNF436, E2F2, ID3, WDTC1, FCN3, EYA3, PTAFR, GMEB1, TRIM62, ZNF362, SFPQ, ZMYM4, PSMB2, THRAP3, NFYC, CITED4, SCMH1, FOXO6, HIVEP3, MED8, TAL1, FOXD2, JUN, NFIA, PSRC1, AMPD2, POLR3GL, PIAS3, NPR1, GATAD2B, CRTC2, MUC1, ASH1L, MEF2D, CRABP2, ARHGEF11, ADCY10, DCAF6, TNFSF18, IER5, RNASEL, SMG7, TPR, PTGS2, NR5A2, ZNF281, SOX13, ELK4, NEK2, INTS7, DTL, PTPN14, CENPF…
aromatic compound biosynthetic process	556	3721	0.149422	1.45657	5.49985e-11	1.77604e-08	SKI, PEX14, TARDBP, NPPA, SPEN, ZNF436, E2F2, ID3, WDTC1, FCN3, EYA3, PTAFR, GMEB1, TRIM62, ZNF362, SFPQ, ZMYM4, PSMB2, THRAP3, NFYC, CITED4, SCMH1, FOXO6, HIVEP3, MED8, TAL1, FOXD2, JUN, NFIA, PSRC1, AMPD2, POLR3GL, PIAS3, NPR1, GATAD2B, CRTC2, MUC1, ASH1L, MEF2D, CRABP2, ARHGEF11, ADCY10, DCAF6, TNFSF18, IER5, RNASEL, SMG7, TPR, PTGS2, NR5A2, ZNF281, SOX13, ELK4, NEK2, INTS7, DTL, PTPN14, CENPF…
negative regulation of RNA metabolic process	187	995	0.18794	1.80416	5.74922e-11	1.79027e-08	SKI, PEX14, TARDBP, SPEN, ID3, WDTC1, FCN3, TRIM62, SFPQ, SCMH1, TAL1, JUN, NFIA, MUC1, TPR, ZNF281, ELK4, CENPF, H3F3A, KLF11, MTA3, HAT1, PER2, PPARG, UBP1, GATA2, WWTR1, MECOM, CD38, RFC1, UBE2D3, BASP1, FST, NR2F1, EGR1, NR3C1, NKX2-5, NSD1, MXD3, FOXC1, CDYL, HIVEP1, EDN1, ATXN1, HMGA1, VEGFA, TBX18, HNRNPA2B1, HOXA2, HOXA7, AEBP1, LANCL2, CUX1, SHH, NKX3-1, RUNX1T1, PABPC1, ZNF706, KLF10, Z…
negative regulation of macromolecule biosynthetic process	211	1159	0.182053	1.74266	6.35418e-11	1.91042e-08	SKI, ERRFI1, PEX14, TARDBP, SPEN, ID3, WDTC1, FCN3, PUM1, TRIM62, SFPQ, SCMH1, TAL1, ZCCHC11, JUN, NFIA, MUC1, TPR, ZNF281, ELK4, CENPF, H3F3A, KLF11, TRIB2, MTA3, ZFP36L2, NMI, HAT1, GIGYF2, INPP5D, PER2, PPARG, UBP1, GATA2, WWTR1, MECOM, IGF2BP2, CD38, RFC1, PDS5A, UBE2D3, BASP1, FST, NR2F1, EGR1, EIF4EBP3, NR3C1, NKX2-5, NSD1, MXD3, CNOT6, FOXC1, CDYL, HIVEP1, EDN1, ATXN1, HMGA1, VEGFA, TBX18,…
positive regulation of nucleobase-containing compound metabolic process	245	1400	0.175	1.67007	9.12388e-11	2.6517e-08	SKI, TARDBP, EYA3, GMEB1, SFPQ, THRAP3, NFYC, CITED4, HIVEP3, TAL1, JUN, NFIA, PSRC1, NPR1, CRTC2, MUC1, ASH1L, MEF2D, ARHGEF11, DCAF6, IER5, RNASEL, NR5A2, ZNF281, ELK4, NEK2, ZFP36L2, EPAS1, RHOQ, OTX1, SERTAD2, MEIS1, PCBP1, TET3, ACVR2A, SLC11A1, PPARG, ABHD14B, ZXDC, GATA2, STAG1, WWTR1, MECOM, NELFA, CD38, RFC1, PLAC8, JADE1, MAML3, HEXB, F2R, F2RL1, NR2F1, CAMK4, RAD50, EGR1, NR3C1, CD74, …
regulation of biological process	1148	8672	0.13238	1.44862	1.30337e-10	3.66584e-08	SKI, ARHGEF16, ERRFI1, UBE4B, KIF1B, PEX14, TARDBP, DRAXIN, CLCN6, NPPA, TNFRSF8, SPEN, HSPB7, EPHA2, HTR6, ZNF436, E2F2, ID3, PAQR7, STMN1, CEP85, WDTC1, MAP3K6, FCN3, GPR3, FGR, SMPDL3B, EYA3, PTAFR, PHACTR4, GMEB1, PUM1, COL16A1, MARCKSL1, TRIM62, ZNF362, SFPQ, ZMYM4, PSMB2, THRAP3, STK40, INPP5B, NFYC, KCNQ4, CITED4, SCMH1, FOXO6, EDN2, HIVEP3, CDC20, MED8, SZT2, ATP6V0B, TESK2, PIK3R3, TAL1,…
organic cyclic compound biosynthetic process	567	3832	0.147965	1.43843	1.78382e-10	4.86036e-08	SKI, PEX14, TARDBP, NPPA, SPEN, ZNF436, E2F2, ID3, WDTC1, FCN3, EYA3, PTAFR, GMEB1, TRIM62, ZNF362, SFPQ, ZMYM4, PSMB2, THRAP3, NFYC, CITED4, SCMH1, FOXO6, HIVEP3, MED8, TAL1, FOXD2, SCP2, JUN, NFIA, PSRC1, AMPD2, ATP1A1, POLR3GL, PIAS3, NPR1, GATAD2B, CRTC2, PMVK, MUC1, ASH1L, MEF2D, CRABP2, ARHGEF11, ADCY10, DCAF6, TNFSF18, IER5, RNASEL, SMG7, TPR, PTGS2, NR5A2, ZNF281, SOX13, ELK4, NEK2, INTS7…
negative regulation of nucleic acid-templated transcription	177	938	0.188699	1.80811	1.89377e-10	5.00357e-08	SKI, PEX14, SPEN, ID3, WDTC1, SFPQ, SCMH1, TAL1, JUN, NFIA, MUC1, TPR, ZNF281, ELK4, CENPF, H3F3A, KLF11, MTA3, HAT1, PER2, PPARG, UBP1, GATA2, WWTR1, MECOM, CD38, RFC1, UBE2D3, BASP1, FST, NR2F1, EGR1, NR3C1, NKX2-5, NSD1, MXD3, FOXC1, CDYL, HIVEP1, EDN1, ATXN1, HMGA1, VEGFA, TBX18, HNRNPA2B1, HOXA2, HOXA7, AEBP1, LANCL2, CUX1, SHH, NKX3-1, RUNX1T1, ZNF706, KLF10, ZFPM2, HSF1, UHRF2, NFIB, NFX1,…
positive regulation of transcription from RNA polymerase II promoter	163	846	0.192671	1.8501	2.06326e-10	5.29105e-08	SKI, TARDBP, GMEB1, SFPQ, THRAP3, NFYC, CITED4, TAL1, JUN, NFIA, CRTC2, MUC1, ASH1L, MEF2D, DCAF6, IER5, RNASEL, NR5A2, ELK4, EPAS1, RHOQ, OTX1, MEIS1, PCBP1, TET3, ACVR2A, SLC11A1, PPARG, ABHD14B, GATA2, STAG1, WWTR1, PLAC8, JADE1, MAML3, HEXB, F2RL1, NR2F1, EGR1, NR3C1, NKX2-5, FOXC1, EDN1, HMGA1, TFEB, VEGFA, GPER1, IL6, HOXA2, HOXA5, HOXA7, HOXA10, SHH, NKX3-1, MYBL1, ZFPM2, HSF1, NFIB, SPAG8…
negative regulation of nitrogen compound metabolic process	222	1257	0.176611	1.67926	4.07012e-10	1.01393e-07	SKI, PEX14, TARDBP, SPEN, ID3, WDTC1, FCN3, PUM1, TRIM62, SFPQ, SCMH1, TAL1, ZCCHC11, JUN, NFIA, MUC1, TPR, ZNF281, ELK4, CENPF, H3F3A, KLF11, MTA3, ZFP36L2, HAT1, GIGYF2, PER2, PPARG, UBP1, GATA2, WWTR1, MECOM, IGF2BP2, CD38, RFC1, PDS5A, UBE2D3, LPCAT1, BASP1, FST, NR2F1, RAD50, EGR1, EIF4EBP3, NR3C1, NKX2-5, NSD1, MXD3, CNOT6, FOXC1, CDYL, HIVEP1, EDN1, ATXN1, HMGA1, VEGFA, HTR1B, TBX18, GPER1…
negative regulation of cellular process	539	3630	0.148485	1.43489	4.20582e-10	1.01863e-07	SKI, ERRFI1, PEX14, TARDBP, DRAXIN, NPPA, TNFRSF8, SPEN, EPHA2, ID3, STMN1, CEP85, WDTC1, FCN3, SMPDL3B, EYA3, PHACTR4, PUM1, TRIM62, SFPQ, PSMB2, STK40, SCMH1, CDC20, SZT2, TAL1, STIL, ZCCHC11, PODN, JUN, NFIA, PSRC1, FAM212B, ATP1A1, PIAS3, NPR1, MUC1, GBA, ASH1L, PRCC, PEAR1, KIRREL, TNFSF18, RASAL2, RNASEL, TPR, PTGS2, ZNF281, PPP1R15B, ELK4, NEK2, INTS7, DTL, PTPN14, CENPF, MIA3, H3F3A, RGS7…
positive regulation of RNA metabolic process	210	1181	0.177815	1.68855	6.08454e-10	1.43381e-07	SKI, TARDBP, GMEB1, SFPQ, THRAP3, NFYC, CITED4, HIVEP3, TAL1, JUN, NFIA, PSRC1, CRTC2, MUC1, ASH1L, MEF2D, ARHGEF11, DCAF6, IER5, RNASEL, NR5A2, ZNF281, ELK4, ZFP36L2, EPAS1, RHOQ, OTX1, SERTAD2, MEIS1, PCBP1, TET3, ACVR2A, SLC11A1, PPARG, ABHD14B, ZXDC, GATA2, STAG1, WWTR1, MECOM, NELFA, CD38, RFC1, PLAC8, JADE1, MAML3, HEXB, F2R, F2RL1, NR2F1, CAMK4, EGR1, NR3C1, CD74, RBM22, NKX2-5, NSD1, FOXC…
negative regulation of nucleobase-containing compound metabolic process	201	1121	0.179304	1.70277	7.86715e-10	1.8051e-07	SKI, PEX14, TARDBP, SPEN, ID3, WDTC1, FCN3, TRIM62, SFPQ, SCMH1, TAL1, JUN, NFIA, MUC1, TPR, ZNF281, ELK4, CENPF, H3F3A, KLF11, MTA3, HAT1, PER2, PPARG, UBP1, GATA2, WWTR1, MECOM, CD38, RFC1, PDS5A, UBE2D3, BASP1, FST, NR2F1, RAD50, EGR1, NR3C1, NKX2-5, NSD1, MXD3, FOXC1, CDYL, HIVEP1, EDN1, ATXN1, HMGA1, VEGFA, HTR1B, TBX18, GPER1, HNRNPA2B1, HOXA2, HOXA7, AEBP1, HUS1, LANCL2, CUX1, SHH, NKX3-1,…
negative regulation of transcription, DNA-templated	170	910	0.186813	1.78057	8.54601e-10	1.91058e-07	SKI, PEX14, SPEN, ID3, WDTC1, SFPQ, SCMH1, TAL1, JUN, NFIA, MUC1, TPR, ZNF281, ELK4, CENPF, H3F3A, KLF11, MTA3, HAT1, PER2, PPARG, UBP1, GATA2, WWTR1, MECOM, CD38, RFC1, UBE2D3, BASP1, FST, NR2F1, EGR1, NR3C1, NKX2-5, NSD1, MXD3, FOXC1, HIVEP1, EDN1, ATXN1, HMGA1, VEGFA, TBX18, HNRNPA2B1, HOXA2, HOXA7, AEBP1, LANCL2, CUX1, SHH, NKX3-1, RUNX1T1, ZNF706, KLF10, ZFPM2, HSF1, UHRF2, NFIB, NFX1, DNAJB…
cellular nitrogen compound biosynthetic process	605	4173	0.14498	1.40652	1.02666e-09	2.23786e-07	SKI, PEX14, TARDBP, SRM, NPPA, SPEN, ZNF436, E2F2, ID3, WDTC1, FCN3, EYA3, PTAFR, GMEB1, PUM1, TRIM62, ZNF362, SFPQ, ZMYM4, PSMB2, THRAP3, NFYC, CITED4, SCMH1, FOXO6, HIVEP3, MED8, TAL1, FOXD2, JUN, NFIA, PSRC1, AMPD2, POLR3GL, PIAS3, MRPL9, NPR1, GATAD2B, CRTC2, MUC1, GBA, ASH1L, MEF2D, CRABP2, ARHGEF11, NOS1AP, ADCY10, DCAF6, TNFSF18, IER5, RNASEL, SMG7, TPR, PTGS2, NR5A2, ZNF281, SOX13, PPP1R1…
single-organism developmental process	654	4566	0.143233	1.39774	1.21709e-09	2.58825e-07	SKI, ERRFI1, UBE4B, DRAXIN, NPPA, TNFRSF8, SPEN, EPHA2, MFAP2, HTR6, ID3, PAQR7, STMN1, WDTC1, FGR, EYA3, PHACTR4, PUM1, TRIM62, ZMYM4, PSMB2, COL8A2, STK40, INPP5B, KCNQ4, SCMH1, FOXO6, EDN2, HIVEP3, CDC20, SZT2, TAL1, STIL, ZCCHC11, JUN, NFIA, TTLL7, LRRC8C, VCAM1, AMPD2, GSTM3, VANGL1, CD101, SEMA6C, S100A4, NPR1, RAB13, UBE2Q1, PYGO2, TRIM46, GBA, ASH1L, SEMA4A, MEF2D, IQGAP3, CRABP2, SH2D2A,…
negative regulation of transcription from RNA polymerase II promoter	126	625	0.2016	1.94008	1.36624e-09	2.83625e-07	SKI, SPEN, ID3, WDTC1, SFPQ, TAL1, JUN, NFIA, TPR, ZNF281, ELK4, KLF11, PER2, PPARG, GATA2, WWTR1, RFC1, UBE2D3, FST, NR2F1, EGR1, NR3C1, NKX2-5, NSD1, FOXC1, HIVEP1, EDN1, VEGFA, TBX18, HNRNPA2B1, HOXA2, HOXA7, AEBP1, CUX1, SHH, KLF10, ZFPM2, HSF1, NFIB, NFX1, DNAJB5, NR4A3, DAB2IP, NOTCH1, FZD8, DKK1, ARID5B, SIRT1, ANKRD1, TCF7L2, IKZF5, E2F8, MEN1, PDE2A, ZBTB16, FOXM1, YBX3, AEBP2, HDAC7, VD…
negative regulation of cellular macromolecule biosynthetic process	196	1098	0.178506	1.69032	1.88307e-09	3.81824e-07	SKI, PEX14, SPEN, ID3, WDTC1, PUM1, SFPQ, SCMH1, TAL1, ZCCHC11, JUN, NFIA, MUC1, TPR, ZNF281, ELK4, CENPF, H3F3A, KLF11, MTA3, ZFP36L2, HAT1, GIGYF2, PER2, PPARG, UBP1, GATA2, WWTR1, MECOM, IGF2BP2, CD38, RFC1, PDS5A, UBE2D3, BASP1, FST, NR2F1, EGR1, EIF4EBP3, NR3C1, NKX2-5, NSD1, MXD3, CNOT6, FOXC1, HIVEP1, EDN1, ATXN1, HMGA1, VEGFA, TBX18, EIF2AK1, HNRNPA2B1, HOXA2, HOXA7, AEBP1, HUS1, LANCL2, …
positive regulation of nitrogen compound metabolic process	252	1498	0.168224	1.58697	2.76504e-09	5.47918e-07	SKI, TARDBP, EYA3, PTAFR, GMEB1, SFPQ, THRAP3, NFYC, CITED4, HIVEP3, TAL1, JUN, NFIA, PSRC1, NPR1, CRTC2, MUC1, ASH1L, MEF2D, ARHGEF11, NOS1AP, DCAF6, IER5, RNASEL, PTGS2, NR5A2, ZNF281, ELK4, NEK2, ZFP36L2, EPAS1, RHOQ, OTX1, SERTAD2, MEIS1, PCBP1, TET3, ACVR2A, SLC11A1, PPARG, ABHD14B, ZXDC, GATA2, STAG1, WWTR1, MECOM, NELFA, CD38, RFC1, PLAC8, JADE1, MAML3, HEXB, F2R, F2RL1, NR2F1, CAMK4, RAD5…
developmental process	660	4641	0.142211	1.3827	3.37207e-09	6.53357e-07	SKI, ERRFI1, UBE4B, DRAXIN, NPPA, TNFRSF8, SPEN, EPHA2, MFAP2, HTR6, ID3, PAQR7, STMN1, WDTC1, FGR, EYA3, PHACTR4, PUM1, TRIM62, ZMYM4, PSMB2, COL8A2, STK40, INPP5B, KCNQ4, CITED4, SCMH1, FOXO6, EDN2, HIVEP3, CDC20, SZT2, TAL1, STIL, ZCCHC11, JUN, NFIA, TTLL7, LRRC8C, VCAM1, AMPD2, GSTM3, VANGL1, CD101, SEMA6C, S100A4, NPR1, RAB13, UBE2Q1, PYGO2, TRIM46, GBA, ASH1L, SEMA4A, MEF2D, IQGAP3, CRABP2,…
positive regulation of cellular process	575	3961	0.145165	1.39759	3.52086e-09	6.67356e-07	SKI, ARHGEF16, TARDBP, NPPA, TNFRSF8, SPEN, EPHA2, HTR6, ID3, STMN1, MAP3K6, FGR, EYA3, PTAFR, GMEB1, PUM1, COL16A1, MARCKSL1, TRIM62, SFPQ, PSMB2, THRAP3, NFYC, CITED4, FOXO6, EDN2, HIVEP3, CDC20, PIK3R3, TAL1, JUN, NFIA, SGIP1, VCAM1, PSRC1, CD101, PIAS3, S100A4, NPR1, CRTC2, MUC1, GBA, ASH1L, MEF2D, IQGAP3, CRABP2, SH2D2A, ARHGEF11, KIRREL, NOS1AP, ADCY10, DCAF6, TNFSF18, ABL2, IER5, GLUL, RNA…
negative regulation of cellular metabolic process	320	2002	0.15984	1.50729	4.00028e-09	7.42095e-07	SKI, ERRFI1, PEX14, TARDBP, SPEN, ID3, CEP85, WDTC1, FCN3, PUM1, TRIM62, SFPQ, PSMB2, SCMH1, CDC20, TAL1, ZCCHC11, PODN, JUN, NFIA, FAM212B, ATP1A1, PIAS3, MUC1, GBA, ASH1L, KIRREL, TPR, PTGS2, ZNF281, PPP1R15B, ELK4, CENPF, H3F3A, KLF11, TRIB2, FKBP1B, MTA3, ZFP36L2, DUSP2, NMI, HAT1, CASP8, GIGYF2, INPP5D, PER2, TRAF3IP1, PPARG, SH3BP5, UBP1, CISH, DUSP7, GATA2, WWTR1, MECOM, LAMP3, IGF2BP2, TB…
positive regulation of nucleic acid-templated transcription	197	1115	0.176682	1.66808	4.36632e-09	7.76937e-07	SKI, TARDBP, GMEB1, SFPQ, THRAP3, NFYC, CITED4, HIVEP3, TAL1, JUN, NFIA, PSRC1, CRTC2, MUC1, ASH1L, MEF2D, ARHGEF11, DCAF6, IER5, RNASEL, NR5A2, ZNF281, ELK4, EPAS1, RHOQ, OTX1, SERTAD2, MEIS1, PCBP1, TET3, ACVR2A, SLC11A1, PPARG, ABHD14B, ZXDC, GATA2, STAG1, WWTR1, MECOM, CD38, RFC1, PLAC8, JADE1, MAML3, HEXB, F2R, F2RL1, NR2F1, CAMK4, EGR1, NR3C1, CD74, NKX2-5, NSD1, FOXC1, EDN1, HMGA1, TFEB, T…
positive regulation of transcription, DNA-templated	197	1115	0.176682	1.66808	4.36632e-09	7.76937e-07	SKI, TARDBP, GMEB1, SFPQ, THRAP3, NFYC, CITED4, HIVEP3, TAL1, JUN, NFIA, PSRC1, CRTC2, MUC1, ASH1L, MEF2D, ARHGEF11, DCAF6, IER5, RNASEL, NR5A2, ZNF281, ELK4, EPAS1, RHOQ, OTX1, SERTAD2, MEIS1, PCBP1, TET3, ACVR2A, SLC11A1, PPARG, ABHD14B, ZXDC, GATA2, STAG1, WWTR1, MECOM, CD38, RFC1, PLAC8, JADE1, MAML3, HEXB, F2R, F2RL1, NR2F1, CAMK4, EGR1, NR3C1, CD74, NKX2-5, NSD1, FOXC1, EDN1, HMGA1, TFEB, T…
RNA metabolic process	571	3937	0.145034	1.39399	4.73028e-09	8.24865e-07	SKI, PEX14, TARDBP, NPPA, SPEN, ZNF436, E2F2, ID3, WDTC1, FCN3, EYA3, PTAFR, DNAJC8, GMEB1, ZBTB8OS, TRIM62, ZNF362, SFPQ, ZMYM4, PSMB2, THRAP3, NFYC, CITED4, SCMH1, FOXO6, HIVEP3, MED8, TAL1, FOXD2, PRPF38A, ZCCHC11, JUN, NFIA, PSRC1, AHCYL1, POLR3GL, PIAS3, GATAD2B, CRTC2, MUC1, ASH1L, MEF2D, CRABP2, ISG20L2, RRNAD1, PRCC, ARHGEF11, DCAF6, TNFSF18, IER5, RNASEL, SMG7, TPR, NR5A2, ZNF281, SOX13,…
cellular macromolecule biosynthetic process	608	4240	0.143396	1.38203	6.93834e-09	1.18618e-06	SKI, PEX14, TARDBP, NPPA, SPEN, ZNF436, E2F2, ID3, MAN1C1, WDTC1, EYA3, PTAFR, GMEB1, PUM1, TRIM62, ZNF362, SFPQ, ZMYM4, PSMB2, THRAP3, NFYC, CITED4, SCMH1, FOXO6, HIVEP3, MED8, TAL1, FOXD2, JUN, NFIA, PSRC1, POLR3GL, PIAS3, MRPL9, GATAD2B, CRTC2, MUC1, GBA, ASH1L, MEF2D, CRABP2, ARHGEF11, DCAF6, TNFSF18, IER5, RNASEL, SMG7, TPR, NR5A2, ZNF281, SOX13, PPP1R15B, ELK4, NEK2, INTS7, DTL, PTPN14, CEN…
positive regulation of cellular biosynthetic process	242	1441	0.167939	1.57907	7.17246e-09	1.20263e-06	SKI, TARDBP, TNFRSF8, PTAFR, GMEB1, SFPQ, THRAP3, NFYC, CITED4, HIVEP3, TAL1, JUN, NFIA, PSRC1, NPR1, CRTC2, MUC1, GBA, ASH1L, MEF2D, ARHGEF11, NOS1AP, DCAF6, IER5, RNASEL, PTGS2, NR5A2, ZNF281, ELK4, NEK2, EPAS1, RHOQ, OTX1, SERTAD2, MEIS1, PCBP1, TET3, ACVR2A, SLC11A1, PPARG, PTH1R, ABHD14B, ZXDC, GATA2, STAG1, WWTR1, MECOM, NELFA, CD38, RFC1, PLAC8, JADE1, MAML3, HEXB, F2R, F2RL1, NR2F1, CAMK4…
positive regulation of RNA biosynthetic process	199	1136	0.175176	1.65033	7.84721e-09	1.29094e-06	SKI, TARDBP, GMEB1, SFPQ, THRAP3, NFYC, CITED4, HIVEP3, TAL1, JUN, NFIA, PSRC1, CRTC2, MUC1, ASH1L, MEF2D, ARHGEF11, DCAF6, IER5, RNASEL, NR5A2, ZNF281, ELK4, EPAS1, RHOQ, OTX1, SERTAD2, MEIS1, PCBP1, TET3, ACVR2A, SLC11A1, PPARG, ABHD14B, ZXDC, GATA2, STAG1, WWTR1, MECOM, NELFA, CD38, RFC1, PLAC8, JADE1, MAML3, HEXB, F2R, F2RL1, NR2F1, CAMK4, EGR1, NR3C1, CD74, NKX2-5, NSD1, FOXC1, EDN1, HMGA1, …
embryo development	145	770	0.188312	1.78566	1.11167e-08	1.79493e-06	SKI, EPHA2, MFAP2, ID3, WDTC1, PHACTR4, INPP5B, KCNQ4, TAL1, STIL, PYGO2, CRABP2, NR5A2, ZNF281, NEK2, DISP1, EPAS1, OTX1, NOTO, TET3, DUSP2, EPB41L5, ACVR2A, CASP8, TRAF3IP1, BRK1, PLCD1, TMIE, SETD2, COL8A1, ITGB5, GATA2, PIK3CB, FRAS1, BASP1, NKX2-5, FOXC1, EDN1, TFEB, BYSL, VEGFA, TBX18, LATS1, PDGFA, LFNG, RAC1, HOXA2, HOXA3, HOXA5, HOXA6, HOXA7, HOXA10, HUS1, NOS3, SHH, DLC1, NKX3-1, ZFPM2,…
gene expression	639	4502	0.141937	1.36992	1.1831e-08	1.87553e-06	SKI, KIF1B, PEX14, TARDBP, NPPA, SPEN, ZNF436, E2F2, ID3, WDTC1, EYA3, PTAFR, DNAJC8, GMEB1, PUM1, ZBTB8OS, TRIM62, ZNF362, SFPQ, ZMYM4, PSMB2, THRAP3, STK40, INPP5B, NFYC, CITED4, SCMH1, FOXO6, HIVEP3, MED8, TAL1, FOXD2, PRPF38A, ZCCHC11, JUN, NFIA, PSRC1, AHCYL1, POLR3GL, PIAS3, MRPL9, GATAD2B, CRTC2, MUC1, ASH1L, MEF2D, IQGAP3, CRABP2, ISG20L2, RRNAD1, PRCC, ARHGEF11, NOS1AP, DCAF6, TNFSF18, I…
positive regulation of biological process	623	4375	0.1424	1.37149	1.29063e-08	2.00946e-06	SKI, ARHGEF16, KIF1B, TARDBP, NPPA, TNFRSF8, SPEN, EPHA2, HTR6, ID3, STMN1, MAP3K6, FCN3, FGR, SMPDL3B, EYA3, PTAFR, GMEB1, PUM1, COL16A1, MARCKSL1, TRIM62, SFPQ, PSMB2, THRAP3, NFYC, CITED4, FOXO6, EDN2, HIVEP3, CDC20, PIK3R3, TAL1, SCP2, JUN, NFIA, SGIP1, VCAM1, PSRC1, AHCYL1, ATP1A1, CD101, POLR3GL, PIAS3, S100A4, NPR1, CRTC2, MUC1, GBA, ASH1L, MEF2D, IQGAP3, CRABP2, SH2D2A, ARHGEF11, KIRREL, …
regulation of developmental process	295	1840	0.160326	1.50384	1.45469e-08	2.22517e-06	SKI, ERRFI1, DRAXIN, TNFRSF8, SPEN, EPHA2, ID3, FGR, TRIM62, ZMYM4, PSMB2, FOXO6, CDC20, TAL1, JUN, VANGL1, CD101, NPR1, PYGO2, SEMA4A, IQGAP3, CRABP2, TNFSF18, ABL2, PTGS2, SOX13, CENPF, TRIB2, FKBP1B, CDC42EP3, ZFP36L2, RHOQ, MEIS1, EPB41L5, LIMS2, ACVR2A, CASP8, INPP5D, PER2, TRAF3IP1, PPARG, FGD5, COLQ, SEMA3G, GATA2, H1FOO, WWTR1, TNIK, PLAC8, HPSE, PDE5A, BBS12, FAT4, BASP1, FST, HEXB, NR2F…
anatomical structure development	613	4303	0.142459	1.3687	1.83865e-08	2.764e-06	SKI, ERRFI1, UBE4B, DRAXIN, NPPA, TNFRSF8, SPEN, EPHA2, MFAP2, HTR6, ID3, PAQR7, STMN1, WDTC1, FGR, EYA3, PHACTR4, TRIM62, ZMYM4, PSMB2, COL8A2, STK40, INPP5B, KCNQ4, SCMH1, FOXO6, EDN2, HIVEP3, CDC20, SZT2, TAL1, STIL, JUN, NFIA, TTLL7, VCAM1, AMPD2, GSTM3, VANGL1, CD101, SEMA6C, S100A4, NPR1, RAB13, UBE2Q1, PYGO2, TRIM46, GBA, ASH1L, SEMA4A, MEF2D, IQGAP3, CRABP2, SH2D2A, KCNJ10, TNFSF18, ABL2,…
positive regulation of biosynthetic process	243	1464	0.165984	1.55496	1.95423e-08	2.88796e-06	SKI, TARDBP, TNFRSF8, PTAFR, GMEB1, SFPQ, THRAP3, NFYC, CITED4, HIVEP3, TAL1, JUN, NFIA, PSRC1, NPR1, CRTC2, MUC1, GBA, ASH1L, MEF2D, ARHGEF11, NOS1AP, DCAF6, IER5, RNASEL, PTGS2, NR5A2, ZNF281, ELK4, NEK2, EPAS1, RHOQ, OTX1, SERTAD2, MEIS1, PCBP1, TET3, ACVR2A, SLC11A1, PPARG, PTH1R, ABHD14B, ZXDC, GATA2, STAG1, WWTR1, MECOM, NELFA, CD38, RFC1, PLAC8, JADE1, MAML3, HEXB, F2R, F2RL1, NR2F1, CAMK4…
positive regulation of macromolecule biosynthetic process	225	1338	0.168161	1.5747	2.43879e-08	3.54398e-06	SKI, TARDBP, TNFRSF8, PTAFR, GMEB1, SFPQ, THRAP3, NFYC, CITED4, HIVEP3, TAL1, JUN, NFIA, PSRC1, CRTC2, MUC1, GBA, ASH1L, MEF2D, ARHGEF11, DCAF6, IER5, RNASEL, NR5A2, ZNF281, ELK4, NEK2, EPAS1, RHOQ, OTX1, SERTAD2, MEIS1, PCBP1, TET3, ACVR2A, SLC11A1, PPARG, ABHD14B, ZXDC, GATA2, STAG1, WWTR1, MECOM, NELFA, CD38, RFC1, PLAC8, JADE1, MAML3, HEXB, F2R, F2RL1, NR2F1, CAMK4, EGR1, NR3C1, CD74, NKX2-5,…
positive regulation of gene expression	237	1424	0.166433	1.55813	2.74512e-08	3.92373e-06	SKI, KIF1B, TARDBP, PTAFR, GMEB1, SFPQ, THRAP3, NFYC, CITED4, HIVEP3, TAL1, JUN, NFIA, PSRC1, PIAS3, CRTC2, MUC1, ASH1L, MEF2D, IQGAP3, ARHGEF11, NOS1AP, DCAF6, IER5, RNASEL, NR5A2, ZNF281, ELK4, H3F3A, EPAS1, RHOQ, OTX1, SERTAD2, MEIS1, PCBP1, NAT8, TET3, ACVR2A, SLC11A1, PPARG, ABHD14B, ZXDC, GATA2, STAG1, PIK3CB, WWTR1, MECOM, LAMP3, NELFA, CD38, RFC1, PLAC8, JADE1, MAML3, HEXB, F2R, F2RL1, NR…
circulatory system development	146	790	0.18481	1.74319	3.29792e-08	4.63784e-06	ERRFI1, UBE4B, NPPA, EPHA2, ID3, COL8A2, TAL1, STIL, JUN, NPR1, SEMA4A, MEF2D, SH2D2A, PTGS2, PTPN14, EPAS1, MEIS1, NOTO, DAW1, ACKR3, TRAF3IP1, MTERF4, PPARG, UBP1, PLCD1, SETD2, COL8A1, GATA2, PIK3CB, HPSE, FAT4, BASP1, ESM1, ADAMTS6, EGR1, NKX2-5, FOXC1, EDN1, PIM1, VEGFA, BVES, ATG5, PDGFA, GPER1, IL6, HOXA3, HOXA5, HOXA7, HSPB1, MOSPD3, EPHB4, NOS3, SHH, DLC1, EGR3, NKX3-1, ZFPM2, RLN2, TEK,…
macromolecule biosynthetic process	619	4372	0.141583	1.35663	4.05398e-08	5.5414e-06	SKI, ERRFI1, PEX14, TARDBP, NPPA, TNFRSF8, SPEN, ZNF436, E2F2, ID3, MAN1C1, WDTC1, FCN3, EYA3, PTAFR, GMEB1, PUM1, TRIM62, ZNF362, SFPQ, ZMYM4, PSMB2, THRAP3, NFYC, CITED4, SCMH1, FOXO6, HIVEP3, MED8, TAL1, FOXD2, JUN, NFIA, PSRC1, POLR3GL, PIAS3, MRPL9, GATAD2B, CRTC2, MUC1, GBA, ASH1L, MEF2D, CRABP2, ARHGEF11, DCAF6, TNFSF18, IER5, RNASEL, SMG7, TPR, NR5A2, ZNF281, SOX13, PPP1R15B, ELK4, NEK2, …
regulation of signal transduction	359	2338	0.15355	1.43897	4.06755e-08	5.5414e-06	SKI, ARHGEF16, ERRFI1, DRAXIN, EPHA2, HTR6, STMN1, MAP3K6, FGR, SMPDL3B, EYA3, PHACTR4, PUM1, TRIM62, SFPQ, PSMB2, STK40, INPP5B, SZT2, PODN, JUN, S100A4, DENND4B, MUC1, GBA, ASH1L, IQGAP3, CRABP2, SH2D2A, PEAR1, ARHGEF11, NOS1AP, TNFSF18, RASAL2, PTGS2, PPP1R15B, DISP1, OBSCN, RGS7, AKT3, TRIB2, FKBP1B, MAP4K3, RHOQ, PELI1, STAMBP, DUSP2, IL18R1, PSD4, LIMS2, GPR17, PTPN18, ACVR2A, CASP8, STRADB…
enzyme linked receptor protein signaling pathway	153	841	0.181926	1.71144	4.41053e-08	5.91622e-06	SKI, ERRFI1, NPPA, EPHA2, STMN1, FGR, ATP6V0B, PIK3R3, JUN, CGN, NPR1, EFNA3, SH2D2A, MPZL1, ANGPTL1, ABL2, RHOQ, PTPN18, ACVR2A, GIGYF2, BRK1, CISH, ATP6V1A, ITGB5, PIK3CB, WWTR1, UBE2D3, FAT4, LIFR, FST, ESM1, FER, EGR1, NRG2, LCP2, NKX2-5, RGS14, FOXC1, ANKS1A, VEGFA, PDGFA, GPER1, RAC1, ELMO1, HSPB1, EPHB4, WASL, ATP6V0E2, SHH, DOK2, NKX3-1, KLF10, ZC3H3, TEK, NTRK2, RAB14, DAB2IP, GPR21, HSP…
cellular developmental process	454	3075	0.147642	1.39081	5.75437e-08	7.60187e-06	SKI, ERRFI1, UBE4B, DRAXIN, NPPA, TNFRSF8, SPEN, EPHA2, ID3, PAQR7, STMN1, FGR, EYA3, PHACTR4, PUM1, TRIM62, ZMYM4, FOXO6, HIVEP3, CDC20, SZT2, TAL1, JUN, TTLL7, LRRC8C, VCAM1, AMPD2, GSTM3, CD101, SEMA6C, S100A4, RAB13, PYGO2, TRIM46, SEMA4A, MEF2D, CRABP2, SH2D2A, KCNJ10, TNFSF18, ABL2, RNASEL, PTGS2, NR5A2, ZNF281, SOX13, ELK4, CENPF, MARK1, ENAH, H3F3A, OBSCN, TRIB2, FKBP1B, CDC42EP3, ZFP36L2…
anatomical structure morphogenesis	309	1971	0.156773	1.46336	6.909e-08	8.95754e-06	SKI, ERRFI1, UBE4B, DRAXIN, TNFRSF8, EPHA2, MFAP2, ID3, STMN1, FGR, EYA3, PHACTR4, ZMYM4, PSMB2, COL8A2, STK40, KCNQ4, SCMH1, SZT2, TAL1, STIL, JUN, VANGL1, SEMA6C, NPR1, TRIM46, GBA, ASH1L, SEMA4A, MEF2D, CRABP2, SH2D2A, PTGS2, NR5A2, ZNF281, SOX13, PTPN14, ENAH, OBSCN, AKT3, CDC42EP3, EPAS1, RHOQ, OTX1, MEIS1, NOTO, DUSP2, EPB41L5, LIMS2, ACVR2A, STRADB, AGFG1, ACKR3, TRAF3IP1, FGD5, UBP1, PLCD…
nucleic acid metabolic process	622	4409	0.141075	1.34941	6.98604e-08	8.95754e-06	SKI, PEX14, TARDBP, NPPA, SPEN, ZNF436, E2F2, ID3, WDTC1, FCN3, EYA3, PTAFR, DNAJC8, GMEB1, ZBTB8OS, TRIM62, ZNF362, SFPQ, ZMYM4, PSMB2, THRAP3, NFYC, CITED4, SCMH1, FOXO6, HIVEP3, MED8, TAL1, FOXD2, PRPF38A, ZCCHC11, JUN, NFIA, DNASE2B, PSRC1, AHCYL1, POLR3GL, PIAS3, GATAD2B, CRTC2, MUC1, ASH1L, MEF2D, CRABP2, ISG20L2, RRNAD1, PRCC, ARHGEF11, DCAF6, TNFSF18, IER5, RNASEL, SMG7, TPR, NR5A2, ZNF28…
biological regulation	1185	9173	0.129183	1.36864	1.08368e-07	1.36937e-05	SKI, ARHGEF16, ERRFI1, UBE4B, KIF1B, PEX14, TARDBP, DRAXIN, CLCN6, NPPA, TNFRSF8, SPEN, HSPB7, EPHA2, HTR6, ZNF436, E2F2, ID3, PAQR7, STMN1, CEP85, WDTC1, MAP3K6, FCN3, GPR3, FGR, SMPDL3B, EYA3, PTAFR, PHACTR4, GMEB1, PUM1, COL16A1, MARCKSL1, TRIM62, ZNF362, SFPQ, ZMYM4, PSMB2, THRAP3, STK40, INPP5B, NFYC, KCNQ4, CITED4, SCMH1, FOXO6, EDN2, HIVEP3, CDC20, MED8, SZT2, ATP6V0B, SLC6A9, TESK2, PIK3R…
negative regulation of developmental process	123	650	0.189231	1.78518	1.10258e-07	1.37334e-05	SKI, DRAXIN, TNFRSF8, EPHA2, ID3, TRIM62, NPR1, SEMA4A, TNFSF18, TRIB2, ZFP36L2, MEIS1, LIMS2, INPP5D, TRAF3IP1, PPARG, SEMA3G, GATA2, H1FOO, WWTR1, PLAC8, BBS12, NR2F1, DPYSL3, CD74, NKX2-5, FOXC1, TBX18, GPER1, LFNG, IL6, HOXA2, HOXA5, HOXA7, HOXA9, LRRC17, SHH, NKX3-1, HOOK3, RUNX1T1, ZNF706, ZFPM2, TNFRSF11B, NFIB, TEK, FXN, DAB2IP, ABL1, PLPP7, NOTCH1, VIM, DKK1, SIRT1, MMRN2, PTEN, FGF8, PI…
regulation of signaling	392	2614	0.149962	1.40214	1.24531e-07	1.52927e-05	SKI, ARHGEF16, ERRFI1, TARDBP, DRAXIN, NPPA, EPHA2, HTR6, STMN1, MAP3K6, FGR, SMPDL3B, EYA3, PHACTR4, PUM1, TRIM62, SFPQ, PSMB2, STK40, INPP5B, CDC20, SZT2, PODN, JUN, AHCYL1, SLC16A1, ATP1A1, S100A4, NPR1, DENND4B, MUC1, GBA, ASH1L, IQGAP3, CRABP2, SH2D2A, PEAR1, ARHGEF11, KCNJ10, NOS1AP, TNFSF18, RASAL2, GLUL, PTGS2, PPP1R15B, DISP1, OBSCN, RGS7, AKT3, TRIB2, FKBP1B, MAP4K3, RHOQ, PELI1, STAMBP…
multicellular organism development	560	3932	0.142421	1.3494	1.3599e-07	1.6468e-05	SKI, ERRFI1, UBE4B, DRAXIN, NPPA, TNFRSF8, SPEN, EPHA2, MFAP2, HTR6, ID3, PAQR7, STMN1, WDTC1, EYA3, PHACTR4, TRIM62, ZMYM4, PSMB2, COL8A2, STK40, INPP5B, KCNQ4, SCMH1, FOXO6, EDN2, HIVEP3, CDC20, SZT2, TAL1, STIL, JUN, NFIA, TTLL7, VCAM1, AMPD2, GSTM3, VANGL1, CD101, SEMA6C, S100A4, NPR1, RAB13, UBE2Q1, PYGO2, TRIM46, GBA, ASH1L, SEMA4A, MEF2D, IQGAP3, CRABP2, SH2D2A, KCNJ10, TNFSF18, ABL2, LAMC…
cell surface receptor signaling pathway	333	2169	0.153527	1.42969	1.77604e-07	2.12128e-05	SKI, ERRFI1, DRAXIN, NPPA, TNFRSF8, SPEN, EPHA2, STMN1, FGR, EYA3, PTAFR, PHACTR4, COL16A1, TRIM62, PSMB2, EDN2, ATP6V0B, PIK3R3, STIL, PODN, JUN, VCAM1, VANGL1, CD101, CGN, NPR1, PYGO2, EFNA3, MUC1, SEMA4A, SH2D2A, PEAR1, ACKR1, MPZL1, TNFSF18, ANGPTL1, ABL2, RNASEL, MARK1, DISP1, ADGRF3, RHOQ, PELI1, IL18R1, SCTR, LIMS2, GPR17, PTPN18, ACVR2A, NMI, CASP8, STRADB, STK36, GIGYF2, INPP5D, ACKR3, T…
regulation of cell communication	384	2568	0.149533	1.39374	2.5579e-07	3.01382e-05	SKI, ARHGEF16, ERRFI1, TARDBP, DRAXIN, EPHA2, HTR6, STMN1, MAP3K6, FGR, SMPDL3B, EYA3, PHACTR4, PUM1, TRIM62, SFPQ, PSMB2, STK40, INPP5B, CDC20, SZT2, PODN, JUN, SLC16A1, S100A4, DENND4B, MUC1, GBA, ASH1L, IQGAP3, CRABP2, SH2D2A, PEAR1, ARHGEF11, KCNJ10, NOS1AP, TNFSF18, RASAL2, GLUL, PTGS2, PPP1R15B, DISP1, OBSCN, RGS7, AKT3, TRIB2, FKBP1B, MAP4K3, RHOQ, PELI1, STAMBP, DUSP2, IL18R1, PSD4, LIMS2…
cellular biosynthetic process	719	5235	0.137345	1.32018	2.83092e-07	3.29103e-05	SKI, ERRFI1, PEX14, TARDBP, SRM, NPPA, TNFRSF8, SPEN, ZNF436, E2F2, ID3, MAN1C1, WDTC1, FCN3, EYA3, PTAFR, GMEB1, PUM1, TRIM62, ZNF362, SFPQ, ZMYM4, PSMB2, THRAP3, NFYC, CITED4, SCMH1, FOXO6, EDN2, HIVEP3, MED8, PIK3R3, TAL1, FOXD2, SCP2, JUN, NFIA, ABCD3, PSRC1, AMPD2, GSTM4, GSTM1, GSTM3, ATP1A1, POLR3GL, PIAS3, MRPL9, NPR1, SLC27A3, GATAD2B, CRTC2, PMVK, MUC1, GBA, ASH1L, MEF2D, CRABP2, ARHGEF…
negative regulation of biological process	567	4009	0.141432	1.33641	2.99865e-07	3.44016e-05	SKI, ERRFI1, PEX14, TARDBP, DRAXIN, NPPA, TNFRSF8, SPEN, EPHA2, ID3, STMN1, CEP85, WDTC1, FCN3, SMPDL3B, EYA3, PHACTR4, PUM1, TRIM62, SFPQ, PSMB2, THRAP3, STK40, SCMH1, CDC20, SZT2, TAL1, STIL, ZCCHC11, PODN, JUN, NFIA, PSRC1, FAM212B, ATP1A1, PIAS3, NPR1, MUC1, GBA, ASH1L, SEMA4A, IQGAP3, PRCC, PEAR1, KIRREL, TNFSF18, RASAL2, RNASEL, SMG7, TPR, PTGS2, ZNF281, PPP1R15B, ELK4, NEK2, INTS7, DTL, PT…
signal transduction	611	4375	0.139657	1.32254	4.88569e-07	5.53225e-05	SKI, ARHGEF16, ERRFI1, UBE4B, DRAXIN, CLCN6, NPPA, TNFRSF8, SPEN, EPHA2, HTR6, E2F2, PAQR7, STMN1, MAP3K6, GPR3, FGR, SMPDL3B, EYA3, PTAFR, PHACTR4, PUM1, COL16A1, TRIM62, SFPQ, PSMB2, THRAP3, STK40, INPP5B, EDN2, HIVEP3, SZT2, ATP6V0B, TESK2, PIK3R3, STIL, PODN, JUN, PATJ, LRRC8C, GPR88, VCAM1, AHCYL1, VANGL1, CD101, CGN, SNX27, S100A4, NPR1, DENND4B, RAB13, PYGO2, EFNA3, MUC1, GBA, ASH1L, SEMA4…
signaling	661	4782	0.138227	1.3154	5.52155e-07	6.17211e-05	SKI, ARHGEF16, ERRFI1, UBE4B, KIF1B, TARDBP, DRAXIN, CLCN6, NPPA, TNFRSF8, SPEN, EPHA2, HTR6, E2F2, PAQR7, STMN1, MAP3K6, GPR3, FGR, SMPDL3B, EYA3, PTAFR, PHACTR4, PUM1, COL16A1, TRIM62, SFPQ, PSMB2, THRAP3, STK40, INPP5B, EDN2, HIVEP3, CDC20, SZT2, ATP6V0B, SLC6A9, TESK2, PIK3R3, STIL, PODN, JUN, PATJ, LRRC8C, GPR88, VCAM1, AHCYL1, SLC16A1, VANGL1, ATP1A1, CD101, CGN, SNX27, S100A4, NPR1, DENND4…
cell communication	662	4792	0.138147	1.31439	5.61352e-07	6.19548e-05	SKI, ARHGEF16, ERRFI1, UBE4B, KIF1B, TARDBP, DRAXIN, CLCN6, NPPA, TNFRSF8, SPEN, EPHA2, HTR6, E2F2, PAQR7, STMN1, MAP3K6, GPR3, FGR, SMPDL3B, EYA3, PTAFR, PHACTR4, PUM1, COL16A1, TRIM62, SFPQ, PSMB2, THRAP3, STK40, INPP5B, EDN2, HIVEP3, CDC20, SZT2, ATP6V0B, SLC6A9, TESK2, PIK3R3, STIL, PODN, JUN, PATJ, LRRC8C, GPR88, VCAM1, AHCYL1, SLC16A1, VANGL1, ATP1A1, CD101, CGN, SNX27, S100A4, NPR1, DENND4…
negative regulation of macromolecule metabolic process	320	2097	0.152599	1.4134	5.81298e-07	6.33542e-05	SKI, ERRFI1, PEX14, TARDBP, SPEN, ID3, CEP85, WDTC1, FCN3, PUM1, TRIM62, SFPQ, PSMB2, THRAP3, SCMH1, CDC20, TAL1, ZCCHC11, PODN, JUN, NFIA, FAM212B, PIAS3, MUC1, GBA, ASH1L, IQGAP3, KIRREL, SMG7, TPR, PTGS2, ZNF281, PPP1R15B, ELK4, CENPF, H3F3A, KLF11, TRIB2, FKBP1B, MTA3, ZFP36L2, DUSP2, NMI, HAT1, CASP8, GIGYF2, INPP5D, PER2, TRAF3IP1, PPARG, SH3BP5, UBP1, CISH, DUSP7, GATA2, WWTR1, MECOM, LAMP…
single organism signaling	659	4775	0.13801	1.31109	7.32605e-07	7.8859e-05	SKI, ARHGEF16, ERRFI1, UBE4B, KIF1B, TARDBP, DRAXIN, CLCN6, NPPA, TNFRSF8, SPEN, EPHA2, HTR6, E2F2, PAQR7, STMN1, MAP3K6, GPR3, FGR, SMPDL3B, EYA3, PTAFR, PHACTR4, PUM1, COL16A1, TRIM62, SFPQ, PSMB2, THRAP3, STK40, INPP5B, EDN2, HIVEP3, CDC20, SZT2, ATP6V0B, SLC6A9, TESK2, PIK3R3, STIL, PODN, JUN, PATJ, LRRC8C, GPR88, VCAM1, AHCYL1, SLC16A1, VANGL1, ATP1A1, CD101, CGN, SNX27, S100A4, NPR1, DENND4…
cellular response to stimulus	733	5393	0.135917	1.29927	1.15993e-06	0.000121848	SKI, ARHGEF16, ERRFI1, UBE4B, KIF1B, TARDBP, DRAXIN, CLCN6, NPPA, TNFRSF8, SPEN, EPHA2, AKR7A3, HTR6, E2F2, ID3, PAQR7, STMN1, WDTC1, MAP3K6, GPR3, FGR, SMPDL3B, EYA3, PTAFR, PHACTR4, PUM1, COL16A1, TRIM62, SFPQ, PSMB2, THRAP3, STK40, INPP5B, EDN2, HIVEP3, SZT2, ATP6V0B, TESK2, PIK3R3, STIL, ZCCHC11, PODN, JUN, PATJ, LRRC8C, GPR88, VCAM1, GSTM4, GSTM1, GSTM3, AHCYL1, SLC16A1, VANGL1, ATP1A1, CD10…
negative regulation of multicellular organismal process	141	800	0.17625	1.63737	1.1548e-06	0.000121848	SKI, ERRFI1, DRAXIN, NPPA, TNFRSF8, EPHA2, ID3, TRIM62, ATP1A1, NPR1, GBA, SEMA4A, TNFSF18, PTGS2, TRIB2, FKBP1B, MEIS1, LIMS2, NMI, SLC11A1, INPP5D, TRAF3IP1, PPARG, UBA7, SEMA3G, GATA2, CD38, PLAC8, HERC5, PDE5A, F2R, F2RL1, NR2F1, DPYSL3, CD74, FOXC1, EDN1, TBX18, PDGFA, LFNG, RAC1, IL6, HOXA2, HOXA5, HOXA7, HOXA9, LRRC17, DOCK4, NOS3, SHH, NKX3-1, STC1, HOOK3, ZNF706, ZFPM2, TNFRSF11B, HSF1, …
cell differentiation	424	2914	0.145504	1.3514	1.22892e-06	0.000127559	SKI, ERRFI1, UBE4B, DRAXIN, NPPA, TNFRSF8, SPEN, EPHA2, ID3, PAQR7, STMN1, FGR, EYA3, PHACTR4, PUM1, TRIM62, FOXO6, HIVEP3, CDC20, SZT2, TAL1, JUN, TTLL7, LRRC8C, VCAM1, AMPD2, GSTM3, CD101, SEMA6C, S100A4, RAB13, PYGO2, TRIM46, SEMA4A, MEF2D, CRABP2, SH2D2A, KCNJ10, TNFSF18, ABL2, RNASEL, PTGS2, NR5A2, ZNF281, SOX13, ELK4, CENPF, MARK1, ENAH, H3F3A, OBSCN, TRIB2, FKBP1B, ZFP36L2, EPAS1, MEIS1, S…
cardiovascular system development	100	528	0.189394	1.77514	1.91673e-06	0.000196612	ERRFI1, EPHA2, COL8A2, TAL1, JUN, NPR1, SEMA4A, SH2D2A, PTGS2, PTPN14, EPAS1, MEIS1, ACKR3, UBP1, PLCD1, SETD2, COL8A1, GATA2, PIK3CB, HPSE, ESM1, ADAMTS6, EGR1, NKX2-5, FOXC1, EDN1, VEGFA, PDGFA, GPER1, IL6, HOXA3, HOXA5, HOXA7, HSPB1, EPHB4, NOS3, SHH, EGR3, NKX3-1, ZFPM2, RLN2, TEK, NTRK2, C5, DAB2IP, ENG, ABL1, NOTCH1, FZD8, SIRT1, ZMIZ1, MMRN2, PTEN, FGF8, TCF7L2, KCNQ1, E2F8, FOSL1, LRP5, Y…
embryonic morphogenesis	87	446	0.195067	1.83639	2.43695e-06	0.000246836	SKI, EPHA2, MFAP2, PHACTR4, KCNQ4, TAL1, STIL, CRABP2, ZNF281, OTX1, NOTO, DUSP2, EPB41L5, ACVR2A, TRAF3IP1, TMIE, SETD2, COL8A1, ITGB5, GATA2, FRAS1, NKX2-5, FOXC1, EDN1, LATS1, RAC1, HOXA2, HOXA3, HOXA5, HOXA6, HOXA7, HOXA10, SHH, DLC1, NR4A3, ENG, ABL1, NOTCH1, ITGA8, DKK1, FGF8, LRP4, LRP5, MYO7A, YAP1, ZBTB16, TULP3, PRICKLE1, DUSP6, LATS2, SPRY2, MMP14, MTHFD1, ZFP36L1, MAP2K5, CREBBP, TBX6…
organic substance biosynthetic process	720	5310	0.135593	1.28907	2.46299e-06	0.000246836	SKI, ERRFI1, PEX14, TARDBP, SRM, NPPA, TNFRSF8, SPEN, ZNF436, E2F2, ID3, MAN1C1, WDTC1, FCN3, EYA3, PTAFR, GMEB1, PUM1, TRIM62, ZNF362, SFPQ, ZMYM4, PSMB2, THRAP3, NFYC, CITED4, SCMH1, FOXO6, EDN2, HIVEP3, MED8, PIK3R3, TAL1, FOXD2, SCP2, JUN, NFIA, ABCD3, PSRC1, AMPD2, GSTM4, GSTM1, GSTM3, ATP1A1, POLR3GL, PIAS3, MRPL9, NPR1, SLC27A3, GATAD2B, CRTC2, PMVK, MUC1, GBA, ASH1L, MEF2D, CRABP2, ARHGEF…
response to lipid	125	699	0.178827	1.66101	2.56563e-06	0.000254201	ERRFI1, TNFRSF8, ID3, PAQR7, PTAFR, THRAP3, JUN, VCAM1, ATP1A1, PMVK, GBA, ABL2, PTGS2, NR5A2, ZFP36L2, PELI1, CASP8, SLC11A1, PPARG, GATA2, PLSCR4, CD38, MGARP, MGST2, F2R, NR2F1, FER, HNRNPA0, CD14, NR3C1, EDN1, PIM1, HTR1B, LATS1, GPER1, IL6, HOXA2, LANCL2, NOS3, TNFRSF10D, NKX3-1, STC1, TNFRSF11B, HSF1, AQP3, KLF9, NR4A3, DAB2IP, ENG, ABL1, NOTCH1, DKK1, SIRT1, DDIT4, PTEN, ANKRD1, KCNJ11, MD…
negative regulation of fat cell differentiation	16	38	0.421053	5.4184	2.60739e-06	0.000255437	TRIB2, ZFP36L2, GATA2, WWTR1, BBS12, GPER1, IL6, RUNX1T1, ZFPM2, SIRT1, FOXO1, FAM57B, ZADH2, JAG1, ASXL1, TGFB1
response to endogenous stimulus	209	1300	0.160769	1.47815	2.67045e-06	0.000258707	SKI, ERRFI1, KIF1B, NPPA, PAQR7, WDTC1, PTAFR, COL16A1, PSMB2, THRAP3, SZT2, ATP6V0B, PIK3R3, JUN, VCAM1, AHCYL1, ATP1A1, PIAS3, CGN, RAB13, GBA, RNASEL, TPR, PTGS2, NR5A2, H3F3A, KLF11, ZFP36L2, RHOQ, EPB41L5, ACVR2A, PPARG, CISH, ATP6V1A, ITGB5, CD38, UBE2D3, FAT4, MGARP, MGST2, NR2F1, FER, EGR1, NR3C1, NKX2-5, FOXC1, EDN1, HTR1B, ME1, LATS1, GPER1, IL6, GCK, LANCL2, ATP6V0E2, EGR3, NKX3-1, STC…
anatomical structure formation involved in morphogenesis	137	783	0.174968	1.62039	2.81969e-06	0.000269133	SKI, EPHA2, PHACTR4, COL8A2, TAL1, STIL, JUN, NPR1, SEMA4A, SH2D2A, PTGS2, PTPN14, OBSCN, EPAS1, MEIS1, DUSP2, EPB41L5, AGFG1, ACKR3, UBP1, PLCD1, SETD2, COL8A1, ITGB5, GATA2, PIK3CB, HPSE, MYOZ2, ESM1, NKX2-5, FOXC1, EDN1, PIM1, BYSL, VEGFA, LATS1, PDGFA, LFNG, IL6, HOXA3, HOXA5, HOXA7, HSPB1, EPHB4, NOS3, SHH, DLC1, EGR3, NKX3-1, RLN2, KDM4C, NFIB, TEK, NR4A3, C5, DAB2IP, ENG, ABL1, NOTCH1, ITG…
negative regulation of metabolic process	341	2291	0.148843	1.37141	2.87067e-06	0.000269133	SKI, ERRFI1, PEX14, TARDBP, SPEN, ID3, CEP85, WDTC1, FCN3, PUM1, TRIM62, SFPQ, PSMB2, THRAP3, SCMH1, CDC20, TAL1, ZCCHC11, PODN, JUN, NFIA, FAM212B, ATP1A1, PIAS3, MUC1, GBA, ASH1L, IQGAP3, KIRREL, SMG7, TPR, PTGS2, ZNF281, PPP1R15B, ELK4, CENPF, H3F3A, KLF11, TRIB2, FKBP1B, MTA3, ZFP36L2, DUSP2, NMI, HAT1, CASP8, GIGYF2, INPP5D, PER2, TRAF3IP1, PPARG, SH3BP5, UBP1, CISH, DUSP7, GATA2, WWTR1, MEC…
positive regulation of metabolic process	383	2615	0.146463	1.35237	2.8677e-06	0.000269133	SKI, KIF1B, TARDBP, TNFRSF8, MAP3K6, FGR, EYA3, PTAFR, GMEB1, SFPQ, PSMB2, THRAP3, NFYC, CITED4, EDN2, HIVEP3, CDC20, TAL1, JUN, NFIA, PSRC1, PIAS3, NPR1, CRTC2, MUC1, GBA, ASH1L, MEF2D, IQGAP3, ARHGEF11, NOS1AP, DCAF6, TNFSF18, ABL2, IER5, RNASEL, PTGS2, NR5A2, ZNF281, ELK4, NEK2, H3F3A, SPRTN, TRIB2, MAP4K3, ZFP36L2, EPAS1, RHOQ, OTX1, PELI1, SERTAD2, MEIS1, PCBP1, NAT8, TET3, RALB, ACVR2A, NMI…
positive regulation of macromolecule metabolic process	359	2430	0.147737	1.36225	2.92509e-06	0.000271317	SKI, KIF1B, TARDBP, TNFRSF8, MAP3K6, EYA3, PTAFR, GMEB1, SFPQ, PSMB2, THRAP3, NFYC, CITED4, HIVEP3, CDC20, TAL1, JUN, NFIA, PSRC1, PIAS3, CRTC2, MUC1, GBA, ASH1L, MEF2D, IQGAP3, ARHGEF11, NOS1AP, DCAF6, TNFSF18, IER5, RNASEL, PTGS2, NR5A2, ZNF281, ELK4, NEK2, H3F3A, SPRTN, TRIB2, MAP4K3, ZFP36L2, EPAS1, RHOQ, OTX1, PELI1, SERTAD2, MEIS1, PCBP1, NAT8, TET3, RALB, ACVR2A, NMI, CASP8, STRADB, SLC11A…
negative regulation of gene expression	222	1398	0.158798	1.4587	3.58039e-06	0.000328604	SKI, PEX14, TARDBP, SPEN, ID3, WDTC1, PUM1, TRIM62, SFPQ, THRAP3, SCMH1, TAL1, ZCCHC11, JUN, NFIA, MUC1, IQGAP3, SMG7, TPR, ZNF281, ELK4, CENPF, H3F3A, KLF11, MTA3, ZFP36L2, HAT1, GIGYF2, PER2, PPARG, UBP1, GATA2, WWTR1, MECOM, IGF2BP2, CD38, RFC1, UBE2D3, BASP1, FST, NR2F1, EGR1, EIF4EBP3, NR3C1, NKX2-5, NSD1, MXD3, CNOT6, FOXC1, HIVEP1, EDN1, ATXN1, NUP153, HMGA1, VEGFA, TBX18, GPER1, EIF2AK1, …
single-multicellular organism process	651	4760	0.136765	1.28767	3.82426e-06	0.000347331	SKI, ERRFI1, UBE4B, DRAXIN, NPPA, TNFRSF8, SPEN, EPHA2, MFAP2, HTR6, ID3, PAQR7, STMN1, WDTC1, FGR, EYA3, PTAFR, PHACTR4, PUM1, TRIM62, ZMYM4, PSMB2, COL8A2, STK40, INPP5B, KCNQ4, SCMH1, FOXO6, EDN2, HIVEP3, CDC20, SZT2, TAL1, STIL, ZCCHC11, JUN, NFIA, SGIP1, TTLL7, GPR88, VCAM1, AMPD2, GSTM3, AHCYL1, VANGL1, ATP1A1, CD101, POLR3GL, SEMA6C, S100A4, NPR1, RAB13, UBE2Q1, PYGO2, TRIM46, GBA, ASH1L, …
blood vessel development	94	497	0.189135	1.76897	3.96299e-06	0.00035622	EPHA2, COL8A2, TAL1, JUN, NPR1, SEMA4A, SH2D2A, PTGS2, EPAS1, MEIS1, ACKR3, UBP1, PLCD1, SETD2, COL8A1, GATA2, PIK3CB, HPSE, ESM1, ADAMTS6, EGR1, NKX2-5, FOXC1, EDN1, VEGFA, PDGFA, GPER1, IL6, HOXA3, HOXA5, HOXA7, HSPB1, EPHB4, NOS3, SHH, EGR3, NKX3-1, ZFPM2, RLN2, TEK, NTRK2, C5, DAB2IP, ENG, NOTCH1, FZD8, SIRT1, ZMIZ1, MMRN2, PTEN, FGF8, TCF7L2, E2F8, FOSL1, LRP5, YAP1, PRICKLE1, HDAC7, NR4A1, …
animal organ morphogenesis	134	771	0.1738	1.60531	4.30087e-06	0.000367735	SKI, ERRFI1, UBE4B, EPHA2, MFAP2, ID3, PHACTR4, PSMB2, COL8A2, STK40, KCNQ4, STIL, JUN, VANGL1, GBA, ASH1L, MEF2D, NR5A2, AKT3, OTX1, MEIS1, NOTO, LIMS2, TMIE, SETD2, COL8A1, GATA2, WWTR1, IFT80, FRAS1, FAT4, BASP1, NKX2-5, FOXC1, EDN1, PIM1, VEGFA, PDGFA, LFNG, RAC1, IL6, HOXA2, HOXA3, HOXA5, HOXA6, HOXA7, EPHB4, SHH, DLC1, NKX3-1, STC1, ZFPM2, TNFRSF11B, NFIB, TEK, AQP3, NTRK2, NR4A3, ENG, ABL1…
blood vessel morphogenesis	83	425	0.195294	1.83693	4.22723e-06	0.000367735	EPHA2, COL8A2, TAL1, JUN, NPR1, SEMA4A, SH2D2A, PTGS2, EPAS1, MEIS1, ACKR3, UBP1, PLCD1, SETD2, COL8A1, GATA2, PIK3CB, HPSE, ESM1, NKX2-5, FOXC1, EDN1, VEGFA, PDGFA, IL6, HOXA3, HOXA5, HOXA7, HSPB1, EPHB4, NOS3, SHH, EGR3, ZFPM2, RLN2, TEK, NTRK2, C5, DAB2IP, ENG, NOTCH1, FZD8, SIRT1, ZMIZ1, MMRN2, PTEN, FGF8, E2F8, LRP5, YAP1, HDAC7, NR4A1, PTPRB, MMP14, ZFP36L1, SLC12A6, MAP2K5, CTSH, ANPEP, NP…
negative regulation of cell differentiation	92	484	0.190083	1.77927	4.15787e-06	0.000367735	SKI, DRAXIN, TNFRSF8, ID3, TRIM62, TNFSF18, TRIB2, ZFP36L2, MEIS1, INPP5D, PPARG, SEMA3G, GATA2, H1FOO, WWTR1, BBS12, NR2F1, DPYSL3, CD74, NKX2-5, GPER1, IL6, HOXA2, HOXA5, HOXA7, HOXA9, LRRC17, SHH, HOOK3, RUNX1T1, ZFPM2, DAB2IP, PLPP7, NOTCH1, VIM, DKK1, SIRT1, PTEN, PITX3, LRP4, MEN1, LRP5, YAP1, ZBTB16, DDX6, UBASH3B, PTHLH, PRICKLE1, HDAC7, HMGB1, SPG20, FOXO1, PRMT5, ARF6, ZFP36L1, MEIS2, H…
negative regulation of signal transduction	162	967	0.167528	1.5421	4.19624e-06	0.000367735	SKI, ERRFI1, DRAXIN, EPHA2, STMN1, SMPDL3B, EYA3, PHACTR4, PSMB2, SZT2, PODN, MUC1, GBA, ASH1L, PEAR1, RASAL2, PTGS2, PPP1R15B, RGS7, FKBP1B, STAMBP, DUSP2, PTPN18, CASP8, STRADB, INPP5D, ACKR3, TRAF3IP1, PPARG, PLCL2, CISH, DUSP7, GATA2, WWTR1, IFT80, TRIM59, MECOM, HTT, JADE1, SH3RF1, FST, RGS7BP, F2RL1, EGR1, NRG2, CD14, ARAP3, CD74, NKX2-5, RGS14, HTR1B, TBX18, LATS1, PDGFA, GPER1, LFNG, IL6,…
regulation of cell differentiation	197	1221	0.161343	1.48094	4.30198e-06	0.000367735	SKI, ERRFI1, DRAXIN, TNFRSF8, SPEN, ID3, TRIM62, FOXO6, CDC20, TAL1, JUN, CD101, CRABP2, TNFSF18, ABL2, PTGS2, SOX13, TRIB2, FKBP1B, ZFP36L2, MEIS1, EPB41L5, ACVR2A, CASP8, INPP5D, PER2, PPARG, SEMA3G, GATA2, H1FOO, WWTR1, TNIK, PDE5A, BBS12, FAT4, NR2F1, CAMK4, DPYSL3, CD74, NKX2-5, RGS14, PDLIM7, FOXC1, EDN1, TCP11, CPNE5, VEGFA, GPER1, RAC1, IL6, HOXA2, HOXA5, HOXA7, HOXA9, CUX1, LRRC17, SHH, …
regulation of multicellular organismal process	321	2149	0.149372	1.37237	4.57622e-06	0.000384409	SKI, ERRFI1, DRAXIN, NPPA, TNFRSF8, SPEN, HSPB7, EPHA2, ID3, FGR, PTAFR, PUM1, TRIM62, PSMB2, FOXO6, EDN2, CDC20, TAL1, JUN, SGIP1, AHCYL1, VANGL1, ATP1A1, CD101, POLR3GL, NPR1, PYGO2, GBA, SEMA4A, IQGAP3, CRABP2, ACKR1, NOS1AP, TNFSF18, ABL2, PTGS2, SOX13, CENPF, TRIB2, FKBP1B, ZFP36L2, EPAS1, PELI1, MEIS1, IL18R1, EPB41L5, LIMS2, ACVR2A, NMI, CASP8, SLC11A1, INPP5D, PER2, TRAF3IP1, PPARG, COLQ,…
vasculature development	97	519	0.186898	1.74381	4.58522e-06	0.000384409	ERRFI1, EPHA2, COL8A2, TAL1, JUN, NPR1, SEMA4A, SH2D2A, PTGS2, PTPN14, EPAS1, MEIS1, ACKR3, UBP1, PLCD1, SETD2, COL8A1, GATA2, PIK3CB, HPSE, ESM1, ADAMTS6, EGR1, NKX2-5, FOXC1, EDN1, VEGFA, PDGFA, GPER1, IL6, HOXA3, HOXA5, HOXA7, HSPB1, EPHB4, NOS3, SHH, EGR3, NKX3-1, ZFPM2, RLN2, TEK, NTRK2, C5, DAB2IP, ENG, NOTCH1, FZD8, SIRT1, ZMIZ1, MMRN2, PTEN, FGF8, TCF7L2, E2F8, FOSL1, LRP5, YAP1, PRICKLE1…
positive regulation of cellular metabolic process	358	2437	0.146902	1.35104	4.98851e-06	0.000414237	SKI, TARDBP, TNFRSF8, MAP3K6, FGR, EYA3, PTAFR, GMEB1, SFPQ, PSMB2, THRAP3, NFYC, CITED4, HIVEP3, CDC20, TAL1, JUN, NFIA, PSRC1, PIAS3, NPR1, CRTC2, MUC1, GBA, ASH1L, MEF2D, IQGAP3, ARHGEF11, NOS1AP, DCAF6, TNFSF18, IER5, RNASEL, PTGS2, NR5A2, ZNF281, ELK4, NEK2, SPRTN, TRIB2, MAP4K3, ZFP36L2, EPAS1, RHOQ, OTX1, PELI1, SERTAD2, MEIS1, PCBP1, TET3, RALB, ACVR2A, NMI, CASP8, STRADB, SLC11A1, ACKR3,…
response to oxygen-containing compound	197	1226	0.160685	1.47307	5.61474e-06	0.000461839	ERRFI1, KIF1B, NPPA, TNFRSF8, ID3, WDTC1, PTAFR, COL16A1, SZT2, ATP6V0B, PIK3R3, JUN, VCAM1, AHCYL1, ATP1A1, RAB13, PMVK, GBA, ABL2, GLUL, RNASEL, PTGS2, PPP1R15B, KLF11, FKBP1B, ZFP36L2, RHOQ, PELI1, CASP8, SLC11A1, PPARG, CISH, ATP6V1A, PLSCR4, CD38, MGARP, MGST2, F2R, FER, HNRNPA0, EGR1, CD14, NR3C1, EDN1, PIM1, HTR1B, ME1, GPER1, IL6, HOXA2, GCK, LANCL2, ATP6V0E2, NOS3, TNFRSF10D, NKX3-1, STC…
biosynthetic process	725	5377	0.134834	1.27702	5.67911e-06	0.000462768	SKI, ERRFI1, PEX14, TARDBP, SRM, NPPA, TNFRSF8, SPEN, ZNF436, E2F2, ID3, MAN1C1, WDTC1, FCN3, EYA3, PTAFR, GMEB1, PUM1, TRIM62, ZNF362, SFPQ, ZMYM4, PSMB2, THRAP3, NFYC, CITED4, SCMH1, FOXO6, EDN2, HIVEP3, MED8, PIK3R3, TAL1, FOXD2, SCP2, JUN, NFIA, ABCD3, PSRC1, AMPD2, GSTM4, GSTM1, GSTM3, ATP1A1, POLR3GL, PIAS3, MRPL9, NPR1, SLC27A3, GATAD2B, CRTC2, PMVK, MUC1, GBA, ASH1L, MEF2D, CRABP2, ARHGEF…
angiogenesis	72	356	0.202247	1.91486	6.05421e-06	0.000488766	EPHA2, COL8A2, TAL1, JUN, NPR1, SEMA4A, SH2D2A, PTGS2, EPAS1, MEIS1, ACKR3, UBP1, PLCD1, SETD2, COL8A1, GATA2, PIK3CB, HPSE, ESM1, FOXC1, EDN1, VEGFA, PDGFA, IL6, HOXA3, HOXA5, HOXA7, HSPB1, EPHB4, NOS3, SHH, EGR3, RLN2, TEK, C5, DAB2IP, ENG, NOTCH1, FZD8, SIRT1, MMRN2, PTEN, FGF8, E2F8, HDAC7, NR4A1, PTPRB, MMP14, SLC12A6, MAP2K5, CTSH, ANPEP, FOXC2, TNFSF12, MAPK7, RAMP2, HOXB3, VEZF1, GNA13, A…
negative regulation of protein phosphorylation	72	359	0.200557	1.89437	6.93822e-06	0.000549948	ERRFI1, TARDBP, CEP85, PODN, JUN, FAM212B, GBA, ASH1L, KIRREL, PPP1R15B, TRIB2, DUSP2, TRAF3IP1, SH3BP5, CISH, DUSP7, WWTR1, MECOM, F2RL1, RGS14, LATS1, GPER1, IL6, HSPB1, DAB2IP, ENG, ABL1, PARD3, DKK1, SIRT1, DDIT4, PTEN, SIRT3, PRR5L, MEN1, LRP5, UBASH3B, WNK1, FOXM1, CTDSP2, DUSP6, P2RX7, LATS2, FOXO1, SPRY2, BDKRB2, SMAD6, TFAP4, PAFAH1B1, ARRB2, PER1, MAPK7, HEXIM1, SLC9A3R1, RPTOR, GPS1, P…
nucleobase-containing compound metabolic process	674	4963	0.135805	1.27839	6.88598e-06	0.000549948	SKI, H6PD, PEX14, TARDBP, NPPA, SPEN, EPHA2, ZNF436, E2F2, ID3, WDTC1, FCN3, EYA3, PTAFR, DNAJC8, GMEB1, ZBTB8OS, TRIM62, ZNF362, SFPQ, ZMYM4, PSMB2, THRAP3, NFYC, CITED4, SCMH1, FOXO6, HIVEP3, MED8, TAL1, FOXD2, PRPF38A, ZCCHC11, JUN, NFIA, DNASE2B, PSRC1, AMPD2, AHCYL1, POLR3GL, PIAS3, NPR1, GATAD2B, CRTC2, MUC1, ASH1L, MEF2D, CRABP2, ISG20L2, RRNAD1, PRCC, ARHGEF11, ADCY10, DCAF6, TNFSF18, IER…
cellular response to endogenous stimulus	169	1025	0.164878	1.51325	7.49408e-06	0.000588657	SKI, ERRFI1, KIF1B, PAQR7, WDTC1, PTAFR, COL16A1, THRAP3, SZT2, ATP6V0B, PIK3R3, JUN, AHCYL1, ATP1A1, CGN, RAB13, RNASEL, PTGS2, NR5A2, KLF11, ZFP36L2, RHOQ, EPB41L5, ACVR2A, PPARG, CISH, ATP6V1A, ITGB5, UBE2D3, FAT4, MGARP, NR2F1, FER, EGR1, NR3C1, NKX2-5, FOXC1, EDN1, HTR1B, LATS1, GPER1, IL6, GCK, LANCL2, ATP6V0E2, EGR3, NKX3-1, STC1, KLF10, ADCY8, HSF1, RRAGA, KLF9, NTRK2, NR4A3, RAB14, DAB2I…
heart development	82	425	0.192941	1.8082	8.63873e-06	0.000672509	UBE4B, NPPA, ID3, STIL, JUN, MEF2D, NOTO, DAW1, TRAF3IP1, MTERF4, PPARG, SETD2, FAT4, BASP1, ADAMTS6, NKX2-5, FOXC1, EDN1, PIM1, VEGFA, BVES, ATG5, GPER1, MOSPD3, EPHB4, SHH, DLC1, NKX3-1, ZFPM2, TEK, ENG, NOTCH1, NEBL, ARMC4, DKK1, MYPN, ZMIZ1, PTEN, ANKRD1, FGF8, YAP1, PRICKLE1, POU6F1, DUSP6, MNAT1, MTHFD1, ZFP36L1, ACTC1, SMAD6, MAP2K5, NPRL3, MAPK3, DNAAF1, FOXC2, FOXL1, ARRB2, KDM6B, IFT20,…
negative regulation of cell communication	171	1043	0.16395	1.50297	8.87932e-06	0.000685122	SKI, ERRFI1, DRAXIN, EPHA2, STMN1, SMPDL3B, EYA3, PHACTR4, PSMB2, SZT2, PODN, MUC1, GBA, ASH1L, PEAR1, RASAL2, PTGS2, PPP1R15B, RGS7, FKBP1B, STAMBP, DUSP2, PTPN18, CASP8, STRADB, INPP5D, ACKR3, TRAF3IP1, PPARG, PLCL2, CISH, DUSP7, GATA2, WWTR1, IFT80, TRIM59, MECOM, HTT, CD38, JADE1, SH3RF1, FST, RGS7BP, F2RL1, EGR1, NRG2, CD14, ARAP3, CD74, NKX2-5, RGS14, EDN1, HTR1B, TBX18, LATS1, PDGFA, GPER1…
embryonic organ development	67	329	0.203647	1.92887	9.07014e-06	0.000693706	EPHA2, MFAP2, ID3, PHACTR4, KCNQ4, TAL1, STIL, EPAS1, OTX1, NOTO, CASP8, TRAF3IP1, PLCD1, TMIE, SETD2, GATA2, NKX2-5, FOXC1, EDN1, TFEB, VEGFA, PDGFA, RAC1, HOXA2, HOXA3, HOXA5, HOXA6, HOXA7, SHH, ZFPM2, HSF1, NR4A3, ENG, NOTCH1, ITGA8, FGF8, E2F8, MYO7A, YAP1, TULP3, KRT8, SPRY2, MMP14, MTHFD1, ZFP36L1, MAPK3, DNAAF1, FOXC2, ABR, RARA, FZD2, HOXB2, HOXB3, HOXB4, SLC9A3R1, MIB1, SMAD2, MBD2, TSHZ…
negative regulation of signaling	171	1046	0.16348	1.49741	9.31049e-06	0.000705897	SKI, ERRFI1, DRAXIN, EPHA2, STMN1, SMPDL3B, EYA3, PHACTR4, PSMB2, SZT2, PODN, MUC1, GBA, ASH1L, PEAR1, RASAL2, PTGS2, PPP1R15B, RGS7, FKBP1B, STAMBP, DUSP2, PTPN18, CASP8, STRADB, INPP5D, ACKR3, TRAF3IP1, PPARG, PLCL2, CISH, DUSP7, GATA2, WWTR1, IFT80, TRIM59, MECOM, HTT, CD38, JADE1, SH3RF1, FST, RGS7BP, F2RL1, EGR1, NRG2, CD14, ARAP3, CD74, NKX2-5, RGS14, EDN1, HTR1B, TBX18, LATS1, PDGFA, GPER1…
anterior/posterior pattern specification	36	144	0.25	2.49698	1.22335e-05	0.000919518	SKI, SCMH1, OTX1, EPB41L5, ACVR2A, BASP1, FOXC1, TBX18, LFNG, HOXA2, HOXA3, HOXA5, HOXA6, HOXA7, HOXA10, SHH, NKX3-1, NOTCH1, DKK1, FGF8, LRP5, ZBTB16, TULP3, TBX6, NKD1, FOXC2, HOXB2, HOXB3, HOXB4, MIB1, SMAD2, SMAD4, TSHZ1, POFUT1, FUZ, TBX1
vascular process in circulatory system	32	121	0.264463	2.69098	1.23713e-05	0.000921929	NPPA, PTAFR, EDN2, NPR1, PTGS2, PER2, CD38, F2R, F2RL1, ADRA1B, FOXC1, EDN1, HTR1B, ATG5, GPER1, DOCK4, NOS3, TEK, PDE2A, P2RY2, ARHGAP42, PDE3A, BDKRB2, FOXC2, ABR, P2RX1, SLC6A4, RAMP2, YES1, PTPRM, ADRA1D, TGFB1
movement of cell or subcellular component	237	1539	0.153996	1.40522	1.34041e-05	0.000990425	SKI, ARHGEF16, KIF1B, PEX14, DRAXIN, TNFRSF8, EPHA2, HTR6, STMN1, FGR, PTAFR, PHACTR4, INPP5B, EDN2, PODN, JUN, VCAM1, SLC16A1, ATP1A1, SEMA6C, RAB13, TRIM46, ASH1L, SEMA4A, ARHGEF11, NOS1AP, ADCY10, TNFSF18, ABL2, LAMC2, PTGS2, MARK1, MIA3, ENAH, EMILIN1, EPB41L5, TTC30B, TTC30A, STK36, INPP5D, ACKR3, TRAF3IP1, BRK1, SETD2, CD47, GATA2, PIK3CB, ATP1B3, IFT80, HTT, BST1, UNC5C, BBS12, MGARP, HEXB…
phagocytosis	42	180	0.233333	2.28285	1.39734e-05	0.00102382	FCN3, FGR, PEAR1, CD302, SLC11A1, BRK1, PPARG, CD47, GATA2, PIK3CB, F2RL1, CD14, ATG5, EIF2AK1, RAC1, ELMO1, WASL, ABL1, PTEN, TUB, MYO7A, P2RX7, HMGB1, HSP90AA1, MAPK3, CORO1A, ITGAL, ABR, MYO1C, WIPF2, RARA, ACTG1, COLEC12, YES1, CD93, HCK, TM9SF4, LBP, C3, ICAM5, AXL, TGFB1
system development	487	3481	0.139902	1.29035	1.58173e-05	0.00114926	SKI, ERRFI1, UBE4B, DRAXIN, NPPA, TNFRSF8, SPEN, EPHA2, MFAP2, HTR6, ID3, STMN1, PHACTR4, TRIM62, PSMB2, COL8A2, STK40, KCNQ4, FOXO6, EDN2, HIVEP3, CDC20, SZT2, TAL1, STIL, JUN, NFIA, TTLL7, VCAM1, AMPD2, GSTM3, VANGL1, CD101, SEMA6C, S100A4, NPR1, RAB13, UBE2Q1, PYGO2, TRIM46, GBA, ASH1L, SEMA4A, MEF2D, IQGAP3, CRABP2, SH2D2A, KCNJ10, TNFSF18, ABL2, LAMC2, PTGS2, NR5A2, SOX13, PTPN14, CENPF, MAR…
cellular aromatic compound metabolic process	690	5125	0.134634	1.26297	1.68417e-05	0.00121357	SKI, H6PD, PEX14, TARDBP, NPPA, SPEN, EPHA2, ZNF436, E2F2, ID3, WDTC1, FCN3, EYA3, PTAFR, DNAJC8, GMEB1, ZBTB8OS, TRIM62, ZNF362, SFPQ, ZMYM4, PSMB2, THRAP3, NFYC, CITED4, SCMH1, FOXO6, HIVEP3, MED8, TAL1, FOXD2, PRPF38A, ZCCHC11, JUN, NFIA, DNASE2B, PSRC1, AMPD2, GSTM1, GSTM3, AHCYL1, POLR3GL, PIAS3, NPR1, GATAD2B, CRTC2, MUC1, ASH1L, MEF2D, CRABP2, ISG20L2, RRNAD1, PRCC, ARHGEF11, ADCY10, DCAF6…
negative regulation of phosphate metabolic process	91	493	0.184584	1.71352	1.88655e-05	0.00132652	ERRFI1, TARDBP, CEP85, PODN, JUN, FAM212B, GBA, ASH1L, KIRREL, PPP1R15B, TRIB2, FKBP1B, DUSP2, TRAF3IP1, SH3BP5, CISH, DUSP7, WWTR1, MECOM, LPCAT1, F2RL1, RGS14, EDN1, HTR1B, LATS1, PDGFA, GPER1, IL6, HSPB1, SH2D4A, GABBR2, DAB2IP, ENG, ABL1, PARD3, DKK1, SIRT1, DDIT4, PTEN, SIRT3, PRR5L, MEN1, LRP5, PDE2A, UBASH3B, WNK1, FOXM1, CTDSP2, DUSP6, P2RX7, LATS2, FOXO1, SPRY2, AJUBA, BDKRB2, KNL1, SMAD…
regulation of activin receptor signaling pathway	10	19	0.526316	8.25518	1.87413e-05	0.00132652	SKI, ACVR2A, FST, SHH, ZC3H3, MEN1, ACVR1B, SMAD2, SMAD7, FKBP1A
regulation of response to stimulus	428	3017	0.141863	1.30255	1.88013e-05	0.00132652	SKI, ARHGEF16, ERRFI1, DRAXIN, EPHA2, HTR6, STMN1, MAP3K6, FCN3, FGR, SMPDL3B, EYA3, PTAFR, PHACTR4, PUM1, TRIM62, SFPQ, PSMB2, STK40, INPP5B, EDN2, SZT2, PIK3R3, PODN, JUN, VCAM1, S100A4, DENND4B, MUC1, GBA, ASH1L, IQGAP3, CRABP2, SH2D2A, PEAR1, ARHGEF11, NOS1AP, TNFSF18, RASAL2, IER5, RNASEL, TPR, PTGS2, PPP1R15B, DISP1, SUSD4, OBSCN, RGS7, AKT3, TRIB2, FKBP1B, MAP4K3, RHOQ, PELI1, STAMBP, DUSP…
fat cell differentiation	40	169	0.236686	2.32464	1.94413e-05	0.00134531	LRRC8C, RNASEL, PTGS2, TRIB2, ZFP36L2, PER2, PPARG, GATA2, WWTR1, PLAC8, BBS12, GPER1, IL6, RUNX1T1, ZFPM2, NR4A3, SIRT1, TCF7L2, LRP5, ZBTB16, NR4A1, ZNF385A, MEDAG, FOXO1, ZFP36L1, SMAD6, PIAS1, FAM57B, ALOXE3, NR1D1, ZADH2, JAG1, ASXL1, ZFP36, AKT2, TGFB1, IL11, XBP1, CBY1, MRAP
negative regulation of phosphorus metabolic process	91	494	0.184211	1.70912	1.93441e-05	0.00134531	ERRFI1, TARDBP, CEP85, PODN, JUN, FAM212B, GBA, ASH1L, KIRREL, PPP1R15B, TRIB2, FKBP1B, DUSP2, TRAF3IP1, SH3BP5, CISH, DUSP7, WWTR1, MECOM, LPCAT1, F2RL1, RGS14, EDN1, HTR1B, LATS1, PDGFA, GPER1, IL6, HSPB1, SH2D4A, GABBR2, DAB2IP, ENG, ABL1, PARD3, DKK1, SIRT1, DDIT4, PTEN, SIRT3, PRR5L, MEN1, LRP5, PDE2A, UBASH3B, WNK1, FOXM1, CTDSP2, DUSP6, P2RX7, LATS2, FOXO1, SPRY2, AJUBA, BDKRB2, KNL1, SMAD…
positive regulation of muscle contraction	14	35	0.4	4.96119	2.23662e-05	0.00153552	NPPA, PTAFR, EDN2, ATP1A1, NOS1AP, PTGS2, NMU, F2R, ADRA1B, EDN1, GPER1, KCNQ1, ABAT, ADRA1D
heterocycle metabolic process	685	5097	0.134393	1.25738	2.39271e-05	0.00162985	SKI, H6PD, PEX14, TARDBP, NPPA, SPEN, EPHA2, ZNF436, E2F2, ID3, WDTC1, FCN3, EYA3, PTAFR, DNAJC8, GMEB1, ZBTB8OS, TRIM62, ZNF362, SFPQ, ZMYM4, PSMB2, THRAP3, NFYC, CITED4, SCMH1, FOXO6, HIVEP3, MED8, TAL1, FOXD2, PRPF38A, ZCCHC11, JUN, NFIA, DNASE2B, PSRC1, AMPD2, AHCYL1, POLR3GL, PIAS3, NPR1, GATAD2B, CRTC2, MUC1, ASH1L, MEF2D, CRABP2, ISG20L2, RRNAD1, PRCC, ARHGEF11, ADCY10, DCAF6, TNFSF18, IER…
regulation of multicellular organismal development	216	1395	0.154839	1.40915	2.68812e-05	0.00181688	SKI, ERRFI1, DRAXIN, TNFRSF8, SPEN, EPHA2, TRIM62, PSMB2, FOXO6, CDC20, TAL1, JUN, VANGL1, CD101, NPR1, PYGO2, SEMA4A, IQGAP3, CRABP2, TNFSF18, ABL2, PTGS2, SOX13, CENPF, FKBP1B, ZFP36L2, MEIS1, EPB41L5, LIMS2, ACVR2A, CASP8, INPP5D, PER2, TRAF3IP1, PPARG, COLQ, SEMA3G, GATA2, WWTR1, TNIK, HPSE, FAT4, BASP1, FST, NR2F1, CAMK4, EGR1, DPYSL3, CD74, NKX2-5, RGS14, FOXC1, EDN1, CPNE5, PIM1, VEGFA, TB…
regulation of fat cell differentiation	26	93	0.27957	2.89869	2.82191e-05	0.00189264	PTGS2, TRIB2, ZFP36L2, PPARG, GATA2, WWTR1, BBS12, GPER1, IL6, RUNX1T1, ZFPM2, SIRT1, LRP5, ZBTB16, ZNF385A, MEDAG, FOXO1, ZFP36L1, FAM57B, NR1D1, ZADH2, JAG1, ASXL1, ZFP36, TGFB1, XBP1
positive regulation of smooth muscle cell differentiation	7	10	0.7	17.308	2.91574e-05	0.00194064	GPER1, SHH, ENG, SIRT1, PIAS1, OLFM2, TGFB1
cellular nitrogen compound metabolic process	737	5533	0.133201	1.2511	3.11132e-05	0.00205512	SKI, H6PD, PEX14, TARDBP, SRM, NPPA, SPEN, EPHA2, ZNF436, E2F2, ID3, WDTC1, FCN3, SMPDL3B, EYA3, PTAFR, DNAJC8, GMEB1, PUM1, ZBTB8OS, TRIM62, ZNF362, SFPQ, ZMYM4, PSMB2, THRAP3, NFYC, CITED4, SCMH1, FOXO6, HIVEP3, MED8, TAL1, FOXD2, PRPF38A, ZCCHC11, JUN, NFIA, DNASE2B, PSRC1, AMPD2, GSTM4, GSTM1, GSTM3, AHCYL1, POLR3GL, PIAS3, MRPL9, NPR1, GATAD2B, CRTC2, MUC1, GBA, ASH1L, MEF2D, CRABP2, ISG20L2…
mesoderm development	27	100	0.27	2.76313	3.21387e-05	0.0021069	EPHA2, TAL1, EPB41L5, ACVR2A, SETD2, FOXC1, VEGFA, MEST, SHH, ZFPM2, NR4A3, ITGA8, DKK1, FGF8, YAP1, ZFP36L1, TBX6, FOXC2, KDM6B, ITGB4, SMAD2, SMAD4, HCK, SNAI1, PRKACA, TBX1, POFUT2
embryonic organ morphogenesis	46	211	0.218009	2.09175	3.84385e-05	0.00250108	EPHA2, MFAP2, PHACTR4, KCNQ4, STIL, OTX1, NOTO, TMIE, SETD2, GATA2, NKX2-5, EDN1, RAC1, HOXA2, HOXA3, HOXA5, HOXA6, HOXA7, SHH, NR4A3, ENG, NOTCH1, ITGA8, FGF8, MYO7A, YAP1, TULP3, SPRY2, MMP14, MTHFD1, MAPK3, DNAAF1, FOXC2, ABR, FZD2, HOXB2, HOXB3, HOXB4, SLC9A3R1, MIB1, SMAD2, TSHZ1, GNAS, MEGF8, FUZ, TBX1
cellular response to external stimulus	50	236	0.211864	2.01853	4.15028e-05	0.00268047	NPPA, TNFRSF8, SZT2, JUN, ATP1A1, GBA, GLUL, PTGS2, PIK3C2B, RALB, CASP8, PPARG, PIM1, ATG5, RAC1, IL6, CADPS2, KLF10, SLC39A4, RRAGA, AQP3, HSPA5, ENG, SIRT1, ANKRD1, FADS1, FOSL1, PDE2A, MMP7, TNFRSF1A, VDR, HNRNPA1, CYP27B1, P2RX7, FOXO1, KIF26A, NPRL3, MAPK3, PDK2, PPP1R9B, PPM1D, RPTOR, PIEZO2, RNF152, ADNP, AXL, TGFB1, XBP1, MTMR3, SREBF2
embryo development ending in birth or egg hatching	86	469	0.183369	1.69692	4.3303e-05	0.00277617	SKI, EPHA2, WDTC1, PHACTR4, INPP5B, STIL, PYGO2, NEK2, EPAS1, EPB41L5, ACVR2A, CASP8, TRAF3IP1, BRK1, PLCD1, SETD2, GATA2, NKX2-5, FOXC1, EDN1, TFEB, BYSL, VEGFA, LATS1, LFNG, HOXA2, HOXA3, HOXA5, HOXA6, HOXA7, NOS3, SHH, DLC1, NKX3-1, ZFPM2, HSF1, KDM4C, FXN, C5, ABL1, NOTCH1, DKK1, ZMIZ1, FGF8, NOLC1, E2F8, FOSL1, TULP3, YBX3, PRICKLE1, ACVR1B, KRT8, LATS2, MMP14, MTHFD1, FUT8, ZFP36L1, SIN3A, …
negative regulation of phosphorylation	74	391	0.189258	1.76038	4.72586e-05	0.00300765	ERRFI1, TARDBP, CEP85, PODN, JUN, FAM212B, GBA, ASH1L, KIRREL, PPP1R15B, TRIB2, DUSP2, TRAF3IP1, SH3BP5, CISH, DUSP7, WWTR1, MECOM, F2RL1, RGS14, LATS1, GPER1, IL6, HSPB1, DAB2IP, ENG, ABL1, PARD3, DKK1, SIRT1, DDIT4, PTEN, SIRT3, PRR5L, MEN1, LRP5, UBASH3B, WNK1, FOXM1, CTDSP2, DUSP6, P2RX7, LATS2, FOXO1, SPRY2, AJUBA, BDKRB2, SMAD6, TFAP4, PAFAH1B1, ARRB2, PER1, MAPK7, HEXIM1, SLC9A3R1, RPTOR, …
negative regulation of response to stimulus	185	1176	0.157313	1.42924	4.87695e-05	0.00308131	SKI, ERRFI1, DRAXIN, EPHA2, STMN1, SMPDL3B, EYA3, PHACTR4, PSMB2, SZT2, PODN, MUC1, GBA, ASH1L, PEAR1, TNFSF18, RASAL2, PTGS2, PPP1R15B, RGS7, FKBP1B, STAMBP, DUSP2, GPR17, PTPN18, NMI, CASP8, STRADB, INPP5D, ACKR3, TRAF3IP1, PPARG, PLCL2, CISH, DUSP7, GATA2, WWTR1, IFT80, TRIM59, MECOM, HTT, JADE1, SH3RF1, FST, RGS7BP, F2RL1, FER, EGR1, NRG2, CD14, ARAP3, CD74, NKX2-5, RGS14, SERPINB9, EDN1, HTR…
unsaturated fatty acid biosynthetic process	13	33	0.393939	4.83459	5.31252e-05	0.00333236	EDN2, PTGS2, CD74, EDN1, ELOVL5, PTGS1, SIRT1, SCD, ELOVL3, FADS2, FADS1, PTGES3, ALOXE3
regulation of smooth muscle contraction	15	42	0.357143	4.13529	5.54256e-05	0.00345183	PTAFR, EDN2, PTGS2, NMU, F2R, ADRA1B, EDN1, GPER1, DOCK4, ARHGAP42, CHRNA3, CHRNB4, ABAT, P2RX1, ADRA1D
positive regulation of smooth muscle contraction	10	21	0.47619	6.75347	5.71014e-05	0.00353097	PTAFR, EDN2, PTGS2, NMU, F2R, ADRA1B, EDN1, GPER1, ABAT, ADRA1D
chordate embryonic development	85	467	0.182013	1.68062	5.78323e-05	0.00355099	SKI, EPHA2, WDTC1, PHACTR4, INPP5B, STIL, PYGO2, NEK2, EPAS1, EPB41L5, ACVR2A, CASP8, TRAF3IP1, BRK1, PLCD1, SETD2, GATA2, NKX2-5, FOXC1, EDN1, TFEB, BYSL, VEGFA, LATS1, LFNG, HOXA2, HOXA3, HOXA5, HOXA6, HOXA7, NOS3, SHH, DLC1, NKX3-1, ZFPM2, HSF1, KDM4C, C5, ABL1, NOTCH1, DKK1, ZMIZ1, FGF8, NOLC1, E2F8, FOSL1, TULP3, YBX3, PRICKLE1, ACVR1B, KRT8, LATS2, MMP14, MTHFD1, FUT8, ZFP36L1, SIN3A, ARNT2…
blood circulation	73	386	0.189119	1.75824	5.91486e-05	0.00360641	NPPA, HSPB7, PTAFR, EDN2, AHCYL1, ATP1A1, NPR1, NOS1AP, PTGS2, FKBP1B, EPAS1, PER2, PPARG, ATP1B3, CD38, PDE5A, F2R, F2RL1, ADRA1B, NKX2-5, FOXC1, EDN1, HTR1B, BVES, ATG5, SGK1, GPER1, DOCK4, NOS3, STC1, TEK, C9orf3, PTGS1, CXCL12, MYOF, KCNQ1, KCNJ11, PLCB3, LRP5, PDE2A, P2RY2, ARHGAP42, FLI1, WNK1, PDE3A, ITPR2, P2RX2, BDKRB2, ACTC1, ANPEP, ABAT, FOXC2, ABR, YWHAE, P2RX1, ATP2A3, MAP2K3, SLC6A4…
regulation of phosphorus metabolic process	210	1368	0.153509	1.39159	6.00784e-05	0.00363766	ERRFI1, TARDBP, EPHA2, CEP85, MAP3K6, FGR, PTAFR, STK40, PIK3R3, PODN, JUN, PSRC1, FAM212B, NPR1, GBA, ASH1L, IQGAP3, KIRREL, TNFSF18, SMG7, PTGS2, PPP1R15B, TRIB2, FKBP1B, MAP4K3, DUSP2, RALB, ACVR2A, STRADB, SLC11A1, ACKR3, TRAF3IP1, SH3BP5, PLCL2, PTH1R, CISH, DUSP7, PDHB, PIK3CB, WWTR1, MECOM, TNIK, HTT, BST1, UBE2K, HERC5, PDE5A, SH3RF1, LPCAT1, F2R, F2RL1, FER, RAD50, CD74, ADRA1B, LCP2, NS…
circulatory system process	73	388	0.188144	1.74678	6.30876e-05	0.00379352	NPPA, HSPB7, PTAFR, EDN2, AHCYL1, ATP1A1, NPR1, NOS1AP, PTGS2, FKBP1B, EPAS1, PER2, PPARG, ATP1B3, CD38, PDE5A, F2R, F2RL1, ADRA1B, NKX2-5, FOXC1, EDN1, HTR1B, BVES, ATG5, SGK1, GPER1, DOCK4, NOS3, STC1, TEK, C9orf3, PTGS1, CXCL12, MYOF, KCNQ1, KCNJ11, PLCB3, LRP5, PDE2A, P2RY2, ARHGAP42, FLI1, WNK1, PDE3A, ITPR2, P2RX2, BDKRB2, ACTC1, ANPEP, ABAT, FOXC2, ABR, YWHAE, P2RX1, ATP2A3, MAP2K3, SLC6A4…
regulation of cell migration	102	585	0.174359	1.59888	6.3887e-05	0.00381528	EPHA2, FGR, PTAFR, EDN2, PODN, JUN, SEMA4A, TNFSF18, LAMC2, PTGS2, MIA3, EPB41L5, ACKR3, BST1, UNC5C, F2R, F2RL1, FER, ARAP3, DPYSL3, CD74, EDN1, VEGFA, SGK1, PDGFA, GPER1, RAC1, IL6, HOXA7, HSPB1, CBLL1, DOCK4, WASL, SHH, DLC1, STC1, CD274, TEK, C5, DAB2IP, HSPA5, ENG, NOTCH1, CXCL12, MYPN, MMRN2, PTEN, PRR5L, P2RY6, HDAC7, ACVR1B, SRGAP1, SPATA13, HMGB1, SPRY2, RAP2A, MMP14, AJUBA, EVL, MAP2K5,…
response to organic cyclic compound	124	739	0.167794	1.53126	6.70161e-05	0.00397492	ERRFI1, KIF1B, ID3, PAQR7, PTAFR, PSMB2, THRAP3, ZCCHC11, JUN, ABCD3, VCAM1, SLC16A1, ATP1A1, PMVK, GBA, PTGS2, NR5A2, EPHX1, FKBP1B, ZFP36L2, PELI1, RALB, CASP8, PPARG, CD38, MGARP, NR2F1, EGR1, NR3C1, EDN1, PIM1, HTR1B, LATS1, GPER1, IL6, HNRNPA2B1, NKX3-1, STC1, HSF1, TEK, AQP3, KLF9, NR4A3, HSPA5, ENG, ABL1, NOTCH1, SIRT1, DDIT4, PTEN, ANKRD1, FGF8, PITX3, MKI67, KCNQ1, KCNJ11, MDK, FOSL1, CA…
cell migration	163	1021	0.159647	1.44981	6.88613e-05	0.00405677	ARHGEF16, EPHA2, HTR6, FGR, PTAFR, PHACTR4, EDN2, PODN, JUN, VCAM1, SLC16A1, RAB13, TRIM46, SEMA4A, TNFSF18, LAMC2, PTGS2, MARK1, MIA3, EMILIN1, EPB41L5, INPP5D, ACKR3, SETD2, CD47, GATA2, PIK3CB, ATP1B3, BST1, UNC5C, HEXB, F2R, F2RL1, FER, ARAP3, DPYSL3, CD74, FOXC1, EDN1, ANKS1A, VEGFA, BVES, SGK1, NHSL1, PDGFA, GPER1, RAC1, IL6, HOXA5, HOXA7, ELMO1, HSPB1, EPHB4, CBLL1, DOCK4, WASL, NOS3, SHH,…
muscle structure development	86	477	0.180294	1.66105	7.01131e-05	0.0041028	SKI, UBE4B, NPPA, ID3, HIVEP3, MEF2D, CENPF, DISP1, H3F3A, OBSCN, EPAS1, MYOZ2, BASP1, EGR1, NKX2-5, FOXC1, EDN1, PIM1, VEGFA, BVES, ATG5, GPER1, IL6, AEBP1, SHH, EGR3, ZFPM2, ENG, ABL1, PLPP7, NOTCH1, ITGA8, NEBL, DKK1, SIRT1, MYPN, PTEN, ANKRD1, MYOF, FGF8, TCF7L2, RBM4, YBX3, PRICKLE1, POU6F1, KRT8, P2RX2, MMP14, ZFP36L1, ACTC1, COPS2, TRIP4, PIAS1, MKL2, ZNF689, CTF1, NKD1, ZFHX3, FOXC2, ARRB…
regulation of locomotion	116	685	0.169343	1.54626	7.7961e-05	0.00453161	EPHA2, FGR, PTAFR, TRIM62, EDN2, PODN, JUN, SEMA4A, TNFSF18, ABL2, LAMC2, PTGS2, MIA3, EPB41L5, ACKR3, BST1, UNC5C, F2R, F2RL1, FER, NRG2, ARAP3, DPYSL3, CD74, EDN1, VEGFA, BVES, SGK1, PDGFA, GPER1, RAC1, IL6, HOXA7, HSPB1, CBLL1, DOCK4, WASL, SHH, DLC1, STC1, CD274, TEK, C5, DAB2IP, HSPA5, ENG, ABL1, NOTCH1, CXCL12, MYPN, MMRN2, PTEN, TRIM8, PRR5L, CHRM4, CATSPER1, P2RY6, HDAC7, ACVR1B, SRGAP1, …
regulation of anatomical structure size	72	385	0.187013	1.73303	8.41925e-05	0.00486142	DRAXIN, CLCN6, NPPA, WDTC1, PTAFR, EDN2, NPR1, IQGAP3, CRABP2, KIRREL, PTGS2, AKT3, CDC42EP3, PER2, BRK1, SEMA3G, CD38, F2R, F2RL1, FER, ADRA1B, FOXC1, EDN1, VEGFA, HTR1B, ATG5, LATS1, GPER1, RAC1, DOCK4, WASL, ACTR3C, NOS3, ABL1, CXCL12, PTEN, SSH3, PPP1CA, FCHSD2, P2RY2, ARHGAP42, P2RX7, SPG20, ARF6, BDKRB2, EVL, ISLR2, SEMA7A, ARPIN, MLST8, CORO1A, FOXC2, MYO1C, PAFAH1B1, P2RX1, NDEL1, SLC6A4,…
cell proliferation	238	1586	0.150063	1.35805	8.6458e-05	0.00495939	SKI, ERRFI1, TNFRSF8, EPHA2, FGR, PTAFR, MARCKSL1, COL8A2, EDN2, CDC20, TAL1, STIL, PODN, JUN, VCAM1, NPR1, PYGO2, IQGAP3, SH2D2A, TNFSF18, ABL2, IER5, GLUL, LAMC2, PTGS2, PLA2G4A, NR5A2, PTPN14, CENPF, H3F3A, KLF11, FKBP1B, MTA3, ZFP36L2, PELI1, STAMBP, LIMS2, ACVR2A, SLC11A1, INPP5D, PER2, BRK1, PPARG, PLCL2, PLCD1, PTH1R, COL8A1, CD47, GATA2, PIK3CB, WWTR1, IFT80, MECOM, BST1, CD38, PLAC8, HPS…
organic cyclic compound metabolic process	703	5292	0.132842	1.23536	8.7887e-05	0.00500841	SKI, H6PD, PEX14, TARDBP, NPPA, SPEN, EPHA2, ZNF436, E2F2, ID3, WDTC1, FCN3, EYA3, PTAFR, DNAJC8, GMEB1, ZBTB8OS, TRIM62, ZNF362, SFPQ, ZMYM4, PSMB2, THRAP3, NFYC, CITED4, SCMH1, FOXO6, HIVEP3, MED8, TAL1, FOXD2, PRPF38A, ZCCHC11, SCP2, JUN, NFIA, DNASE2B, PSRC1, AMPD2, GSTM1, GSTM3, AHCYL1, ATP1A1, POLR3GL, PIAS3, NPR1, GATAD2B, CRTC2, PMVK, MUC1, ASH1L, MEF2D, CRABP2, ISG20L2, RRNAD1, PRCC, ARH…
regulation of cellular component movement	115	682	0.168622	1.53757	9.74501e-05	0.00548173	EPHA2, STMN1, FGR, PTAFR, EDN2, PODN, JUN, ATP1A1, SEMA4A, NOS1AP, TNFSF18, ABL2, LAMC2, PTGS2, MIA3, EPB41L5, ACKR3, BST1, UNC5C, F2R, F2RL1, FER, NRG2, ARAP3, DPYSL3, CD74, EDN1, VEGFA, SGK1, PDGFA, GPER1, RAC1, IL6, HOXA7, HSPB1, CBLL1, DOCK4, WASL, SHH, DLC1, STC1, CD274, TEK, C5, DAB2IP, HSPA5, ENG, ABL1, NOTCH1, ARMC4, CXCL12, MYPN, MMRN2, PTEN, PRR5L, CATSPER1, ARAP1, P2RY6, HDAC7, ACVR1B,…
regulation of phosphate metabolic process	207	1355	0.152768	1.38198	9.71727e-05	0.00548173	ERRFI1, TARDBP, EPHA2, CEP85, MAP3K6, FGR, PTAFR, STK40, PIK3R3, PODN, JUN, PSRC1, FAM212B, NPR1, GBA, ASH1L, IQGAP3, KIRREL, TNFSF18, SMG7, PTGS2, PPP1R15B, TRIB2, FKBP1B, MAP4K3, DUSP2, RALB, ACVR2A, STRADB, SLC11A1, ACKR3, TRAF3IP1, SH3BP5, PLCL2, PTH1R, CISH, DUSP7, PIK3CB, WWTR1, MECOM, TNIK, HTT, BST1, UBE2K, HERC5, PDE5A, SH3RF1, LPCAT1, F2R, F2RL1, FER, RAD50, CD74, ADRA1B, LCP2, NSD1, RG…
cellular component morphogenesis	139	856	0.162383	1.47389	0.000104547	0.00584324	DRAXIN, TNFRSF8, EPHA2, STMN1, FGR, ZMYM4, SZT2, TAL1, SEMA6C, TRIM46, SEMA4A, CRABP2, ENAH, OBSCN, CDC42EP3, RHOQ, EPB41L5, STRADB, AGFG1, FGD5, SEMA3G, PIK3CB, TNIK, UNC5C, MYOZ2, HEXB, FER, ARAP3, NKX2-5, UNC5A, PDLIM7, EDN1, CPNE5, VEGFA, BVES, SGK1, LATS1, RAC1, IL6, HOXA2, NYAP1, CUX1, WASL, SHH, DLC1, DOK2, STC1, RIMS2, NFIB, TEK, NTRK2, NR4A3, DAB2IP, ABL1, LAMC3, NOTCH1, ITGA8, NEBL, PAR…
regulation of cell motility	107	628	0.170382	1.55491	0.000112042	0.00618288	EPHA2, FGR, PTAFR, EDN2, PODN, JUN, SEMA4A, TNFSF18, ABL2, LAMC2, PTGS2, MIA3, EPB41L5, ACKR3, BST1, UNC5C, F2R, F2RL1, FER, NRG2, ARAP3, DPYSL3, CD74, EDN1, VEGFA, SGK1, PDGFA, GPER1, RAC1, IL6, HOXA7, HSPB1, CBLL1, DOCK4, WASL, SHH, DLC1, STC1, CD274, TEK, C5, DAB2IP, HSPA5, ENG, ABL1, NOTCH1, CXCL12, MYPN, MMRN2, PTEN, PRR5L, CATSPER1, P2RY6, HDAC7, ACVR1B, SRGAP1, SPATA13, HMGB1, SPRY2, RAP2A…
cellular response to hormone stimulus	90	510	0.176471	1.61845	0.000117344	0.0063817	ERRFI1, PAQR7, WDTC1, THRAP3, ATP6V0B, PIK3R3, JUN, AHCYL1, ATP1A1, RAB13, RNASEL, NR5A2, ZFP36L2, RHOQ, PPARG, CISH, ATP6V1A, MGARP, NR2F1, FER, NR3C1, EDN1, LATS1, GPER1, IL6, GCK, LANCL2, ATP6V0E2, NKX3-1, STC1, ADCY8, HSF1, KLF9, NR4A3, GPR21, NOTCH1, SIRT1, DDIT4, IGF2, MEN1, RBM14, P2RY6, SIK2, VDR, NR4A1, SP1, NR2C1, LATS2, FOXO1, ADCY4, ZFP36L1, ZNF106, TRIP4, PIAS1, CTSH, ABHD2, TFAP4, M…
positive regulation of nuclear-transcribed mRNA catabolic process, deadenylation-dependent decay	8	15	0.533333	8.48173	0.000118573	0.0063817	ZFP36L2, PABPC1, ZFP36L1, CNOT1, TOB1, TNRC6C, ZFP36, TNRC6B
regulation of nuclear-transcribed mRNA catabolic process, deadenylation-dependent decay	8	15	0.533333	8.48173	0.000118573	0.0063817	ZFP36L2, PABPC1, ZFP36L1, CNOT1, TOB1, TNRC6C, ZFP36, TNRC6B
intracellular signal transduction	325	2262	0.143678	1.30109	0.000119835	0.00641007	ARHGEF16, ERRFI1, EPHA2, HTR6, E2F2, STMN1, MAP3K6, FGR, PTAFR, PHACTR4, PUM1, TRIM62, SFPQ, PSMB2, STK40, INPP5B, EDN2, SZT2, TESK2, PODN, JUN, PATJ, VCAM1, S100A4, NPR1, DENND4B, RAB13, MUC1, GBA, ASH1L, MEF2D, IQGAP3, ARHGEF11, NOS1AP, ADCY10, TNFSF18, RASAL2, TPR, PTGS2, PIK3C2B, MARK1, OBSCN, RGS7, AKT3, TRIB2, FKBP1B, CDC42EP3, MAP4K3, ZFP36L2, RHOQ, PELI1, STAMBP, DUSP2, IL18R1, PSD4, RALB…
alternative mRNA splicing, via spliceosome	14	40	0.35	4.00597	0.00012571	0.0064987	SFPQ, THRAP3, RBM17, RBM4, RBM7, HNRNPA1, SFSWAP, RNPS1, ESRP2, NSRP1, PTBP1, SF3A1, DDX17, DYRK1A
cellular macromolecule metabolic process	916	7081	0.12936	1.22873	0.000124726	0.0064987	SKI, ERRFI1, UBE4B, PEX14, TARDBP, NPPA, SPEN, EPHA2, UBR4, ZNF436, E2F2, ID3, MAN1C1, CEP85, UBXN11, WDTC1, MAP3K6, FCN3, FGR, EYA3, PTAFR, DNAJC8, GMEB1, PUM1, ZBTB8OS, TRIM62, ZNF362, SFPQ, ZMYM4, PSMB2, THRAP3, STK40, NFYC, CITED4, SCMH1, FOXO6, HIVEP3, CDC20, MED8, TESK2, TAL1, FOXD2, PRPF38A, ZCCHC11, PODN, JUN, NFIA, TTLL7, DNASE2B, PSRC1, AHCYL1, FAM212B, PPM1J, POLR3GL, PIAS3, MRPL9, NPR…
cellular response to organonitrogen compound	77	423	0.182033	1.67729	0.000126709	0.0064987	ERRFI1, WDTC1, PTAFR, COL16A1, SZT2, ATP6V0B, PIK3R3, AHCYL1, RAB13, RNASEL, PTGS2, KLF11, RHOQ, PPARG, CISH, ATP6V1A, MGARP, FER, EGR1, EDN1, HTR1B, GPER1, IL6, GCK, ATP6V0E2, STC1, KLF10, ADCY8, HSF1, RRAGA, NTRK2, NR4A3, GPR21, HSPA5, ABL1, SIRT1, IGF2, KCNQ1, KCNJ11, MEN1, PDE2A, FDX1, SIK2, PDE3A, ITPR2, NR4A1, SP1, TIMELESS, FOXO1, ADCY4, ZFP36L1, RAD51, ZNF106, SIN3A, MAPK3, FOXC2, MYO1C, …
macromolecule metabolic process	975	7582	0.128594	1.23114	0.000125476	0.0064987	SKI, ERRFI1, UBE4B, KIF1B, PEX14, TARDBP, NPPA, TNFRSF8, SPEN, EPHA2, UBR4, ZNF436, E2F2, ID3, MAN1C1, CEP85, UBXN11, WDTC1, MAP3K6, FCN3, FGR, EYA3, PTAFR, DNAJC8, GMEB1, PUM1, ZBTB8OS, TRIM62, ZNF362, SFPQ, ZMYM4, PSMB2, COL8A2, THRAP3, STK40, INPP5B, NFYC, CITED4, SCMH1, FOXO6, HIVEP3, CDC20, MED8, TESK2, TAL1, FOXD2, PRPF38A, ZCCHC11, PODN, JUN, NFIA, TTLL7, DNASE2B, CTBS, PSRC1, AHCYL1, FAM2…
neuromuscular process controlling balance	14	40	0.35	4.00597	0.00012571	0.0064987	GPR88, GIGYF2, HEXB, NR4A3, ABL1, MYO7A, CLN3, JPH3, ABR, PAFAH1B1, DLG4, NLGN2, GRIN2C, APP
regionalization	48	231	0.207792	1.96757	0.000124484	0.0064987	SKI, SCMH1, DISP1, OTX1, NOTO, EPB41L5, ACVR2A, TRAF3IP1, BASP1, NKX2-5, FOXC1, EDN1, TBX18, LFNG, HOXA2, HOXA3, HOXA5, HOXA6, HOXA7, HOXA10, SHH, NKX3-1, NOTCH1, DKK1, FGF8, LRP4, LRP5, ZBTB16, TULP3, DUSP6, SMAD6, TBX6, NKD1, DNAAF1, FOXC2, HOXB2, HOXB3, HOXB4, MIB1, SMAD2, SMAD4, TSHZ1, POFUT1, SNAI1, PRKACA, MEGF8, FUZ, TBX1
transmembrane receptor protein tyrosine kinase signaling pathway	102	595	0.171429	1.56508	0.000126383	0.0064987	ERRFI1, EPHA2, STMN1, FGR, ATP6V0B, PIK3R3, EFNA3, SH2D2A, MPZL1, ANGPTL1, ABL2, RHOQ, PTPN18, GIGYF2, BRK1, CISH, ATP6V1A, PIK3CB, FAT4, ESM1, FER, NRG2, LCP2, RGS14, FOXC1, ANKS1A, VEGFA, PDGFA, GPER1, RAC1, ELMO1, HSPB1, EPHB4, WASL, ATP6V0E2, DOK2, NKX3-1, TEK, NTRK2, RAB14, DAB2IP, GPR21, ABL1, SIRT1, DDIT4, MMRN2, PTEN, MYOF, FGF8, TIAL1, IGF2, ARAP1, SIK2, UBASH3B, CD4, STYK1, HNRNPA1, DUS…
response to growth factor	94	539	0.174397	1.59615	0.000134342	0.00684986	SKI, ERRFI1, KIF1B, EPHA2, JUN, VCAM1, CGN, TPR, ZFP36L2, EPB41L5, ACVR2A, ITGB5, UBE2D3, FAT4, FER, EGR1, NR3C1, NKX2-5, FOXC1, EDN1, VEGFA, IL6, HSPB1, EGR3, KLF10, NTRK2, RAB14, DAB2IP, HSPA5, ENG, ABL1, ADAMTSL2, NOTCH1, ITGA8, PARD3, DKK1, SIRT1, DDIT4, MMRN2, ANKRD1, MYOF, FGF8, PITX3, TIAL1, LRP4, MEN1, PDE2A, BCL9L, PDE3A, NR4A1, HNRNPA1, DUSP6, SPG20, GTF2F2, SPRY2, FUT8, ZFP36L1, MEIS2,…
locomotion	201	1316	0.152736	1.37997	0.000136434	0.00691608	SKI, ARHGEF16, DRAXIN, TNFRSF8, EPHA2, HTR6, FGR, PTAFR, PHACTR4, TRIM62, INPP5B, EDN2, PODN, JUN, VCAM1, SLC16A1, SEMA6C, RAB13, TRIM46, ASH1L, SEMA4A, TNFSF18, ABL2, LAMC2, PTGS2, MARK1, MIA3, ENAH, EMILIN1, EPB41L5, INPP5D, ACKR3, BRK1, SETD2, CD47, GATA2, PIK3CB, ATP1B3, BST1, UNC5C, HEXB, F2R, F2RL1, FER, NRG2, ARAP3, DPYSL3, CD74, UNC5A, PDLIM7, FOXC1, EDN1, ANKS1A, VEGFA, BVES, SGK1, NHSL1…
regulation of protein phosphorylation	170	1088	0.15625	1.4124	0.000137311	0.00692029	ERRFI1, TARDBP, EPHA2, CEP85, MAP3K6, FGR, STK40, PODN, JUN, PSRC1, FAM212B, GBA, ASH1L, IQGAP3, KIRREL, TNFSF18, PTGS2, PPP1R15B, TRIB2, MAP4K3, DUSP2, RALB, ACVR2A, STRADB, SLC11A1, ACKR3, TRAF3IP1, SH3BP5, PLCL2, CISH, DUSP7, PIK3CB, WWTR1, MECOM, TNIK, BST1, UBE2K, HERC5, PDE5A, SH3RF1, F2R, F2RL1, FER, RAD50, CD74, ADRA1B, LCP2, NSD1, RGS14, EDN1, VEGFA, LATS1, PDGFA, GPER1, EIF2AK1, RAC1, I…
covalent chromatin modification	86	485	0.17732	1.62661	0.000142878	0.0071595	SKI, EYA3, SFPQ, CRTC2, PYGO2, MUC1, ASH1L, ELK4, MTA3, TET3, HAT1, PER2, SETD2, WDR82, GATA2, MSL2, MECOM, JADE1, NR3C1, SAP30L, NSD1, CDYL, VEGFA, ATG5, ARID1B, TRRAP, NSD3, UHRF2, KDM4C, PHF19, GTF3C4, BRD3, ARID5B, JMJD1C, SIRT1, KAT6B, TAF10, NAA40, MEN1, RBM14, EMSY, KDM4D, AEBP2, HDAC7, SMARCD1, SMARCC2, UBE2N, SART3, SETD1B, PRMT5, MTA1, SIN3A, HMG20A, NAA60, CREBBP, UBN1, USP7, SGF29, MA…
transmembrane receptor protein serine/threonine kinase signaling pathway	52	260	0.2	1.87601	0.000145959	0.00727211	SKI, JUN, CGN, ACVR2A, ITGB5, WWTR1, UBE2D3, FST, EGR1, NKX2-5, SHH, KLF10, ZC3H3, HSPA5, ENG, ABL1, ADAMTSL2, NOTCH1, ITGA8, VIM, PARD3, DKK1, SIRT1, FGF8, LRP4, MEN1, RBM14, BCL9L, ACVR1B, INHBE, BTBD11, SPG20, FUT8, SMAD6, MAPK3, ZNF423, ARRB2, NLK, TOB1, LDLRAD4, GATA6, SMAD2, SMAD7, SMAD4, ONECUT2, FKBP1A, ID1, TGIF2, PMEPA1, LTBP4, TGFB1, MEGF8
positive regulation of multicellular organismal process	180	1166	0.154374	1.3934	0.000181197	0.00897646	NPPA, TNFRSF8, SPEN, FGR, PTAFR, PUM1, FOXO6, EDN2, CDC20, TAL1, JUN, SGIP1, ATP1A1, CD101, POLR3GL, NPR1, GBA, IQGAP3, CRABP2, NOS1AP, ABL2, PTGS2, FKBP1B, PELI1, IL18R1, EPB41L5, ACVR2A, CASP8, SLC11A1, INPP5D, PPARG, GATA2, WWTR1, CD38, NMU, HPSE, PDE5A, BASP1, FST, F2R, F2RL1, EGR1, CD14, DPYSL3, CD74, ADRA1B, NKX2-5, RGS14, PDLIM7, FOXC1, EDN1, CPNE5, PIM1, VEGFA, ATG5, PDGFA, GPER1, RAC1, I…
cellular response to organic cyclic compound	80	450	0.177778	1.62941	0.000203877	0.010043	ERRFI1, ID3, PAQR7, PTAFR, THRAP3, ZCCHC11, SLC16A1, ATP1A1, PTGS2, NR5A2, ZFP36L2, RALB, CASP8, PPARG, MGARP, NR2F1, EGR1, NR3C1, EDN1, PIM1, LATS1, GPER1, IL6, HNRNPA2B1, NKX3-1, STC1, HSF1, KLF9, NR4A3, HSPA5, ABL1, SIRT1, DDIT4, ANKRD1, KCNQ1, KCNJ11, RBM14, PDE2A, P2RY6, FDX1, PDE3A, ITPR2, VDR, NR4A1, CYP27B1, NR2C1, P2RX7, FOXO1, ZFP36L1, RAD51, TRIP4, PIAS1, CYP1A1, SIN3A, ABHD2, TFAP4, M…
cell motility	175	1132	0.154594	1.39458	0.000216745	0.0105575	SKI, ARHGEF16, EPHA2, HTR6, FGR, PTAFR, PHACTR4, INPP5B, EDN2, PODN, JUN, VCAM1, SLC16A1, RAB13, TRIM46, ASH1L, SEMA4A, TNFSF18, ABL2, LAMC2, PTGS2, MARK1, MIA3, EMILIN1, EPB41L5, INPP5D, ACKR3, BRK1, SETD2, CD47, GATA2, PIK3CB, ATP1B3, BST1, UNC5C, HEXB, F2R, F2RL1, FER, NRG2, ARAP3, DPYSL3, CD74, FOXC1, EDN1, ANKS1A, VEGFA, BVES, SGK1, NHSL1, PDGFA, GPER1, RAC1, IL6, HOXA5, HOXA7, ELMO1, HSPB1,…
localization of cell	175	1132	0.154594	1.39458	0.000216745	0.0105575	SKI, ARHGEF16, EPHA2, HTR6, FGR, PTAFR, PHACTR4, INPP5B, EDN2, PODN, JUN, VCAM1, SLC16A1, RAB13, TRIM46, ASH1L, SEMA4A, TNFSF18, ABL2, LAMC2, PTGS2, MARK1, MIA3, EMILIN1, EPB41L5, INPP5D, ACKR3, BRK1, SETD2, CD47, GATA2, PIK3CB, ATP1B3, BST1, UNC5C, HEXB, F2R, F2RL1, FER, NRG2, ARAP3, DPYSL3, CD74, FOXC1, EDN1, ANKS1A, VEGFA, BVES, SGK1, NHSL1, PDGFA, GPER1, RAC1, IL6, HOXA5, HOXA7, ELMO1, HSPB1,…
response to organonitrogen compound	111	666	0.166667	1.51373	0.000220631	0.0106871	ERRFI1, NPPA, WDTC1, PTAFR, COL16A1, PSMB2, SZT2, ATP6V0B, PIK3R3, JUN, VCAM1, AHCYL1, RAB13, RNASEL, PTGS2, KLF11, RHOQ, PPARG, CISH, ATP6V1A, MGARP, MGST2, FER, EGR1, EDN1, HTR1B, GPER1, IL6, GCK, ATP6V0E2, STC1, KLF10, ADCY8, HSF1, RRAGA, TEK, NTRK2, NR4A3, GPR21, HSPA5, ABL1, NOTCH1, CXCL12, SIRT1, PTEN, PITX3, IGF2, KCNQ1, KCNJ11, MEN1, FOSL1, LRP5, PDE2A, PANX1, FDX1, SIK2, NNMT, PDE3A, ITP…
myeloid leukocyte differentiation	34	152	0.223684	2.15398	0.000225011	0.0108391	EPHA2, TAL1, JUN, CD101, CASP8, INPP5D, FARP2, PPARG, GATA2, F2RL1, CAMK4, CD74, VEGFA, EIF2AK1, SNX10, HOXA7, LRRC17, KLF10, SIRT1, UBASH3B, CD4, ZFP36L1, PAFAH1B1, RARA, CCR7, PRKCA, PTPN2, TNFRSF11A, MMP9, GNAS, ZBTB46, TGFB1, LILRB3, TOB2
cell cycle	234	1580	0.148101	1.33357	0.000231026	0.0110677	TARDBP, E2F2, ID3, STMN1, CEP85, GPR3, PHACTR4, PUM1, SFPQ, PSMB2, CDC20, TAL1, STIL, JUN, SASS6, PSRC1, POGZ, MUC1, IQGAP3, PRCC, ARHGEF11, TPR, PTGS2, NEK2, INTS7, DTL, CENPF, KLF11, RRM2, MTA3, ZFP36L2, STAMBP, RALB, FIGN, STRADB, GIGYF2, PER2, ATRIP, SPICE1, H1FOO, STAG1, CEP70, MECOM, HTT, PDS5A, HERC5, MAD2L1, JADE1, MND1, RAD1, FER, RAD50, NR3C1, RGS14, CNOT6, FOXC1, NEDD9, EDN1, NUP153, P…
thyroid gland development	9	20	0.45	6.07445	0.00023251	0.0110779	NKX2-5, HOXA3, HOXA5, SHH, FGF8, MAPK3, THRA, HOXB3, TBX1
cellular response to nitrogen compound	87	499	0.174349	1.59285	0.000234939	0.0111328	ERRFI1, WDTC1, PTAFR, COL16A1, SZT2, ATP6V0B, PIK3R3, ZCCHC11, AHCYL1, RAB13, RNASEL, PTGS2, KLF11, RHOQ, RALB, PPARG, CISH, ATP6V1A, MGARP, FER, EGR1, EDN1, HTR1B, GPER1, IL6, HNRNPA2B1, GCK, ATP6V0E2, STC1, KLF10, ADCY8, HSF1, RRAGA, NTRK2, NR4A3, GPR21, HSPA5, ABL1, SIRT1, IGF2, KCNQ1, KCNJ11, CHRM4, MEN1, PDE2A, FDX1, SIK2, PDE3A, ITPR2, NR4A1, SP1, TIMELESS, P2RX7, FOXO1, ADCY4, ZFP36L1, RAD…
protein phosphorylation	235	1589	0.147892	1.33131	0.000239952	0.0113089	ERRFI1, TARDBP, EPHA2, CEP85, MAP3K6, FGR, PSMB2, STK40, TESK2, PODN, JUN, PSRC1, FAM212B, NPR1, GBA, ASH1L, MEF2D, IQGAP3, KIRREL, TNFSF18, RASAL2, ABL2, RNASEL, TPR, PTGS2, PPP1R15B, NEK2, MARK1, OBSCN, AKT3, TRIB2, MAP4K3, ZFP36L2, PELI1, DUSP2, RALB, MAP3K19, ACVR2A, STRADB, FASTKD2, SLC11A1, STK36, ACKR3, TRAF3IP1, SH3BP5, PLCL2, CISH, DUSP7, GLYCTK, PIK3CB, WWTR1, MECOM, TNIK, BST1, UBE2K, …
unsaturated fatty acid metabolic process	21	77	0.272727	2.79491	0.000242224	0.0113546	EDN2, SCP2, PTGS2, PLA2G4A, CD74, EDN1, ELOVL5, PTGS1, SIRT1, SCD, ELOVL3, DAGLA, FADS2, FADS1, TNFRSF1A, PTGES3, CYP1A1, MAPK3, ALOXE3, ZADH2, CYP2S1
regulation of protein modification process	215	1436	0.149721	1.34809	0.00024416	0.0113841	SKI, ERRFI1, TARDBP, EPHA2, CEP85, MAP3K6, FGR, PSMB2, STK40, CDC20, PODN, JUN, PSRC1, FAM212B, PIAS3, PYGO2, MUC1, GBA, ASH1L, IQGAP3, KIRREL, NOS1AP, TNFSF18, PTGS2, PPP1R15B, SPRTN, TRIB2, FKBP1B, MAP4K3, PELI1, DUSP2, RALB, ACVR2A, NMI, STRADB, SLC11A1, ACKR3, PER2, TRAF3IP1, SH3BP5, PLCL2, CISH, DUSP7, GATA2, PIK3CB, WWTR1, MECOM, TNIK, HTT, BST1, UBE2K, RCHY1, HERC5, PDE5A, MAD2L1, SH3RF1, …
regulation of blood vessel size	25	100	0.25	2.48658	0.000260302	0.0119451	NPPA, PTAFR, EDN2, NPR1, PTGS2, PER2, CD38, F2R, F2RL1, ADRA1B, FOXC1, EDN1, HTR1B, ATG5, GPER1, DOCK4, NOS3, P2RY2, ARHGAP42, BDKRB2, FOXC2, P2RX1, SLC6A4, PTPRM, ADRA1D
regulation of tube size	25	100	0.25	2.48658	0.000260302	0.0119451	NPPA, PTAFR, EDN2, NPR1, PTGS2, PER2, CD38, F2R, F2RL1, ADRA1B, FOXC1, EDN1, HTR1B, ATG5, GPER1, DOCK4, NOS3, P2RY2, ARHGAP42, BDKRB2, FOXC2, P2RX1, SLC6A4, PTPRM, ADRA1D
response to nitrogen compound	123	755	0.162914	1.47483	0.000258642	0.0119451	ERRFI1, NPPA, WDTC1, PTAFR, COL16A1, PSMB2, SZT2, ATP6V0B, PIK3R3, ZCCHC11, JUN, VCAM1, GSTM1, GSTM3, AHCYL1, RAB13, RNASEL, PTGS2, KLF11, RHOQ, PELI1, RALB, PPARG, CISH, ATP6V1A, MGARP, MGST2, FER, EGR1, EDN1, HTR1B, GPER1, IL6, HNRNPA2B1, GCK, ATP6V0E2, STC1, KLF10, ADCY8, HSF1, RRAGA, TEK, NTRK2, NR4A3, GPR21, HSPA5, ABL1, NOTCH1, CXCL12, SIRT1, PTEN, PITX3, IGF2, KCNQ1, KCNJ11, CHRM4, MEN1, F…
nitrogen compound metabolic process	773	5918	0.130618	1.21312	0.000296836	0.0135503	SKI, H6PD, PEX14, TARDBP, SRM, NPPA, SPEN, EPHA2, ZNF436, E2F2, ID3, WDTC1, FCN3, SMPDL3B, EYA3, PTAFR, DNAJC8, GMEB1, PUM1, ZBTB8OS, TRIM62, ZNF362, SFPQ, ZMYM4, PSMB2, THRAP3, NFYC, CITED4, SCMH1, FOXO6, HIVEP3, MED8, TAL1, FOXD2, PRPF38A, ZCCHC11, JUN, NFIA, DNASE2B, CTBS, VCAM1, PSRC1, AMPD2, GSTM4, GSTM1, GSTM3, AHCYL1, POLR3GL, PIAS3, MRPL9, NPR1, GATAD2B, CRTC2, MUC1, GBA, ASH1L, MEF2D, CR…
cellular response to steroid hormone stimulus	43	207	0.207729	1.96371	0.000304152	0.013812	ERRFI1, PAQR7, THRAP3, ATP1A1, NR5A2, ZFP36L2, PPARG, MGARP, NR2F1, NR3C1, EDN1, LATS1, GPER1, IL6, NKX3-1, STC1, KLF9, NR4A3, SIRT1, DDIT4, RBM14, VDR, NR4A1, NR2C1, FOXO1, ZFP36L1, TRIP4, PIAS1, ABHD2, TFAP4, CNOT1, ARRB2, PER1, THRA, NR1D1, RARA, RPS6KB1, PMEPA1, MED16, ZFP36, TGFB1, PPP5C, DDX17
regulation of cell proliferation	187	1233	0.151663	1.36373	0.000317919	0.0143624	SKI, ERRFI1, TNFRSF8, FGR, PTAFR, MARCKSL1, EDN2, CDC20, TAL1, PODN, JUN, VCAM1, NPR1, PYGO2, IQGAP3, TNFSF18, ABL2, IER5, GLUL, LAMC2, PTGS2, PLA2G4A, NR5A2, PTPN14, KLF11, MTA3, PELI1, STAMBP, LIMS2, INPP5D, PER2, BRK1, PPARG, PLCD1, PTH1R, CD47, GATA2, WWTR1, IFT80, BST1, CD38, PLAC8, HPSE, PDE5A, LIFR, ESM1, F2R, FER, EGR1, CD74, NKX2-5, CNOT6, EDN1, HMGA1, PIM1, VEGFA, HTR1B, SGK1, PDGFA, GP…
circadian rhythm	35	161	0.217391	2.07648	0.000338683	0.0150944	ID3, SFPQ, THRAP3, JUN, PER2, PPARG, IL6, EGR3, KLF10, KLF9, NTRK2, SIRT1, PTEN, RBM4, PPP1CA, TIMELESS, PPP1CC, PRMT5, CIPC, MTA1, SIN3A, ZFHX3, PER1, SLC6A4, NR1D1, TOP2A, CSNK1D, TYMS, TNFRSF11A, PHLPP1, ID1, TOP1, JUND, DYRK1A, SIK1
positive regulation of mRNA catabolic process	10	25	0.4	4.95126	0.000337522	0.0150944	ZFP36L2, PABPC1, PRR5L, ZFP36L1, CNOT1, TOB1, TNRC6C, KHSRP, ZFP36, TNRC6B
rhythmic process	51	262	0.194656	1.81223	0.000339317	0.0150944	ID3, SFPQ, THRAP3, JUN, PER2, PPARG, EGR1, FOXC1, VEGFA, LFNG, IL6, NOS3, EGR3, KLF10, KLF9, NTRK2, SIRT1, PTEN, RBM4, PPP1CA, MMP7, SP1, TIMELESS, PPP1CC, ENOX1, MMP14, PRMT5, CIPC, MTA1, SIN3A, CREBBP, ZFHX3, ARRB2, PER1, SLC6A4, CDK5R1, NR1D1, TOP2A, CSNK1D, TYMS, SMAD4, TNFRSF11A, PHLPP1, ID1, TOP1, ADNP, JUND, AXL, DMC1, DYRK1A, SIK1
regulation of epithelial to mesenchymal transition	18	64	0.28125	2.91337	0.000348888	0.0153634	TRIM62, EPB41L5, WWTR1, FOXC1, DAB2IP, ENG, NOTCH1, PTEN, TCF7L2, BCL9L, LDLRAD4, SMAD2, SMAD7, SMAD4, SNAI1, TGFB1, FUZ, POFUT2
regulation of stem cell differentiation	12	34	0.352941	4.05423	0.00034738	0.0153634	ZFP36L2, H1FOO, NKX2-5, FOXC1, KDM4C, NOTCH1, YAP1, PRICKLE1, SETD1A, HOXB4, GATA6, JAG1
regulation of intracellular signal transduction	220	1484	0.148248	1.33193	0.000354554	0.0155345	ARHGEF16, ERRFI1, EPHA2, HTR6, STMN1, MAP3K6, FGR, PUM1, TRIM62, SFPQ, STK40, INPP5B, SZT2, PODN, JUN, S100A4, DENND4B, MUC1, GBA, ASH1L, IQGAP3, ARHGEF11, NOS1AP, TNFSF18, RASAL2, PTGS2, OBSCN, AKT3, TRIB2, FKBP1B, MAP4K3, RHOQ, PELI1, STAMBP, DUSP2, IL18R1, PSD4, GPR17, CASP8, ACKR3, FARP2, FGD5, ATRIP, SHISA5, CISH, DUSP7, PIK3CB, TRIM59, MECOM, TNIK, HTT, BST1, HPSE, PTPN13, PDE5A, SH3RF1, RA…
outflow tract septum morphogenesis	9	21	0.428571	5.56788	0.000364066	0.0158715	NKX2-5, ZFPM2, ENG, FGF8, SMAD6, RARA, GATA6, SMAD4, TBX1
cardiac muscle tissue development	34	154	0.220779	2.11773	0.000369769	0.0160399	UBE4B, NPPA, NKX2-5, FOXC1, EDN1, PIM1, VEGFA, BVES, ATG5, ZFPM2, ENG, NOTCH1, NEBL, DKK1, MYPN, PTEN, ANKRD1, FGF8, ACTC1, NPRL3, FOXC2, ARRB2, KDM6B, IFT20, RARA, GJC1, GATA6, SMAD7, SMAD4, FKBP1A, TGFB1, PPP1R13L, CBY1, SIK1
regulation of vasoconstriction	13	39	0.333333	3.71708	0.000378725	0.016347	PTAFR, EDN2, PTGS2, PER2, CD38, F2R, ADRA1B, EDN1, DOCK4, ARHGAP42, BDKRB2, P2RX1, ADRA1D
multicellular organismal process	690	5241	0.131654	1.21157	0.000389818	0.016743	SKI, ERRFI1, UBE4B, DRAXIN, NPPA, TNFRSF8, SPEN, HSPB7, EPHA2, MFAP2, HTR6, ID3, PAQR7, STMN1, WDTC1, FGR, EYA3, PTAFR, PHACTR4, PUM1, COL16A1, TRIM62, ZMYM4, PSMB2, COL8A2, STK40, INPP5B, KCNQ4, SCMH1, FOXO6, EDN2, HIVEP3, CDC20, SZT2, TESK2, TAL1, STIL, ZCCHC11, JUN, NFIA, SGIP1, TTLL7, GPR88, VCAM1, AMPD2, GSTM3, AHCYL1, VANGL1, ATP1A1, CD101, POLR3GL, SEMA6C, S100A4, NPR1, RAB13, UBE2Q1, PYGO…
cytoskeleton organization	161	1041	0.154659	1.3915	0.000395162	0.0168893	PEX14, STMN1, CEP85, PHACTR4, ZMYM4, CDC20, TESK2, STIL, SASS6, PSRC1, SLC16A1, RAB13, TRIM46, ARHGEF11, KIRREL, ABL2, TPR, NEK2, MARK1, OBSCN, CDC42EP3, RHOQ, CEP68, EPB41L5, MAP3K19, FIGN, COBLL1, AGFG1, TRAF3IP1, FARP2, BRK1, FGD5, SPICE1, ITGB5, TNIK, HTT, BST1, LIMCH1, MYOZ2, F2RL1, FER, ARAP3, ARHGAP26, DPYSL3, NKX2-5, RGS14, PDLIM7, NEDD9, EDN1, LATS1, PDGFA, DNAAF5, RAC1, ELMO1, WASL, ACT…
activin receptor signaling pathway	11	30	0.366667	4.30138	0.000418372	0.0177941	SKI, ACVR2A, FST, SHH, ZC3H3, MEN1, ACVR1B, SMAD2, SMAD7, FKBP1A, TGIF2
histone modification	70	390	0.179487	1.64489	0.000447602	0.0189449	SKI, EYA3, SFPQ, CRTC2, PYGO2, MUC1, ASH1L, ELK4, MTA3, TET3, HAT1, PER2, SETD2, WDR82, GATA2, MSL2, MECOM, JADE1, SAP30L, NSD1, CDYL, VEGFA, ATG5, TRRAP, NSD3, KDM4C, PHF19, GTF3C4, ARID5B, JMJD1C, SIRT1, KAT6B, TAF10, NAA40, MEN1, RBM14, KDM4D, HDAC7, UBE2N, SART3, SETD1B, PRMT5, MTA1, SIN3A, NAA60, CREBBP, USP7, SGF29, MAPK3, SETD1A, HSF4, CTCF, KDM6B, CHD3, PER1, MSL1, KAT7, PRKCA, WBP2, CBX8…
animal organ development	346	2468	0.140194	1.26154	0.000451116	0.0190014	SKI, ERRFI1, UBE4B, DRAXIN, NPPA, EPHA2, MFAP2, HTR6, ID3, STMN1, PHACTR4, TRIM62, PSMB2, COL8A2, STK40, KCNQ4, EDN2, HIVEP3, SZT2, TAL1, STIL, JUN, NFIA, VCAM1, AMPD2, VANGL1, CD101, S100A4, RAB13, PYGO2, GBA, ASH1L, SEMA4A, MEF2D, IQGAP3, TNFSF18, PTGS2, NR5A2, SOX13, CENPF, DISP1, H3F3A, AKT3, ZFP36L2, EPAS1, OTX1, MEIS1, NOTO, IL18R1, EPB41L5, LIMS2, ACVR2A, CASP8, STK36, DAW1, GIGYF2, INPP5D…
response to bacterium	65	357	0.182073	1.67247	0.000467353	0.0195906	TNFRSF8, EPHA2, FGR, PTAFR, JUN, VCAM1, PTGS2, PELI1, CASP8, SLC11A1, CD47, PLSCR4, PLAC8, MGST2, F2R, F2RL1, FER, HNRNPA0, CD14, SERPINB9, EDN1, IL6, WASL, NOS3, TNFRSF10D, TNFRSF11B, HSF1, RAB14, DAB2IP, ABL1, NOTCH1, ANKRD1, IL18BP, TNFRSF1A, CD4, CYP27B1, P2RX7, COCH, MTA1, CYP1A1, LITAF, MAPK3, ABR, PRPF8, SRR, NLRP1, NR1D1, RARA, CCR7, RPS6KB1, PPM1D, PRKCA, TNFRSF11A, MAVS, HCK, LBP, IL27R…
myeloid cell differentiation	53	277	0.191336	1.77431	0.000473047	0.0197344	EPHA2, TAL1, JUN, CD101, EPAS1, MEIS1, ACVR2A, CASP8, INPP5D, FARP2, PPARG, GATA2, F2RL1, CAMK4, CD74, VEGFA, EIF2AK1, SNX10, HOXA5, HOXA7, HOXA9, LRRC17, KLF10, PTBP3, SIRT1, ZBTB16, UBASH3B, FLI1, CD4, SLC11A2, ACVR1B, ZNF385A, ZFP36L1, MEIS2, EPB42, PAFAH1B1, THRA, RARA, CCR7, PRKCA, PTPN2, TNFRSF11A, JAG1, MMP9, GNAS, ZBTB46, JAK3, ZFP36, TGFB1, LILRB3, IL11, TOB2, PKNOX1
muscle tissue morphogenesis	16	55	0.290909	3.05243	0.00048439	0.0201114	UBE4B, NKX2-5, FOXC1, ZFPM2, ENG, NOTCH1, ANKRD1, ACTC1, FOXC2, FZD2, SMAD7, SMAD4, FKBP1A, TGFB1, TBX1, ADARB1
cell morphogenesis	125	781	0.160051	1.44284	0.000500109	0.0206538	DRAXIN, TNFRSF8, EPHA2, STMN1, FGR, ZMYM4, SZT2, TAL1, SEMA6C, TRIM46, SEMA4A, CRABP2, ENAH, CDC42EP3, RHOQ, EPB41L5, STRADB, FGD5, SEMA3G, PIK3CB, TNIK, UNC5C, HEXB, FER, ARAP3, UNC5A, PDLIM7, CPNE5, VEGFA, BVES, SGK1, LATS1, RAC1, IL6, HOXA2, NYAP1, CUX1, WASL, SHH, DLC1, DOK2, STC1, RIMS2, NFIB, TEK, NTRK2, NR4A3, DAB2IP, ABL1, LAMC3, NOTCH1, ITGA8, PARD3, CXCL12, DKK1, PTEN, FGF8, LRP4, MARK2…
cellular response to corticosteroid stimulus	15	50	0.3	3.18765	0.000502192	0.0206538	ERRFI1, ZFP36L2, NR3C1, EDN1, GPER1, IL6, STC1, KLF9, DDIT4, FOXO1, ZFP36L1, TFAP4, RPS6KB1, ZFP36, TGFB1
positive regulation of blood circulation	14	45	0.311111	3.35789	0.000509032	0.0208368	NPPA, PTAFR, EDN2, ATP1A1, NOS1AP, PTGS2, CD38, F2R, F2RL1, ADRA1B, NKX2-5, EDN1, KCNQ1, ADRA1D
response to organic substance	332	2362	0.140559	1.26326	0.000530875	0.0216294	SKI, ERRFI1, UBE4B, KIF1B, NPPA, TNFRSF8, HSPB7, EPHA2, ID3, PAQR7, WDTC1, PTAFR, COL16A1, TRIM62, PSMB2, THRAP3, EDN2, SZT2, ATP6V0B, PIK3R3, ZCCHC11, PODN, JUN, ABCD3, VCAM1, AHCYL1, SLC16A1, ATP1A1, PIAS3, CGN, RAB13, PMVK, GBA, IQGAP3, ACKR1, TNFSF18, ABL2, GLUL, RNASEL, TPR, PTGS2, NR5A2, PPP1R15B, EPHX1, H3F3A, KLF11, FKBP1B, MAP4K3, ZFP36L2, RHOQ, PELI1, IL18R1, EPB41L5, RALB, GPR17, ACVR2…
SMAD protein complex assembly	7	14	0.5	7.4178	0.000539836	0.0218922	SMAD6, LDLRAD4, SMAD2, SMAD4, FKBP1A, PMEPA1, TGFB1
regulation of chromatin organization	31	140	0.221429	2.12366	0.000548821	0.0220515	SKI, TAL1, PYGO2, MUC1, TPR, GATA2, NSD1, HMGA1, VEGFA, ATG5, UHRF2, KDM4C, PHF19, SIRT1, MKI67, KDM4D, UBE2N, SART3, SIN3A, MAPK3, SETD1A, CTCF, KAT7, WBP2, SMAD4, DNMT1, MAP1S, TGFB1, ZNF304, HIRA, PAXBP1
response to lipopolysaccharide	49	253	0.193676	1.79967	0.000548644	0.0220515	TNFRSF8, PTAFR, JUN, VCAM1, PTGS2, PELI1, CASP8, SLC11A1, PLSCR4, MGST2, F2R, FER, HNRNPA0, CD14, EDN1, IL6, NOS3, TNFRSF10D, TNFRSF11B, HSF1, DAB2IP, ABL1, NOTCH1, ANKRD1, IL18BP, TNFRSF1A, CYP27B1, P2RX7, MTA1, CYP1A1, LITAF, MAPK3, ABR, PRPF8, SRR, NR1D1, RARA, CCR7, RPS6KB1, PRKCA, TNFRSF11A, HCK, LBP, JUND, ZFP36, AXL, TGFB1, XBP1, CSF2RB
cellular response to extracellular stimulus	37	175	0.211429	2.00479	0.000554948	0.022094	SZT2, JUN, GBA, GLUL, PIK3C2B, RALB, PPARG, PIM1, ATG5, IL6, CADPS2, KLF10, SLC39A4, RRAGA, AQP3, HSPA5, SIRT1, FADS1, FOSL1, VDR, HNRNPA1, CYP27B1, P2RX7, FOXO1, KIF26A, NPRL3, MAPK3, PDK2, PPP1R9B, PPM1D, RPTOR, RNF152, ADNP, AXL, XBP1, MTMR3, SREBF2
pattern specification process	56	299	0.187291	1.72868	0.000552853	0.022094	SKI, SCMH1, STIL, DISP1, OTX1, NOTO, EPB41L5, ACVR2A, DAW1, TRAF3IP1, BASP1, NKX2-5, FOXC1, EDN1, TBX18, LFNG, HOXA2, HOXA3, HOXA5, HOXA6, HOXA7, HOXA10, SHH, NKX3-1, STC1, ENG, NOTCH1, ARMC4, DKK1, FGF8, LRP4, LRP5, ZBTB16, TULP3, DUSP6, ALG5, SMAD6, TBX6, NKD1, DNAAF1, FOXC2, NEK8, HOXB2, HOXB3, HOXB4, MIB1, SMAD2, SMAD4, TSHZ1, POFUT1, KIF3B, SNAI1, PRKACA, MEGF8, FUZ, TBX1
regulation of cellular component organization	287	2012	0.142644	1.27974	0.000590984	0.0234218	SKI, ARHGEF16, PEX14, DRAXIN, NPPA, TNFRSF8, EPHA2, STMN1, CEP85, GPR3, FGR, COL16A1, SFPQ, ZMYM4, FOXO6, CDC20, TAL1, STIL, JUN, SGIP1, PSRC1, NPR1, PYGO2, MUC1, GBA, SEMA4A, CRABP2, ARHGEF11, KIRREL, ABL2, TPR, NEK2, CENPF, H3F3A, FKBP1B, CDC42EP3, RHOQ, SERTAD2, NOTO, EPB41L5, RALB, CASP8, SLC11A1, TRAF3IP1, FARP2, BRK1, PPARG, FGD5, COLQ, CISH, SEMA3G, CD47, SPICE1, GATA2, PIK3CB, TNIK, HTT, …
peptidyl-lysine modification	61	335	0.18209	1.67092	0.00061117	0.0241122	PIAS3, CRTC2, PYGO2, MUC1, ASH1L, TPR, NAT8, TET3, HAT1, SETD2, WDR82, GATA2, MSL2, MECOM, JADE1, EGR1, NSD1, CDYL, NUP153, ATG5, TRRAP, NSD3, KDM4C, PHF19, NUP214, GTF3C4, SIRT1, KAT6B, SIRT3, TAF10, INCENP, NAA40, MEN1, KDM4D, HDAC7, SETD1B, EEF1AKMT1, MTA1, PIAS1, SENP8, SIN3A, HMG20A, NAA60, CREBBP, SGF29, MAPK3, SETD1A, CTCF, PER1, MSL1, TOP2A, KAT7, SUMO2, WBP2, SMAD4, TOP1, DOT1L, DNMT1, T…
generation of neurons	166	1089	0.152433	1.36726	0.000624444	0.0244826	SKI, UBE4B, DRAXIN, TNFRSF8, SPEN, EPHA2, ID3, STMN1, FOXO6, CDC20, SZT2, TAL1, JUN, SEMA6C, RAB13, TRIM46, SEMA4A, CRABP2, ABL2, MARK1, ENAH, FKBP1B, MEIS1, GIGYF2, PER2, FARP2, PPARG, SEMA3G, GATA2, PIK3CB, TNIK, UNC5C, FAT4, NR2F1, DPYSL3, NKX2-5, UNC5A, RGS14, PDLIM7, ANKS1A, CPNE5, VEGFA, SGK1, NHSL1, ARID1B, GPER1, RAC1, IL6, DFNA5, HOXA2, NYAP1, CUX1, WASL, SHH, DOK2, HOOK3, RIMS2, KDM4C, …
heart morphogenesis	39	190	0.205263	1.93161	0.000626174	0.0244826	UBE4B, STIL, JUN, NOTO, FAT4, NKX2-5, FOXC1, PIM1, VEGFA, EPHB4, SHH, DLC1, ZFPM2, TEK, ENG, NOTCH1, DKK1, ZMIZ1, ANKRD1, FGF8, YAP1, ACTC1, SMAD6, DNAAF1, FOXC2, RARA, FZD2, MIB1, GATA6, SMAD7, SMAD4, FKBP1A, JAG1, ASXL1, SNAI1, TGFB1, MEGF8, PPP1R13L, TBX1
fatty acid derivative biosynthetic process	12	36	0.333333	3.71538	0.000631875	0.0244859	EDN2, PTGS2, PLA2G4A, MGST2, CD74, EDN1, PTGS1, SIRT1, FADS1, PTGES3, GGT7, GGT5
icosanoid biosynthetic process	12	36	0.333333	3.71538	0.000631875	0.0244859	EDN2, PTGS2, PLA2G4A, MGST2, CD74, EDN1, PTGS1, SIRT1, FADS1, PTGES3, GGT7, GGT5
positive regulation of cell proliferation	107	655	0.163359	1.47479	0.000645443	0.024901	PTAFR, MARCKSL1, EDN2, CDC20, JUN, VCAM1, IQGAP3, GLUL, LAMC2, PTGS2, MTA3, PELI1, STAMBP, BRK1, PTH1R, CD47, WWTR1, BST1, CD38, PLAC8, HPSE, LIFR, ESM1, F2R, FER, EGR1, CD74, NKX2-5, CNOT6, EDN1, PIM1, VEGFA, HTR1B, PDGFA, GPER1, CDCA7L, IL6, HOXA3, SHH, EGR3, NKX3-1, ZFPM2, HSF1, CD274, KDM4C, TEK, FXN, NTRK2, NR4A3, ABL1, NOTCH1, CXCL12, SIRT1, ZMIZ1, PTEN, HPSE2, FGF8, PITX3, TIAL1, IGF2, FOS…
cellular response to glucocorticoid stimulus	14	46	0.304348	3.25279	0.000652527	0.0250634	ERRFI1, ZFP36L2, NR3C1, EDN1, IL6, STC1, KLF9, DDIT4, FOXO1, ZFP36L1, TFAP4, RPS6KB1, ZFP36, TGFB1
muscle cell differentiation	57	308	0.185065	1.70339	0.000669081	0.0255865	SKI, NPPA, ID3, H3F3A, OBSCN, EPAS1, MYOZ2, NKX2-5, EDN1, VEGFA, BVES, ATG5, GPER1, SHH, ENG, ABL1, PLPP7, NOTCH1, ITGA8, NEBL, DKK1, SIRT1, MYPN, ANKRD1, MYOF, TCF7L2, RBM4, PRICKLE1, KRT8, P2RX2, MMP14, ZFP36L1, ACTC1, TRIP4, PIAS1, MKL2, ARRB2, KDM6B, MYH3, IFT20, FLOT2, THRA, RARA, RAMP2, ACTG1, GATA6, SMAD4, JAG1, PTBP1, OLFM2, TGFB1, HIRA, TBX1, XBP1, DDX17, CBY1, SIK1
NIK/NF-kappaB signaling	3	113	0.0265487	0.200098	0.000681822	0.025847	PSMB2, CD14, HDAC7
peptidyl-amino acid modification	159	1038	0.153179	1.37401	0.000680267	0.025847	ERRFI1, EPHA2, FGR, TESK2, TTLL7, PIAS3, CRTC2, PYGO2, MUC1, ASH1L, NOS1AP, TNFSF18, ABL2, TPR, PTGS2, GALNT2, AKT3, FKBP1B, MCFD2, NAT8, TET3, HAT1, METAP1D, TTLL4, SH3BP5, PLCL2, SETD2, WDR82, ST3GAL6, GATA2, MSL2, MECOM, BST1, UBE2K, JADE1, F2R, FER, CAMK4, EGR1, NRG2, CD74, NSD1, CDYL, NUP153, VEGFA, ATG5, SGK1, LATS1, PDGFA, IL6, LMTK2, TRRAP, EPHB4, CUX1, CEP41, NSD3, HSF1, KDM4C, TEK, NTRK…
cellular response to growth factor stimulus	88	523	0.16826	1.52392	0.000715231	0.0269961	SKI, ERRFI1, KIF1B, JUN, VCAM1, CGN, ZFP36L2, EPB41L5, ACVR2A, ITGB5, UBE2D3, FAT4, EGR1, NR3C1, NKX2-5, FOXC1, EDN1, VEGFA, IL6, HSPB1, EGR3, KLF10, NTRK2, RAB14, DAB2IP, HSPA5, ENG, ABL1, ADAMTSL2, NOTCH1, ITGA8, PARD3, DKK1, SIRT1, DDIT4, MMRN2, ANKRD1, MYOF, FGF8, PITX3, TIAL1, LRP4, MEN1, PDE2A, BCL9L, PDE3A, NR4A1, HNRNPA1, DUSP6, SPG20, GTF2F2, SPRY2, FUT8, ZFP36L1, SMAD6, MAP2K5, MAPK3, C…
tRNA metabolic process	7	170	0.0411765	0.314444	0.000730369	0.0274487	ZBTB8OS, CPSF1, GTF3C4, POP5, TRMT5, FAM98B, TRMT6
positive regulation of hemopoiesis	30	136	0.220588	2.11252	0.000741891	0.027762	TAL1, JUN, CD101, ACVR2A, CASP8, INPP5D, GATA2, CD74, FOXC1, IL6, HOXA5, SHH, EGR3, KLF10, ZMIZ1, SART1, ZBTB16, CD4, ACVR1B, HMGB1, MMP14, ZFP36L1, RARA, PRKCA, JAG1, GNAS, ZBTB46, AXL, TGFB1, XBP1
negative regulation of bone resorption	6	11	0.545455	8.89595	0.000769288	0.0283958	INPP5D, CD38, IL6, TNFRSF11B, UBASH3B, P2RX7
positive regulation of nuclear-transcribed mRNA poly(A) tail shortening	6	11	0.545455	8.89595	0.000769288	0.0283958	PABPC1, CNOT1, TOB1, TNRC6C, ZFP36, TNRC6B
regulation of nuclear-transcribed mRNA poly(A) tail shortening	6	11	0.545455	8.89595	0.000769288	0.0283958	PABPC1, CNOT1, TOB1, TNRC6C, ZFP36, TNRC6B
regulation of phosphorylation	176	1170	0.150427	1.34671	0.000787887	0.0288638	ERRFI1, TARDBP, EPHA2, CEP85, MAP3K6, FGR, STK40, PIK3R3, PODN, JUN, PSRC1, FAM212B, GBA, ASH1L, IQGAP3, KIRREL, TNFSF18, PTGS2, PPP1R15B, TRIB2, MAP4K3, DUSP2, RALB, ACVR2A, STRADB, SLC11A1, ACKR3, TRAF3IP1, SH3BP5, PLCL2, CISH, DUSP7, PIK3CB, WWTR1, MECOM, TNIK, BST1, UBE2K, HERC5, PDE5A, SH3RF1, F2R, F2RL1, FER, RAD50, CD74, ADRA1B, LCP2, NSD1, RGS14, EDN1, VEGFA, LATS1, PDGFA, GPER1, EIF2AK1,…
response to stimulus	838	6499	0.128943	1.19696	0.000794999	0.0290025	SKI, ARHGEF16, ERRFI1, UBE4B, KIF1B, TARDBP, DRAXIN, CLCN6, NPPA, TNFRSF8, SPEN, HSPB7, EPHA2, UBR4, AKR7A3, HTR6, E2F2, ID3, PAQR7, STMN1, WDTC1, MAP3K6, FCN3, GPR3, FGR, SMPDL3B, EYA3, PTAFR, PHACTR4, PUM1, COL16A1, TRIM62, SFPQ, PSMB2, THRAP3, STK40, INPP5B, CITED4, EDN2, HIVEP3, SZT2, ATP6V0B, TESK2, PIK3R3, STIL, ZCCHC11, PODN, JUN, PATJ, SGIP1, LRRC8C, ABCD3, GPR88, VCAM1, GSTM4, GSTM1, GST…
response to hormone	111	689	0.161103	1.45055	0.000868603	0.0312948	ERRFI1, NPPA, PAQR7, WDTC1, PTAFR, THRAP3, ATP6V0B, PIK3R3, JUN, AHCYL1, ATP1A1, PIAS3, RAB13, GBA, RNASEL, PTGS2, NR5A2, H3F3A, ZFP36L2, RHOQ, PPARG, CISH, ATP6V1A, CD38, MGARP, NR2F1, FER, EGR1, NR3C1, EDN1, HTR1B, ME1, LATS1, GPER1, IL6, GCK, LANCL2, ATP6V0E2, NKX3-1, STC1, ADCY8, HSF1, TEK, KLF9, NR4A3, GPR21, ENG, NOTCH1, CXCL12, SIRT1, DDIT4, IGF2, TUB, MDK, MEN1, FOSL1, CATSPER1, RBM14, LR…
positive regulation of cytosolic calcium ion concentration	40	200	0.2	1.86931	0.000882843	0.031677	EDN2, ABL2, FKBP1B, GPR17, PTH1R, GATA2, HTT, CD38, F2RL2, F2R, F2RL1, ADRA1B, EDN1, ATG5, GPER1, ABL1, UBASH3B, CD4, ITPR2, P2RX7, P2RX2, HMGB1, FAM155A, BDKRB2, NMB, CORO1A, JPH3, DLG4, CCR7, HAP1, GNA13, FKBP1A, ADRA1D, NTSR1, S1PR4, MCOLN1, CACNA1A, PRKACA, TGFB1, MCHR1
maintenance of DNA methylation	4	5	0.8	29.6078	0.000909523	0.0324557	UHRF2, USP7, CTCF, DNMT1
mesoderm morphogenesis	16	58	0.275862	2.83369	0.00092105	0.0324557	EPHA2, TAL1, EPB41L5, SETD2, FOXC1, NR4A3, ITGA8, DKK1, TBX6, FOXC2, KDM6B, ITGB4, SMAD2, SNAI1, PRKACA, POFUT2
negative regulation of hemopoiesis	24	101	0.237624	2.32334	0.000922271	0.0324557	TNFSF18, MEIS1, INPP5D, GATA2, CD74, HOXA5, HOXA7, HOXA9, LRRC17, SHH, NOTCH1, ZBTB16, UBASH3B, HMGB1, ZFP36L1, MEIS2, RARA, PTPN2, SMAD7, ZBTB46, JAK3, ZFP36, LILRB3, TOB2
neuromuscular process	19	74	0.256757	2.57176	0.000923159	0.0324557	GPR88, GIGYF2, HEXB, FXN, NR4A3, ABL1, PTEN, MYO7A, SPG20, CLN3, PRRT2, JPH3, ABR, PAFAH1B1, DLG4, NLGN2, GRIN2C, APP, ADARB1
response to steroid hormone	56	306	0.183007	1.67927	0.000917438	0.0324557	ERRFI1, PAQR7, PTAFR, THRAP3, ATP1A1, GBA, PTGS2, NR5A2, ZFP36L2, PPARG, CD38, MGARP, NR2F1, NR3C1, EDN1, HTR1B, LATS1, GPER1, IL6, NKX3-1, STC1, KLF9, NR4A3, ENG, NOTCH1, SIRT1, DDIT4, MDK, FOSL1, CATSPER1, RBM14, VDR, NR4A1, NR2C1, FOXO1, ZFP36L1, TRIP4, PIAS1, ABHD2, TFAP4, CNOT1, ARRB2, PER1, THRA, NR1D1, RARA, RAMP2, RPS6KB1, TYMS, PMEPA1, MED16, ZFP36, TGFB1, FOSB, PPP5C, DDX17
cell development	225	1546	0.145537	1.30111	0.000966857	0.0338555	SKI, UBE4B, DRAXIN, NPPA, TNFRSF8, SPEN, EPHA2, PAQR7, STMN1, PHACTR4, FOXO6, CDC20, SZT2, TAL1, JUN, AMPD2, GSTM3, SEMA6C, RAB13, PYGO2, TRIM46, SEMA4A, CRABP2, KCNJ10, ABL2, ENAH, H3F3A, OBSCN, FKBP1B, EPAS1, MEIS1, EPB41L5, AGFG1, PER2, FARP2, PPARG, PTH1R, SETD2, SEMA3G, GATA2, PIK3CB, TNIK, UNC5C, MYOZ2, PDE5A, FAT4, HEXB, F2RL1, NR2F1, FER, DPYSL3, NKX2-5, UNC5A, RGS14, PDLIM7, FOXC1, EDN1,…
negative regulation of intracellular signal transduction	73	422	0.172986	1.57197	0.000978303	0.0340424	ERRFI1, EPHA2, STMN1, SZT2, PODN, MUC1, GBA, ASH1L, RASAL2, PTGS2, FKBP1B, STAMBP, DUSP2, CASP8, ACKR3, CISH, DUSP7, TRIM59, MECOM, F2RL1, ARAP3, CD74, RGS14, GPER1, HSPB1, DLC1, DAB2IP, ABL1, CXCL12, SIRT1, DDIT4, PTEN, SIRT3, MEN1, ARHGAP42, FOXM1, YBX3, HDAC7, ZNF385A, DUSP6, P2RX7, FOXO1, SPRY2, AJUBA, BDKRB2, NPRL3, MGRN1, LITAF, USP10, PAFAH1B1, ARRB2, PER1, MAPK7, TNFAIP1, RFFL, SLC9A3R1, …
regulation of type B pancreatic cell proliferation	5	8	0.625	12.3498	0.000980002	0.0340424	ERRFI1, NR4A3, MEN1, NR4A1, NR1D1
negative regulation of ossification	15	53	0.283019	2.93537	0.000987824	0.0340428	SKI, ID3, HOXA2, NOTCH1, DKK1, LRP4, MEN1, LRP5, HDAC7, SMAD6, RFLNB, TOB1, ID1, TGFB1, KREMEN1
vasoconstriction	15	53	0.283019	2.93537	0.000987824	0.0340428	PTAFR, EDN2, PTGS2, PER2, CD38, F2R, ADRA1B, EDN1, HTR1B, DOCK4, ARHGAP42, BDKRB2, P2RX1, SLC6A4, ADRA1D
cardiocyte differentiation	24	102	0.235294	2.29337	0.000997602	0.0342444	NPPA, NKX2-5, EDN1, VEGFA, BVES, ATG5, GPER1, NOTCH1, NEBL, DKK1, MYPN, PRICKLE1, ACTC1, MAPK3, ARRB2, KDM6B, IFT20, RARA, GATA6, SMAD4, JAG1, TGFB1, CBY1, SIK1
regulation of localization	292	2070	0.141063	1.2614	0.00102515	0.0350521	ARHGEF16, TARDBP, CLCN6, NPPA, EPHA2, STMN1, FGR, PTAFR, KCNQ4, EDN2, PIK3R3, SCP2, PODN, JUN, SGIP1, LRRC8C, AHCYL1, SLC16A1, ATP1A1, NPR1, SEMA4A, KCNJ10, NOS1AP, TNFSF18, ABL2, GLUL, RNASEL, LAMC2, TPR, PTGS2, PTPN14, MIA3, DISP1, FKBP1B, RHOQ, IL18R1, TMEM37, EPB41L5, RALB, CASP8, SLC11A1, ACKR3, PER2, PPARG, MYRIP, SETD2, CD47, GATA2, PIK3CB, ATP1B3, WWTR1, CPLX1, HTT, TBC1D14, BST1, CD38, N…
embryonic skeletal system morphogenesis	18	69	0.26087	2.62667	0.00108795	0.0369099	SETD2, HOXA2, HOXA3, HOXA5, HOXA6, HOXA7, TULP3, MMP14, MTHFD1, FOXC2, HOXB2, HOXB3, HOXB4, SMAD2, GNAS, MEGF8, FUZ, TBX1
metal ion homeostasis	74	430	0.172093	1.56225	0.00108524	0.0369099	EDN2, ATP1A1, NPR1, KCNJ10, ABL2, FKBP1B, EPAS1, GPR17, SLC11A1, PTH1R, GATA2, PIK3CB, ATP1B3, CLDN16, HTT, FBXL5, CD38, HEXB, F2RL2, F2R, F2RL1, ADRA1B, EDN1, ATG5, GPER1, EIF2AK1, STC1, SLC39A4, FXN, ABL1, CXCL12, CNNM2, CALCB, FTH1, TESMIN, UBASH3B, CD4, ITPR2, VDR, SLC11A2, CYP27B1, P2RX7, P2RX2, HMGB1, FAM155A, SLC7A8, SLC22A17, BDKRB2, EPB42, IREB2, NMB, CLN3, CORO1A, JPH3, YWHAE, DLG4, SLC…
response to molecule of bacterial origin	50	267	0.187266	1.72558	0.00109362	0.0369586	TNFRSF8, PTAFR, JUN, VCAM1, PTGS2, PELI1, CASP8, SLC11A1, PLSCR4, MGST2, F2R, FER, HNRNPA0, CD14, EDN1, IL6, NOS3, TNFRSF10D, TNFRSF11B, HSF1, DAB2IP, ABL1, NOTCH1, ANKRD1, IL18BP, TNFRSF1A, CYP27B1, P2RX7, MTA1, CYP1A1, LITAF, MAPK3, ABR, PRPF8, SRR, NR1D1, RARA, CCR7, RPS6KB1, PRKCA, TNFRSF11A, HCK, LBP, JUND, ZFP36, AXL, TGFB1, SSC5D, XBP1, CSF2RB
cellular response to chemical stimulus	314	2245	0.139866	1.25098	0.00115613	0.0389202	SKI, ARHGEF16, ERRFI1, KIF1B, TNFRSF8, EPHA2, AKR7A3, ID3, PAQR7, WDTC1, PTAFR, COL16A1, TRIM62, SFPQ, PSMB2, THRAP3, EDN2, SZT2, ATP6V0B, PIK3R3, ZCCHC11, PODN, JUN, VCAM1, GSTM4, GSTM1, GSTM3, AHCYL1, SLC16A1, ATP1A1, CGN, RAB13, GBA, IQGAP3, ACKR1, ADCY10, TNFSF18, ABL2, RNASEL, TPR, PTGS2, PLA2G4A, NR5A2, PPP1R15B, EPHX1, KLF11, FKBP1B, ZFP36L2, EPAS1, RHOQ, IL18R1, EPB41L5, RALB, GPR17, ACVR…
cellular response to oxygen-containing compound	127	813	0.156212	1.39997	0.00117243	0.0393171	ERRFI1, ID3, WDTC1, PTAFR, COL16A1, SZT2, ATP6V0B, PIK3R3, JUN, AHCYL1, RAB13, ABL2, RNASEL, PTGS2, KLF11, FKBP1B, ZFP36L2, RHOQ, PPARG, CISH, ATP6V1A, PLSCR4, MGARP, FER, EGR1, CD14, NR3C1, EDN1, PIM1, GPER1, IL6, HOXA2, GCK, LANCL2, ATP6V0E2, NOS3, STC1, KLF10, ADCY8, HSF1, RRAGA, FXN, KLF9, NTRK2, NR4A3, DAB2IP, GPR21, HSPA5, ABL1, NDOR1, SIRT1, DDIT4, ANKRD1, TWNK, IGF2, KCNQ1, KCNJ11, CHRM4,…
hematopoietic or lymphoid organ development	101	624	0.161859	1.45603	0.00121387	0.0405507	EPHA2, TAL1, JUN, VCAM1, CD101, SEMA4A, TNFSF18, SOX13, ZFP36L2, EPAS1, MEIS1, IL18R1, ACVR2A, CASP8, INPP5D, FARP2, PPARG, PLCL2, GATA2, MECOM, FST, F2RL1, CAMK4, EGR1, CD74, NKX2-5, FOXC1, VEGFA, BVES, ATG5, LFNG, EIF2AK1, IL6, SNX10, HOXA3, HOXA5, HOXA7, HOXA9, POLM, LRRC17, SHH, EGR3, KLF10, TEK, PTBP3, ABL1, NOTCH1, FZD8, SIRT1, ZMIZ1, SART1, LRP5, ZBTB16, UBASH3B, FLI1, CD4, SLC11A2, ACVR1B…
tissue development	204	1394	0.146341	1.30594	0.00122371	0.0407234	SKI, ERRFI1, UBE4B, NPPA, EPHA2, ID3, PHACTR4, TRIM62, PSMB2, HIVEP3, TAL1, STIL, JUN, AMPD2, GSTM3, VANGL1, S100A4, RAB13, PYGO2, ASH1L, MEF2D, IQGAP3, CRABP2, LAMC2, PTGS2, NR5A2, CENPF, NOTO, DUSP2, EPB41L5, ACVR2A, TRAF3IP1, PPARG, PTH1R, SETD2, COL8A1, ITGB5, WWTR1, IFT80, FRAS1, HPSE, FAT4, BASP1, FST, F2RL1, EGR1, NKX2-5, FOXC1, EDN1, PIM1, VEGFA, BVES, ATG5, LATS1, PDGFA, LFNG, RAC1, IL6,…
chromatin organization	101	625	0.1616	1.45312	0.00123204	0.0408449	SKI, EYA3, SFPQ, SCMH1, TAL1, GATAD2B, CRTC2, PYGO2, MUC1, ASH1L, TPR, ELK4, H3F3A, MTA3, TET3, HAT1, PER2, SETD2, WDR82, GATA2, H1FOO, MSL2, MECOM, JADE1, NR3C1, SAP30L, NSD1, CDYL, HMGA1, VEGFA, ATG5, TSPYL4, ARID1B, TRRAP, NSD3, UHRF2, KDM4C, PHF19, GTF3C4, BRD3, ARID5B, JMJD1C, SIRT1, KAT6B, MKI67, TAF10, NAA40, MEN1, RBM14, EMSY, KDM4D, AEBP2, HDAC7, SMARCD1, SMARCC2, NAP1L1, UBE2N, SART3, S…
tissue morphogenesis	84	504	0.166667	1.50461	0.00123857	0.0409058	SKI, UBE4B, EPHA2, PHACTR4, PSMB2, TAL1, STIL, VANGL1, NOTO, EPB41L5, TRAF3IP1, SETD2, FRAS1, FAT4, NKX2-5, FOXC1, EDN1, VEGFA, PDGFA, RAC1, IL6, HOXA5, SHH, DLC1, NKX3-1, STC1, ZFPM2, NR4A3, ENG, ABL1, NOTCH1, ITGA8, ARHGAP12, DKK1, PTEN, ANKRD1, FGF8, PPP1CA, LRP5, YAP1, TULP3, PRICKLE1, VDR, TIMELESS, SPRY2, MMP14, AJUBA, DAAM1, MTHFD1, BTBD7, ACTC1, CTSH, TBX6, NKD1, ESRP2, DNAAF1, FOXC2, FOX…
cellular response to peptide	51	274	0.186131	1.71295	0.00125113	0.0411646	ERRFI1, WDTC1, ATP6V0B, PIK3R3, AHCYL1, RAB13, RNASEL, KLF11, RHOQ, PPARG, CISH, ATP6V1A, MGARP, FER, EDN1, GPER1, IL6, GCK, ATP6V0E2, KLF10, ADCY8, HSF1, NR4A3, GPR21, SIRT1, IGF2, MEN1, SIK2, NR4A1, SP1, TIMELESS, FOXO1, ADCY4, ZFP36L1, ZNF106, MAPK3, FOXC2, MYO1C, NDEL1, STAT5A, PDK2, RPS6KB1, PTPN2, ID1, SOGA1, PRKACA, RAB8A, JAK3, AKT2, TGFB1, XBP1
gastrulation	31	147	0.210884	1.99438	0.00126767	0.0415521	EPHA2, TAL1, DUSP2, EPB41L5, ACVR2A, COL8A1, ITGB5, FOXC1, NR4A3, ITGA8, DKK1, FGF8, LRP5, DUSP6, MMP14, MAP2K5, TBX6, FOXC2, KDM6B, MAPK7, ITGB4, GATA6, SMAD2, SMAD4, TGIF2, MMP9, SNAI1, PRKACA, MEGF8, HIRA, POFUT2
regulation of organelle organization	159	1054	0.150854	1.34748	0.0012737	0.0415933	SKI, STMN1, CEP85, GPR3, SFPQ, CDC20, TAL1, STIL, PSRC1, PYGO2, MUC1, GBA, KIRREL, ABL2, TPR, NEK2, CENPF, H3F3A, CDC42EP3, RHOQ, NOTO, RALB, CASP8, TRAF3IP1, BRK1, SPICE1, GATA2, HTT, TBC1D14, BST1, UBE2D3, MAD2L1, MGARP, RAD1, F2RL1, FER, RAD50, NSD1, CNOT6, EDN1, HMGA1, VEGFA, ATG5, LATS1, PDGFA, GPER1, RAC1, HNRNPA2B1, WASL, ACTR3C, DLC1, ANK1, UHRF2, KDM4C, TEK, FXN, UGCG, CDC26, PHF19, RABG…
tissue remodeling	26	116	0.224138	2.15379	0.00129769	0.0422184	EPHA2, EPAS1, INPP5D, PTH1R, CD38, F2R, FOXC1, HTR1B, ATG5, RAC1, IL6, HOXA3, NOS3, TNFRSF11B, FGF8, LRP5, UBASH3B, VDR, P2RX7, HMGB1, MMP14, FOXC2, ABR, JAG1, AXL, TGFB1
nervous system development	255	1789	0.142538	1.27184	0.00130475	0.0422903	SKI, UBE4B, DRAXIN, TNFRSF8, SPEN, EPHA2, HTR6, ID3, STMN1, PHACTR4, FOXO6, CDC20, SZT2, TAL1, STIL, JUN, NFIA, TTLL7, GSTM3, SEMA6C, RAB13, PYGO2, TRIM46, SEMA4A, MEF2D, CRABP2, KCNJ10, ABL2, CENPF, MARK1, ENAH, H3F3A, AKT3, FKBP1B, OTX1, MEIS1, MALL, STK36, GIGYF2, PER2, TRAF3IP1, FARP2, PPARG, COLQ, SETD2, SEMA3G, GATA2, PIK3CB, TNIK, LINC01587, UNC5C, SPATA5, FAT4, BASP1, RAD1, HEXB, NR2F1, S…
regulation of alternative mRNA splicing, via spliceosome	10	29	0.344828	3.90724	0.00132224	0.0426987	THRAP3, RBM4, RBM7, HNRNPA1, RNPS1, NSRP1, PTBP1, SF3A1, DDX17, DYRK1A
ncRNA metabolic process	41	535	0.0766355	0.603333	0.00133811	0.0430436	ZBTB8OS, ZCCHC11, ISG20L2, RRNAD1, RNASEL, INTS7, GPAT2, MTERF4, BYSL, HNRNPA2B1, TAF6, INTS9, CPSF1, NOL8, GTF3C4, SIRT1, NOLC1, INTS5, SART1, INTS4, SP1, KRR1, POP5, GTF2F2, TRMT5, NOP10, FAM98B, INTS14, PAPD5, GEMIN4, TSR1, METTL16, CSNK1D, RPRD1A, SMAD2, TRMT6, RPRD1B, KHSRP, RPL28, DDX17, MOV10L1
negative regulation of protein metabolic process	142	928	0.153017	1.36783	0.0013428	0.0430436	SKI, ERRFI1, TARDBP, CEP85, PUM1, PSMB2, CDC20, ZCCHC11, PODN, JUN, FAM212B, PIAS3, GBA, ASH1L, KIRREL, TPR, PTGS2, PPP1R15B, TRIB2, FKBP1B, ZFP36L2, DUSP2, NMI, CASP8, GIGYF2, INPP5D, PER2, TRAF3IP1, SH3BP5, CISH, DUSP7, WWTR1, MECOM, LAMP3, IGF2BP2, MAD2L1, SH3RF1, F2RL1, EIF4EBP3, RGS14, CNOT6, SERPINB9, SERPINB6, EDN1, VEGFA, ATG5, LATS1, GPER1, EIF2AK1, IL6, HNRNPA2B1, HSPB1, SHH, KDM4C, CDC…
excretion	13	44	0.295455	3.11636	0.00136939	0.0437354	NPR1, KIRREL, SCTR, CLDN16, EDN1, STC1, AQP3, MDK, AQP5, CHRNA3, CHRNB4, SLC9A3R1, NEDD4L
negative regulation of bone remodeling	6	12	0.5	7.41385	0.00138381	0.0440345	INPP5D, CD38, IL6, TNFRSF11B, UBASH3B, P2RX7
hemopoiesis	96	592	0.162162	1.45791	0.00144592	0.0458004	EPHA2, TAL1, JUN, VCAM1, CD101, SEMA4A, TNFSF18, SOX13, ZFP36L2, EPAS1, MEIS1, IL18R1, ACVR2A, CASP8, INPP5D, FARP2, PPARG, PLCL2, GATA2, MECOM, FST, F2RL1, CAMK4, EGR1, CD74, NKX2-5, FOXC1, VEGFA, BVES, ATG5, LFNG, EIF2AK1, IL6, SNX10, HOXA5, HOXA7, HOXA9, POLM, LRRC17, SHH, EGR3, KLF10, TEK, PTBP3, ABL1, NOTCH1, FZD8, SIRT1, ZMIZ1, SART1, ZBTB16, UBASH3B, FLI1, CD4, SLC11A2, ACVR1B, ZNF385A, SA…
negative regulation of tissue remodeling	7	16	0.4375	5.76828	0.00144981	0.0458004	INPP5D, CD38, IL6, TNFRSF11B, UBASH3B, P2RX7, ABR
regulation of myeloid leukocyte differentiation	21	88	0.238636	2.33385	0.00146195	0.0459323	TAL1, JUN, CD101, CASP8, INPP5D, GATA2, CAMK4, CD74, HOXA7, LRRC17, KLF10, UBASH3B, CD4, ZFP36L1, RARA, PRKCA, PTPN2, GNAS, ZBTB46, LILRB3, TOB2
response to transforming growth factor beta	38	191	0.198953	1.85585	0.00146452	0.0459323	SKI, JUN, CGN, ZFP36L2, EPB41L5, ITGB5, NR3C1, EDN1, KLF10, HSPA5, ENG, ADAMTSL2, ITGA8, PARD3, SIRT1, ANKRD1, MEN1, PDE2A, BCL9L, PDE3A, FUT8, ZFP36L1, SMAD6, ZFHX3, ARRB2, MAPK7, NLK, YES1, LDLRAD4, SMAD2, SMAD7, SMAD4, ONECUT2, FKBP1A, ID1, PMEPA1, LTBP4, TGFB1
response to ketone	30	141	0.212766	2.01655	0.00148106	0.0462846	ERRFI1, KIF1B, PTAFR, GBA, PPARG, CD38, NR3C1, EDN1, IL6, NKX3-1, HSF1, KLF9, NDOR1, SIRT1, DDIT4, KCNJ11, FOSL1, CATSPER1, P2RY6, FDX1, FOXO1, SIN3A, ABHD2, TFAP4, CCR7, RAMP2, RPS6KB1, TYMS, TGFB1, FOSB
vasculogenesis	17	65	0.261538	2.6348	0.00149867	0.0466676	EPHA2, ACKR3, SETD2, NKX2-5, VEGFA, SHH, ZFPM2, NTRK2, ENG, NOTCH1, ZMIZ1, YAP1, HDAC7, ZFP36L1, RAMP2, GJC1, TGFB1
skeletal system development	65	373	0.174263	1.5834	0.00150609	0.0467317	SKI, EPHA2, TAL1, ASH1L, MEF2D, MEIS1, ACVR2A, PTH1R, SETD2, BBX, IFT80, FAT4, HEXB, FOXC1, EDN1, HOXA2, HOXA3, HOXA5, HOXA6, HOXA7, HOXA10, AEBP1, LRRC17, SHH, STC1, KLF10, TNFRSF11B, NFIB, TEK, ENG, COL13A1, FGF8, IGF2, LRP5, ZBTB16, FLI1, TULP3, PTHLH, VDR, ZNF385A, P2RX7, MMP14, MTHFD1, FOXN3, MAPK3, FOXC2, RFLNB, PAFAH1B1, THRA, RARA, IGFBP4, HOXB2, HOXB3, HOXB4, TYMS, SMAD2, DYM, ASXL1, MMP…
cellular response to lipid	74	437	0.169336	1.53119	0.00157618	0.048733	ERRFI1, ID3, PAQR7, PTAFR, THRAP3, ATP1A1, ABL2, NR5A2, ZFP36L2, PPARG, PLSCR4, MGARP, NR2F1, CD14, NR3C1, EDN1, PIM1, LATS1, GPER1, IL6, HOXA2, LANCL2, NOS3, NKX3-1, STC1, HSF1, KLF9, NR4A3, DAB2IP, ABL1, SIRT1, DDIT4, ANKRD1, RBM14, P2RY6, YAP1, FDX1, VDR, SMARCD1, NR4A1, CYP27B1, NR2C1, FOXO1, ZFP36L1, TRIP4, PIAS1, ABHD2, TFAP4, LITAF, MAPK3, CNOT1, PRPF8, ARRB2, PER1, SLC6A4, THRA, NR1D1, RA…
