# Supplementary material for: Remodeling of active endothelial enhancers is associated with aberrant gene-regulatory networks in pulmonary arterial hypertension
Source: Nat Commun. 2020 Apr 3;11:1673. doi: 10.1038/s41467-020-15463-x (PMC7125148; doi:10.1038/s41467-020-15463-x)
Supplement: Supplementary file 11 — Source Data [file 41467_2020_15463_MOESM11_ESM.xlsx]

## Sheet: Figure 1f
Gene	Treatment_Sample_ID	signal1	signal2	signal3	Fold_change_1	Fold_change_2	Fold_change_3
NOS3	control-PAH_2	34.3097	34.3149	34.3123	4.97927e-08	4.96145e-08	4.97035e-08
NOS3	control-PAH_3	34.3206	34.2937	34.3071	4.87262e-08	4.96421e-08	4.91821e-08
NOS3	control-PAH_9	34.3144	34.7527	34.5335	3.94597e-08	2.91221e-08	3.38991e-08
NOS3	control-PAH_4	34.2421	34.4491	34.3456	4.89362e-08	4.23946e-08	4.55481e-08
NOS3	control-CTRL_7	33.2352	34.0164	33.6258	8.36513e-08	4.86772e-08	6.38115e-08
NOS3	control-CTRL_3	35.5559	35.8074	35.6817	1.67097e-08	1.40357e-08	1.53144e-08
NOS3	control-CTRL_8	34.359	33.8923	34.1257	4.66692e-08	6.44931e-08	5.4862e-08
NOS3	control-CTRL_6	34.2967	34.6793	34.488	5.14803e-08	3.94883e-08	4.50873e-08
HTRIB	control-PAH_2	31.2739	30.4911	30.8825	4.08363e-07	7.02591e-07	5.35642e-07
HTRIB	control-PAH_3	32.295	33.0073	32.6511	1.98389e-07	1.21087e-07	1.54991e-07
HTRIB	control-PAH_9	31.6212	32.3381	31.9796	2.55198e-07	1.55269e-07	1.99059e-07
HTRIB	control-PAH_4	31.819	31.586	31.7025	2.62461e-07	3.08473e-07	2.84538e-07
HTRIB	control-CTRL_7	31.0473	31.0194	31.0333	3.81147e-07	3.88612e-07	3.84861e-07
HTRIB	control-CTRL_3	31.2454	31.8472	31.5463	3.31538e-07	2.18473e-07	2.69132e-07
HTRIB	control-CTRL_8	31.4829	31.9408	31.7118	3.42636e-07	2.49452e-07	2.92355e-07
HTRIB	control-CTRL_6	31.7355	32.0091	31.8723	3.03836e-07	2.51342e-07	2.76345e-07
TSC22D1	control-PAH_2	36.3325	35.6723	36.0024	1.22536e-08	1.93634e-08	1.54036e-08
TSC22D1	control-PAH_3	35.4651	35.1208	35.2929	2.20412e-08	2.79817e-08	2.48344e-08
TSC22D1	control-PAH_9	35.3687	35.686	35.5274	1.90007e-08	1.52497e-08	1.70222e-08
TSC22D1	control-PAH_4	36.1665	36.0591	36.1128	1.28928e-08	1.38893e-08	1.33818e-08
TSC22D1	control-CTRL_7	36.2271	36.5513	36.3892	1.05156e-08	8.39913e-09	9.39795e-09
TSC22D1	control-CTRL_3	36.4636	36.8532	36.6584	8.90683e-09	6.79892e-09	7.78182e-09
TSC22D1	control-CTRL_8	35.9471	36.4957	36.2214	1.55227e-08	1.06127e-08	1.2835e-08
TSC22D1	control-CTRL_6	36.2989	36.4769	36.3879	1.28503e-08	1.13586e-08	1.20814e-08
NFE2L2	control-PAH_2	36.7277	36.5735	36.6506	9.31743e-09	1.03685e-08	9.82892e-09
NFE2L2	control-PAH_3	36.6868	37.2797	36.9833	9.45029e-09	6.26558e-09	7.6949e-09
NFE2L2	control-PAH_9	36.0239	36.0963	36.0601	1.20656e-08	1.14744e-08	1.17663e-08
NFE2L2	control-PAH_4	36.8139	36.7626	36.7883	8.23067e-09	8.52891e-09	8.37846e-09
NFE2L2	control-CTRL_7	36.6969	36.7908	36.7438	7.59311e-09	7.11424e-09	7.34978e-09
NFE2L2	control-CTRL_3	36.5776	36.6725	36.625	8.22975e-09	7.7061e-09	7.96362e-09
NFE2L2	control-CTRL_8	36.8129	36.6855	36.7492	8.51804e-09	9.30445e-09	8.90256e-09
NFE2L2	control-CTRL_6	37.0029	37.0384	37.0207	7.88802e-09	7.69645e-09	7.79165e-09
TGFBR2	control-PAH_2	27.5582	27.701	27.6296	5.36502e-06	4.85936e-06	5.10594e-06
TGFBR2	control-PAH_3	27.3473	27.6452	27.4962	6.12256e-06	4.98017e-06	5.5219e-06
TGFBR2	control-PAH_9	27.6894	28.1856	27.9375	3.89481e-06	2.76114e-06	3.27935e-06
TGFBR2	control-PAH_4	27.5371	27.3664	27.4518	5.10558e-06	5.74669e-06	5.41666e-06
TGFBR2	control-CTRL_7	28.1228	28.5415	28.3322	2.89373e-06	2.16479e-06	2.50286e-06
TGFBR2	control-CTRL_3	27.6193	28.2114	27.9154	4.09359e-06	2.71558e-06	3.33414e-06
TGFBR2	control-CTRL_8	27.2431	27.6483	27.4457	6.47322e-06	4.88821e-06	5.62517e-06
TGFBR2	control-CTRL_6	27.4699	27.9868	27.7283	5.84382e-06	4.08419e-06	4.88541e-06
YAP1	control-PAH_2	35.7875	35.1272	35.4573	1.78777e-08	2.82546e-08	2.24751e-08
YAP1	control-PAH_3	35.6263	35.2041	35.4152	1.97097e-08	2.64113e-08	2.28158e-08
YAP1	control-PAH_9	35.3304	35.8325	35.5815	1.95116e-08	1.37767e-08	1.63953e-08
YAP1	control-PAH_4	34.9179	35.3386	35.1283	3.0634e-08	2.2885e-08	2.64775e-08
YAP1	control-CTRL_7	36.4362	36.044	36.2401	9.0967e-09	1.19389e-08	1.04213e-08
YAP1	control-CTRL_3	35.6806	35.4496	35.5651	1.53259e-08	1.79872e-08	1.66033e-08
YAP1	control-CTRL_8	35.1025	34.3636	34.733	2.78748e-08	4.65227e-08	3.60112e-08
YAP1	control-CTRL_6	35.396	34.6773	35.0367	2.40266e-08	3.95405e-08	3.08225e-08

## Sheet: Figure 2a
chr	start	end	length	log10_length	ChIA_PET_loop_class
chr1	27883628	27933075	49447	4.69414	CRD_loop
chr1	27935370	27989753	54383	4.73546	CRD_loop
chr1	27970664	28798126	827462	5.91775	non_CRD_loop
chr1	28184663	28306363	121700	5.08529	non_CRD_loop
chr1	28184663	28414708	230045	5.36181	non_CRD_loop
chr1	28184663	28535653	350990	5.54529	non_CRD_loop
chr1	2345656	2479401	133745	5.12628	CRD_loop
chr1	2345656	2703597	357941	5.55381	non_CRD_loop
chr1	2345656	3236643	890987	5.94987	non_CRD_loop
chr1	2345656	3341355	995699	5.99813	non_CRD_loop
chr1	28267122	28306363	39241	4.59374	non_CRD_loop
chr1	28286675	28414708	128033	5.10732	CRD_loop
chr1	28306363	28414708	108345	5.03481	non_CRD_loop
chr1	28417706	28535653	117947	5.07169	CRD_loop
chr1	2361559	2479401	117842	5.0713	non_CRD_loop
chr1	28574781	28586150	11369	4.05572	non_CRD_loop
chr1	28574781	28695751	120970	5.08268	non_CRD_loop
chr1	2375709	2479401	103692	5.01575	CRD_loop
chr1	28736433	28798126	61693	4.79024	non_CRD_loop
chr1	28844740	28929317	84577	4.92725	CRD_loop
chr1	28844740	29203678	358938	5.55502	non_CRD_loop
chr1	28969701	28996002	26301	4.41997	non_CRD_loop
chr1	28969701	29203678	233977	5.36917	CRD_loop
chr1	28980731	29203678	222947	5.3482	CRD_loop
chr1	29111781	29203678	91897	4.9633	non_CRD_loop
chr1	29208838	29360621	151783	5.18122	non_CRD_loop
chr1	29208838	29447874	239036	5.37846	CRD_loop
chr1	29208838	29529904	321066	5.50659	non_CRD_loop
chr1	29210565	29360621	150056	5.17625	non_CRD_loop
chr1	29210565	29529904	319339	5.50425	non_CRD_loop
chr1	29220327	29360621	140294	5.14704	non_CRD_loop
chr1	2457370	2703597	246227	5.39134	non_CRD_loop
chr1	29563169	30179920	616751	5.79011	non_CRD_loop
chr1	29572451	30266153	693702	5.84117	non_CRD_loop
chr1	29706334	30266153	559819	5.74805	non_CRD_loop
chr1	29706334	30579094	872760	5.94089	non_CRD_loop
chr1	29840011	30171069	331058	5.5199	CRD_loop
chr1	29840011	30176538	336527	5.52702	non_CRD_loop
chr1	29840011	30179920	339909	5.53136	non_CRD_loop
chr1	29840011	30322268	482257	5.68328	non_CRD_loop
chr1	29840011	30579094	739083	5.86869	non_CRD_loop
chr1	29840011	30584821	744810	5.87205	non_CRD_loop
chr1	30179920	30322268	142348	5.15335	non_CRD_loop
chr1	30179920	30558479	378559	5.57813	non_CRD_loop
chr1	30266153	30558479	292326	5.46587	non_CRD_loop
chr1	30266153	30579094	312941	5.49546	non_CRD_loop
chr1	30266153	30584821	318668	5.50334	non_CRD_loop
chr1	30266153	30853320	587167	5.76876	non_CRD_loop
chr1	30266153	31181113	914960	5.9614	non_CRD_loop
chr1	30385461	30558479	173018	5.23809	non_CRD_loop
chr1	30881809	31181113	299304	5.47611	non_CRD_loop
chr1	31192240	31252547	60307	4.78037	CRD_loop
chr1	31192240	31255692	63452	4.80245	CRD_loop
chr1	31192240	31384614	192374	5.28415	CRD_loop
chr1	2486821	2574689	87868	4.94383	CRD_loop
chr1	2486821	2703597	216776	5.33601	non_CRD_loop
chr1	2486821	3341355	854534	5.93173	non_CRD_loop
chr1	31255692	31384614	128922	5.11033	non_CRD_loop
chr1	31255692	31402265	146573	5.16605	non_CRD_loop
chr1	31255692	31895445	639753	5.80601	non_CRD_loop
chr1	31274402	31329214	54812	4.73888	CRD_loop
chr1	31274402	31384614	110212	5.04223	CRD_loop
chr1	31274402	31402265	127863	5.10674	non_CRD_loop
chr1	31635733	32014797	379064	5.57871	non_CRD_loop
chr1	31655811	31808072	152261	5.18259	non_CRD_loop
chr1	31655811	31895445	239634	5.37955	CRD_loop
chr1	31655811	32014797	358986	5.55508	non_CRD_loop
chr1	31658713	31895445	236732	5.37426	CRD_loop
chr1	31658713	32014797	356084	5.55155	non_CRD_loop
chr1	31867791	31895445	27654	4.44176	non_CRD_loop
chr1	31867791	32014797	147006	5.16734	non_CRD_loop
chr1	31867791	32255101	387310	5.58806	non_CRD_loop
chr1	31932814	32180717	247903	5.39428	non_CRD_loop
chr1	32014797	32255101	240304	5.38076	non_CRD_loop
chr1	32029651	32059990	30339	4.482	non_CRD_loop
chr1	32029651	32084231	54580	4.73703	non_CRD_loop
chr1	32053458	32084231	30773	4.48817	CRD_loop
chr1	32129613	32170951	41338	4.61635	non_CRD_loop
chr1	32129613	32173765	44152	4.64495	non_CRD_loop
chr1	32129613	32180717	51104	4.70845	non_CRD_loop
chr1	32129613	32211435	81822	4.91287	non_CRD_loop
chr1	32129613	32255101	125488	5.0986	non_CRD_loop
chr1	32135941	32173765	37824	4.57777	CRD_loop
chr1	32135941	32180717	44776	4.65105	CRD_loop
chr1	32228433	32255101	26668	4.42599	CRD_loop
chr1	32228433	32429877	201444	5.30415	CRD_loop
chr1	32230736	32429877	199141	5.29916	CRD_loop
chr1	32281740	32422020	140280	5.147	non_CRD_loop
chr1	32281740	32429877	148137	5.17066	non_CRD_loop
chr1	32404414	32422020	17606	4.24566	non_CRD_loop
chr1	32404414	32429877	25463	4.40591	non_CRD_loop
chr1	32681184	32782322	101138	5.00491	non_CRD_loop
chr1	32681184	32800823	119639	5.07787	CRD_loop
chr1	32681184	32828050	146866	5.16692	CRD_loop
chr1	32706651	32733141	26490	4.42308	CRD_loop
chr1	32706651	32782322	75671	4.87893	non_CRD_loop
chr1	32800823	32828050	27227	4.435	CRD_loop
chr1	32866325	32879950	13625	4.13434	non_CRD_loop
chr1	32866325	33337779	471454	5.67344	non_CRD_loop
chr1	2718386	3400156	681770	5.83364	non_CRD_loop
chr1	32914302	33085846	171544	5.23438	non_CRD_loop
chr1	32914302	33721974	807672	5.90724	non_CRD_loop
chr1	32986205	33085846	99641	4.99844	non_CRD_loop
chr1	33178136	33239087	60951	4.78498	non_CRD_loop
chr1	33178136	33252830	74694	4.87329	non_CRD_loop
chr1	33178136	33337779	159643	5.20315	non_CRD_loop
chr1	2929398	3327019	397621	5.59947	non_CRD_loop
chr1	2929398	3341355	411957	5.61485	non_CRD_loop
chr1	33342444	33520890	178446	5.25151	CRD_loop
chr1	33342444	33551917	209473	5.32113	non_CRD_loop
chr1	33399241	33472592	73351	4.86541	non_CRD_loop
chr1	33399241	33520890	121649	5.08511	non_CRD_loop
chr1	2982974	3327019	344045	5.53662	non_CRD_loop
chr1	33560582	34078709	518127	5.71444	non_CRD_loop
chr1	33577733	34099636	521903	5.71759	non_CRD_loop
chr1	33603436	33833409	229973	5.36168	non_CRD_loop
chr1	2986507	3236643	250136	5.39818	non_CRD_loop
chr1	2986507	3327019	340512	5.53213	non_CRD_loop
chr1	33684800	33764258	79458	4.90014	non_CRD_loop
chr1	33684800	33921695	236895	5.37456	non_CRD_loop
chr1	33684800	33936885	252085	5.40155	non_CRD_loop
chr1	33761466	33833409	71943	4.85699	non_CRD_loop
chr1	33761466	33936885	175419	5.24408	CRD_loop
chr1	33833409	33921695	88286	4.94589	non_CRD_loop
chr1	34099636	34629037	529401	5.72378	non_CRD_loop
chr1	34099636	35064032	964396	5.98426	non_CRD_loop
chr1	35252813	35318794	65981	4.81942	non_CRD_loop
chr1	35252813	36010874	758061	5.8797	non_CRD_loop
chr1	35318794	36030402	711608	5.85224	non_CRD_loop
chr1	35332383	36240459	908076	5.95812	CRD_loop
chr1	35667682	35764058	96376	4.98397	non_CRD_loop
chr1	35667682	36030402	362720	5.55957	non_CRD_loop
chr1	35916790	36023886	107096	5.02977	non_CRD_loop
chr1	35916790	36030402	113612	5.05542	non_CRD_loop
chr1	35916790	36181297	264507	5.42244	non_CRD_loop
chr1	36034836	36181297	146461	5.16572	non_CRD_loop
chr1	36034836	36192578	157742	5.19795	non_CRD_loop
chr1	36034836	36240459	205623	5.31307	non_CRD_loop
chr1	36365912	36554223	188311	5.27488	non_CRD_loop
chr1	36365912	36600393	234481	5.37011	non_CRD_loop
chr1	36565392	36600393	35001	4.54408	non_CRD_loop
chr1	36565392	36653945	88553	4.9472	CRD_loop
chr1	36565392	36886655	321263	5.50686	CRD_loop
chr1	36615632	36653945	38313	4.58335	non_CRD_loop
chr1	36615632	36690280	74648	4.87302	non_CRD_loop
chr1	36615632	36751848	136216	5.13423	non_CRD_loop
chr1	36615632	36765417	149785	5.17547	non_CRD_loop
chr1	36808358	36834929	26571	4.42441	CRD_loop
chr1	36808358	36851756	43398	4.63747	non_CRD_loop
chr1	36808358	36863267	54909	4.73964	CRD_loop
chr1	36808358	36886655	78297	4.89375	CRD_loop
chr1	36817749	36834929	17180	4.23502	CRD_loop
chr1	36817749	36886655	68906	4.83826	non_CRD_loop
chr1	36982205	37789862	807657	5.90723	non_CRD_loop
chr1	36982205	37900262	918057	5.96287	non_CRD_loop
chr1	37019628	37789862	770234	5.88662	non_CRD_loop
chr1	37019628	37900262	880634	5.9448	non_CRD_loop
chr1	37041627	37789862	748235	5.87404	non_CRD_loop
chr1	37041627	37900262	858635	5.93381	non_CRD_loop
chr1	3370021	3388508	18487	4.26687	non_CRD_loop
chr1	3370021	3400156	30135	4.47907	non_CRD_loop
chr1	3370021	3536859	166838	5.22229	CRD_loop
chr1	3370021	3641176	271155	5.43322	non_CRD_loop
chr1	3370021	3717744	347723	5.54123	CRD_loop
chr1	37075106	37642484	567378	5.75387	non_CRD_loop
chr1	37075106	37900262	825156	5.91654	non_CRD_loop
chr1	37169340	37504155	334815	5.5248	non_CRD_loop
chr1	37169340	37642484	473144	5.67499	non_CRD_loop
chr1	37169340	37789862	620522	5.79276	non_CRD_loop
chr1	37169340	37900262	730922	5.86387	non_CRD_loop
chr1	37562438	37900262	337824	5.52869	non_CRD_loop
chr1	37920460	37937693	17233	4.23636	CRD_loop
chr1	37920460	37953236	32776	4.51556	CRD_loop
chr1	37920460	38148306	227846	5.35764	non_CRD_loop
chr1	37937693	37953236	15543	4.19153	CRD_loop
chr1	38027597	38148306	120709	5.08174	non_CRD_loop
chr1	38068977	38148306	79329	4.89943	non_CRD_loop
chr1	38274748	38325916	51168	4.709	CRD_loop
chr1	38276773	38325916	49143	4.69146	CRD_loop
chr1	38356195	38440969	84774	4.92826	non_CRD_loop
chr1	38356195	39301195	945000	5.97543	non_CRD_loop
chr1	3407775	3531894	124119	5.09384	CRD_loop
chr1	3407775	3536859	129084	5.11087	CRD_loop
chr1	38385234	39301195	915961	5.96188	non_CRD_loop
chr1	38455708	38484742	29034	4.46291	non_CRD_loop
chr1	38465012	38484742	19730	4.29513	non_CRD_loop
chr1	38465012	39301195	836183	5.9223	non_CRD_loop
chr1	38492517	39053195	560678	5.74871	non_CRD_loop
chr1	38492517	39301195	808678	5.90778	non_CRD_loop
chr1	38494652	39283923	789271	5.89723	CRD_loop
chr1	38494652	39301195	806543	5.90663	non_CRD_loop
chr1	38503549	39053195	549646	5.74008	non_CRD_loop
chr1	38503549	39283923	780374	5.8923	non_CRD_loop
chr1	38506443	39283923	777480	5.89069	non_CRD_loop
chr1	38506443	39339007	832564	5.92042	non_CRD_loop
chr1	38595539	39053195	457656	5.66054	non_CRD_loop
chr1	39074274	39283923	209649	5.32149	non_CRD_loop
chr1	39074274	39301195	226921	5.35587	non_CRD_loop
chr1	39564468	40005205	440737	5.64418	non_CRD_loop
chr1	39568645	39598907	30262	4.4809	non_CRD_loop
chr1	39568645	39724753	156108	5.19343	non_CRD_loop
chr1	40072046	40119240	47194	4.67389	non_CRD_loop
chr1	40072046	40185898	113852	5.05634	CRD_loop
chr1	40072046	40265146	193100	5.28578	CRD_loop
chr1	40167866	40265146	97280	4.98802	CRD_loop
chr1	40282509	40367817	85308	4.93099	CRD_loop
chr1	40282509	40439396	156887	5.19559	non_CRD_loop
chr1	40282509	40498204	215695	5.33384	non_CRD_loop
chr1	3482024	3531894	49870	4.69784	CRD_loop
chr1	3482024	3536859	54835	4.73906	CRD_loop
chr1	40385180	40439396	54216	4.73413	non_CRD_loop
chr1	40385180	40498204	113024	5.05317	non_CRD_loop
chr1	40439396	40498204	58808	4.76944	non_CRD_loop
chr1	40544106	40804570	260464	5.41575	non_CRD_loop
chr1	40550521	40804570	254049	5.40492	non_CRD_loop
chr1	40563056	41445020	881964	5.94545	CRD_loop
chr1	40609779	40804570	194791	5.28957	non_CRD_loop
chr1	40609779	40870715	260936	5.41653	non_CRD_loop
chr1	40618865	40804570	185705	5.26882	non_CRD_loop
chr1	40618865	40870715	251850	5.40114	non_CRD_loop
chr1	3505124	3531894	26770	4.42765	CRD_loop
chr1	3505124	3536859	31735	4.50154	CRD_loop
chr1	40998489	41433406	434917	5.63841	non_CRD_loop
chr1	41078201	41134884	56683	4.75345	non_CRD_loop
chr1	41078201	41315070	236869	5.37451	non_CRD_loop
chr1	41096449	41134884	38435	4.58473	non_CRD_loop
chr1	41240198	41418285	178087	5.25063	CRD_loop
chr1	41315070	41414714	99644	4.99845	CRD_loop
chr1	41315070	41418285	103215	5.01374	CRD_loop
chr1	41321489	41414714	93225	4.96953	non_CRD_loop
chr1	41327945	41410107	82162	4.91467	non_CRD_loop
chr1	41327945	41414714	86769	4.93836	non_CRD_loop
chr1	41327945	41418285	90340	4.95588	non_CRD_loop
chr1	41343499	41410107	66608	4.82353	CRD_loop
chr1	41489293	41588885	99592	4.99822	non_CRD_loop
chr1	41489293	41706496	217203	5.33687	CRD_loop
chr1	41734221	41883520	149299	5.17406	non_CRD_loop
chr1	41734221	41898655	164434	5.21599	non_CRD_loop
chr1	41734221	41982031	247810	5.39412	non_CRD_loop
chr1	41748801	41883520	134719	5.12943	CRD_loop
chr1	41748801	41898655	149854	5.17567	CRD_loop
chr1	41779406	41883520	104114	5.01751	non_CRD_loop
chr1	41788802	41883520	94718	4.97643	non_CRD_loop
chr1	3612272	3641176	28904	4.46096	non_CRD_loop
chr1	41883520	41898655	15135	4.17998	CRD_loop
chr1	41982031	42638867	656836	5.81746	CRD_loop
chr1	42039745	42261434	221689	5.34574	CRD_loop
chr1	42039745	42612720	572975	5.75814	non_CRD_loop
chr1	42039745	42638867	599122	5.77752	CRD_loop
chr1	42039745	42810212	770467	5.88675	non_CRD_loop
chr1	42277304	42638867	361563	5.55818	non_CRD_loop
chr1	42277304	42922009	644705	5.80936	non_CRD_loop
chr1	42420339	42501274	80935	4.90814	non_CRD_loop
chr1	42612720	43213023	600303	5.77837	non_CRD_loop
chr1	42642969	42800516	157547	5.19741	non_CRD_loop
chr1	42810212	43124167	313955	5.49687	non_CRD_loop
chr1	42810212	43222874	412662	5.61559	non_CRD_loop
chr1	43043901	43213023	169122	5.2282	non_CRD_loop
chr1	43043901	43222874	178973	5.25279	non_CRD_loop
chr1	43043901	43539668	495767	5.69528	non_CRD_loop
chr1	43243483	43539668	296185	5.47156	non_CRD_loop
chr1	43379553	43539668	160115	5.20443	non_CRD_loop
chr1	43389263	43539668	150405	5.17726	non_CRD_loop
chr1	43396848	43539668	142820	5.15479	non_CRD_loop
chr1	43693010	43849325	156315	5.194	non_CRD_loop
chr1	43693010	43880551	187541	5.2731	CRD_loop
chr1	43703982	43769742	65760	4.81796	non_CRD_loop
chr1	43703982	43824044	120062	5.07941	non_CRD_loop
chr1	43703982	43880551	176569	5.24691	non_CRD_loop
chr1	43782838	43815214	32376	4.51022	non_CRD_loop
chr1	43855526	44513455	657929	5.81818	non_CRD_loop
chr1	43994926	44400460	405534	5.60803	CRD_loop
chr1	44229681	44400460	170779	5.23243	non_CRD_loop
chr1	44229681	44412228	182547	5.26137	non_CRD_loop
chr1	44229681	44440880	211199	5.32469	non_CRD_loop
chr1	44471426	44502408	30982	4.49111	non_CRD_loop
chr1	44471426	44513455	42029	4.62355	non_CRD_loop
chr1	44471426	45060681	589255	5.7703	non_CRD_loop
chr1	5570154	5976192	406038	5.60857	non_CRD_loop
chr1	5570154	6035593	465439	5.66786	non_CRD_loop
chr1	44557769	45118862	561093	5.74903	non_CRD_loop
chr1	44683815	44784094	100279	5.00121	non_CRD_loop
chr1	44683815	44827393	143578	5.15709	non_CRD_loop
chr1	44683815	45060681	376866	5.57619	non_CRD_loop
chr1	44844040	44966522	122482	5.08807	non_CRD_loop
chr1	44844040	45060681	216641	5.33574	non_CRD_loop
chr1	44844040	45118862	274822	5.43905	non_CRD_loop
chr1	45074783	45118862	44079	4.64423	non_CRD_loop
chr1	45197307	45241072	43765	4.64113	non_CRD_loop
chr1	919653	999170	79517	4.90046	non_CRD_loop
chr1	919653	1226845	307192	5.48741	non_CRD_loop
chr1	45251701	45769825	518124	5.71443	CRD_loop
chr1	45251701	45860190	608489	5.78425	non_CRD_loop
chr1	45265347	45275302	9955	3.99804	non_CRD_loop
chr1	45265347	45285712	20365	4.30888	non_CRD_loop
chr1	45265347	45301626	36279	4.55966	CRD_loop
chr1	45301626	45480164	178538	5.25173	CRD_loop
chr1	45480164	45766122	285958	5.4563	non_CRD_loop
chr1	45480164	45769825	289661	5.46189	CRD_loop
chr1	45480164	45958400	478236	5.67964	CRD_loop
chr1	45484347	45766122	281775	5.4499	non_CRD_loop
chr1	45484347	45769825	285478	5.45557	CRD_loop
chr1	45825928	45958400	132472	5.12212	non_CRD_loop
chr1	45978464	46035846	57382	4.75878	non_CRD_loop
chr1	46502941	46645846	142905	5.15505	non_CRD_loop
chr1	46502941	46663927	160986	5.20679	CRD_loop
chr1	46502941	46689356	186415	5.27048	non_CRD_loop
chr1	46645846	46689356	43510	4.63859	non_CRD_loop
chr1	46768977	46807122	38145	4.58144	non_CRD_loop
chr1	46768977	46813677	44700	4.65031	CRD_loop
chr1	46799345	46813677	14332	4.15631	non_CRD_loop
chr1	6101744	6231801	130057	5.11413	non_CRD_loop
chr1	46871922	46993940	122018	5.08642	CRD_loop
chr1	46871922	47190879	318957	5.50373	non_CRD_loop
chr1	46908248	46993940	85692	4.93294	non_CRD_loop
chr1	46912638	46993940	81302	4.9101	non_CRD_loop
chr1	46943175	46993940	50765	4.70556	non_CRD_loop
chr1	6113296	6141601	28305	4.45186	non_CRD_loop
chr1	6113296	6160119	46823	4.67046	non_CRD_loop
chr1	6113296	6306454	193158	5.28591	non_CRD_loop
chr1	47088512	47190879	102367	5.01016	non_CRD_loop
chr1	47133976	47190879	56903	4.75514	non_CRD_loop
chr1	47213661	47640381	426720	5.63014	non_CRD_loop
chr1	47341790	47557488	215698	5.33385	non_CRD_loop
chr1	47400664	47555272	154608	5.18923	non_CRD_loop
chr1	47467802	47609586	141784	5.15163	non_CRD_loop
chr1	47645126	47729095	83969	4.92412	CRD_loop
chr1	47645126	47890651	245525	5.3901	non_CRD_loop
chr1	47658645	47729095	70450	4.84788	non_CRD_loop
chr1	47854698	47890651	35953	4.55574	non_CRD_loop
chr1	47854698	48191958	337260	5.52796	CRD_loop
chr1	47898288	48176227	277939	5.44395	CRD_loop
chr1	47898288	48191958	293670	5.46786	CRD_loop
chr1	47902970	48170067	267097	5.42667	non_CRD_loop
chr1	47902970	48176227	273257	5.43657	CRD_loop
chr1	47902970	48191958	288988	5.46088	CRD_loop
chr1	47993473	48170067	176594	5.24698	non_CRD_loop
chr1	47993473	48176227	182754	5.26187	CRD_loop
chr1	6169140	6306454	137314	5.13771	non_CRD_loop
chr1	48204613	48668551	463938	5.66646	non_CRD_loop
chr1	48574923	48668551	93628	4.97141	non_CRD_loop
chr1	48574923	48702941	128018	5.10727	non_CRD_loop
chr1	50834750	51070821	236071	5.37304	non_CRD_loop
chr1	50834750	51169820	335070	5.52514	non_CRD_loop
chr1	50834750	51201400	366650	5.56425	non_CRD_loop
chr1	50834750	51510550	675800	5.82982	non_CRD_loop
chr1	50834750	51658207	823457	5.91564	non_CRD_loop
chr1	51086421	51169820	83399	4.92116	non_CRD_loop
chr1	51215951	51655374	439423	5.64288	non_CRD_loop
chr1	51240623	51425756	185133	5.26748	non_CRD_loop
chr1	51240623	51762524	521901	5.71759	non_CRD_loop
chr1	51338949	51510550	171601	5.23452	non_CRD_loop
chr1	51338949	51655374	316425	5.50027	CRD_loop
chr1	51658207	51762524	104317	5.01836	non_CRD_loop
chr1	51762524	52001028	238504	5.3775	non_CRD_loop
chr1	52034807	52234686	199879	5.30077	non_CRD_loop
chr1	52093556	52234686	141130	5.14962	non_CRD_loop
chr1	52123448	52234686	111238	5.04625	CRD_loop
chr1	52363066	52392013	28947	4.4616	non_CRD_loop
chr1	52363066	52468023	104957	5.02101	non_CRD_loop
chr1	52363066	53152062	788996	5.89707	non_CRD_loop
chr1	52593264	52762406	169142	5.22825	CRD_loop
chr1	52593264	52796359	203095	5.3077	non_CRD_loop
chr1	52593264	53152062	558798	5.74725	non_CRD_loop
chr1	52607799	52762406	154607	5.18923	non_CRD_loop
chr1	6306454	6403611	97157	4.98747	non_CRD_loop
chr1	6306454	6464924	158470	5.19995	non_CRD_loop
chr1	6306454	6497848	191394	5.28193	non_CRD_loop
chr1	52870530	53152062	281532	5.44953	non_CRD_loop
chr1	52870530	53642639	772109	5.88768	non_CRD_loop
chr1	53166608	53291593	124985	5.09686	non_CRD_loop
chr1	53166608	53638659	472051	5.67399	CRD_loop
chr1	53166608	53647873	481265	5.68238	CRD_loop
chr1	53166608	53651341	484733	5.6855	CRD_loop
chr1	53308597	53638659	330062	5.5186	non_CRD_loop
chr1	53744009	53859302	115293	5.0618	non_CRD_loop
chr1	53744009	54513458	769449	5.88618	non_CRD_loop
chr1	53859302	54221057	361755	5.55841	non_CRD_loop
chr1	54181378	54221057	39679	4.59856	non_CRD_loop
chr1	6408314	6464924	56610	4.75289	non_CRD_loop
chr1	6408314	6497848	89534	4.95199	non_CRD_loop
chr1	54326656	54415084	88428	4.94659	non_CRD_loop
chr1	54326656	55275692	949036	5.97728	non_CRD_loop
chr1	54344356	54415084	70728	4.84959	non_CRD_loop
chr1	54457981	54547769	89788	4.95322	non_CRD_loop
chr1	54535839	54954864	419025	5.62224	non_CRD_loop
chr1	54535839	55257711	721872	5.85846	non_CRD_loop
chr1	54535839	55275692	739853	5.86915	non_CRD_loop
chr1	54586955	54954864	367909	5.56574	CRD_loop
chr1	54591572	54954864	363292	5.56026	CRD_loop
chr1	6423343	6454093	30750	4.48785	non_CRD_loop
chr1	6423343	6457137	33794	4.52884	non_CRD_loop
chr1	6423343	6464924	41581	4.61889	CRD_loop
chr1	54728559	54954864	226305	5.35469	CRD_loop
chr1	54777554	54873450	95896	4.9818	CRD_loop
chr1	54777554	54954864	177310	5.24873	CRD_loop
chr1	54873450	54954864	81414	4.9107	CRD_loop
chr1	54965329	55275692	310363	5.49187	non_CRD_loop
chr1	55137771	55275692	137921	5.13963	non_CRD_loop
chr1	55410927	55462139	51212	4.70937	CRD_loop
chr1	55410927	55487771	76844	4.88561	CRD_loop
chr1	55416594	55462139	45545	4.65844	CRD_loop
chr1	55416594	55487771	71177	4.85234	CRD_loop
chr1	55606290	55743265	136975	5.13664	non_CRD_loop
chr1	55750364	55803691	53327	4.72695	non_CRD_loop
chr1	55844475	56359212	514737	5.71159	non_CRD_loop
chr1	55844475	56655895	811420	5.90925	non_CRD_loop
chr1	56167867	57044183	876316	5.94266	non_CRD_loop
chr1	56877250	57044183	166933	5.22254	CRD_loop
chr1	56883341	57044183	160842	5.2064	non_CRD_loop
chr1	56943424	57044183	100759	5.00328	CRD_loop
chr1	6474505	6497848	23343	4.36816	non_CRD_loop
chr1	57297494	57434100	136606	5.13547	non_CRD_loop
chr1	57297494	57890484	592990	5.77305	non_CRD_loop
chr1	58981723	59118262	136539	5.13526	CRD_loop
chr1	59012474	59118262	105788	5.02444	CRD_loop
chr1	59042432	59118262	75830	4.87984	non_CRD_loop
chr1	59205984	59235018	29034	4.46291	CRD_loop
chr1	59235018	60165022	930004	5.96848	CRD_loop
chr1	59235018	60225251	990233	5.99574	non_CRD_loop
chr1	59250685	59349043	98358	4.99281	non_CRD_loop
chr1	59250685	59542562	291877	5.4652	non_CRD_loop
chr1	59250685	59762554	511869	5.70916	non_CRD_loop
chr1	59250685	60061796	811111	5.90908	non_CRD_loop
chr1	59250685	60165022	914337	5.96111	non_CRD_loop
chr1	59250685	60225251	974566	5.98881	non_CRD_loop
chr1	59282019	59349043	67024	4.82623	non_CRD_loop
chr1	59538417	60225251	686834	5.83685	non_CRD_loop
chr1	59538417	60413145	874728	5.94187	non_CRD_loop
chr1	59762554	60165022	402468	5.60473	CRD_loop
chr1	60437074	61435775	998701	5.99944	non_CRD_loop
chr1	60442943	61230889	787946	5.8965	non_CRD_loop
chr1	60622854	61508821	885967	5.94742	non_CRD_loop
chr1	60746993	61230889	483896	5.68475	CRD_loop
chr1	60746993	61314349	567356	5.75386	CRD_loop
chr1	60746993	61435775	688782	5.83808	non_CRD_loop
chr1	60746993	61508821	761828	5.88186	non_CRD_loop
chr1	60746993	61515985	768992	5.88592	non_CRD_loop
chr1	61314349	61508821	194472	5.28886	non_CRD_loop
chr1	61327200	61508821	181621	5.25917	non_CRD_loop
chr1	61444761	61508821	64060	4.80659	CRD_loop
chr1	61444761	62318317	873556	5.94129	CRD_loop
chr1	61508821	61919284	410463	5.61327	non_CRD_loop
chr1	61508821	62054800	545979	5.73718	non_CRD_loop
chr1	61508821	62107541	598720	5.77722	non_CRD_loop
chr1	6546588	6583875	37287	4.57156	non_CRD_loop
chr1	6546588	6607318	60730	4.7834	non_CRD_loop
chr1	61515985	61803636	287651	5.45887	non_CRD_loop
chr1	61515985	61901585	385600	5.58614	non_CRD_loop
chr1	61515985	61919284	403299	5.60563	non_CRD_loop
chr1	61515985	62054800	538815	5.73144	non_CRD_loop
chr1	61515985	62107541	591556	5.772	non_CRD_loop
chr1	61515985	62318317	802332	5.90435	non_CRD_loop
chr1	61522681	61919284	396603	5.59836	non_CRD_loop
chr1	61522681	62318317	795636	5.90071	non_CRD_loop
chr1	61803636	61901585	97949	4.991	CRD_loop
chr1	61803636	62318317	514681	5.71154	CRD_loop
chr1	62548457	62596980	48523	4.68595	non_CRD_loop
chr1	62641498	62873187	231689	5.36491	non_CRD_loop
chr1	62641498	63212161	570663	5.75638	non_CRD_loop
chr1	62974126	63212161	238035	5.37664	non_CRD_loop
chr1	62996607	63212161	215554	5.33356	non_CRD_loop
chr1	63429197	63614914	185717	5.26885	non_CRD_loop
chr1	63782805	63907518	124713	5.09591	non_CRD_loop
chr1	63793592	63907518	113926	5.05662	non_CRD_loop
chr1	63793592	64004042	210450	5.32315	non_CRD_loop
chr1	64023212	64712290	689078	5.83827	CRD_loop
chr1	64081370	64380925	299555	5.47648	non_CRD_loop
chr1	64081370	64602862	521492	5.71725	non_CRD_loop
chr1	64081370	64708918	627548	5.79765	CRD_loop
chr1	64081370	64712290	630920	5.79997	CRD_loop
chr1	64140285	64602862	462577	5.66518	CRD_loop
chr1	64140285	64708918	568633	5.75483	non_CRD_loop
chr1	64140285	64712290	572005	5.7574	non_CRD_loop
chr1	64157424	64380925	223501	5.34928	CRD_loop
chr1	64157424	64386584	229160	5.36014	CRD_loop
chr1	64157424	64602862	445438	5.64879	CRD_loop
chr1	64157424	64629551	472127	5.67406	non_CRD_loop
chr1	64157424	64712290	554866	5.74419	CRD_loop
chr1	64240096	64602862	362766	5.55963	CRD_loop
chr1	64240096	64629551	389455	5.59046	non_CRD_loop
chr1	64240096	64712290	472194	5.67412	non_CRD_loop
chr1	64334637	64380925	46288	4.66547	non_CRD_loop
chr1	64386584	64602862	216278	5.33501	CRD_loop
chr1	64386584	64629551	242967	5.38555	CRD_loop
chr1	64717984	65289996	572012	5.75741	non_CRD_loop
chr1	64735143	64952928	217785	5.33803	non_CRD_loop
chr1	64735143	65141747	406604	5.60917	non_CRD_loop
chr1	64735143	65289996	554853	5.74418	non_CRD_loop
chr1	64735143	65303002	567859	5.75424	non_CRD_loop
chr1	64735143	65435452	700309	5.84529	non_CRD_loop
chr1	64936055	65141747	205692	5.31322	non_CRD_loop
chr1	64936055	65289996	353941	5.54893	CRD_loop
chr1	65152900	65289996	137096	5.13702	non_CRD_loop
chr1	65152900	65675068	522168	5.71781	non_CRD_loop
chr1	65327606	65541345	213739	5.32988	CRD_loop
chr1	968166	1226845	258679	5.41276	non_CRD_loop
chr1	65525817	65675068	149251	5.17392	non_CRD_loop
chr1	65541345	66153584	612239	5.78692	non_CRD_loop
chr1	65681527	66153584	472057	5.67399	non_CRD_loop
chr1	65701510	66153584	452074	5.65521	non_CRD_loop
chr1	65720385	65897256	176871	5.24766	non_CRD_loop
chr1	65720385	66153584	433199	5.63669	non_CRD_loop
chr1	65731625	65925390	193765	5.28728	non_CRD_loop
chr1	66153584	66911914	758330	5.87986	non_CRD_loop
chr1	66183959	66414803	230844	5.36332	non_CRD_loop
chr1	66183959	66424807	240848	5.38174	non_CRD_loop
chr1	66183959	66708481	524522	5.71976	non_CRD_loop
chr1	66424807	66708481	283674	5.45282	CRD_loop
chr1	66424807	66911914	487107	5.68762	CRD_loop
chr1	66719273	66809721	90448	4.9564	CRD_loop
chr1	66719273	66911914	192641	5.28475	CRD_loop
chr1	6780191	7130732	350541	5.54474	non_CRD_loop
chr1	6780191	7268345	488154	5.68856	non_CRD_loop
chr1	6780191	7278750	498559	5.69772	non_CRD_loop
chr1	6780191	7707406	927215	5.96718	non_CRD_loop
chr1	66911914	67191805	279891	5.44699	CRD_loop
chr1	66911914	67217874	305960	5.48566	non_CRD_loop
chr1	66918130	67191805	273675	5.43724	CRD_loop
chr1	66969744	67191805	222061	5.34647	CRD_loop
chr1	67230931	67614900	383969	5.5843	non_CRD_loop
chr1	67230931	67678590	447659	5.65095	non_CRD_loop
chr1	67461965	67614900	152935	5.18451	non_CRD_loop
chr1	67678590	67966429	287839	5.45915	non_CRD_loop
chr1	67699619	67966429	266810	5.4262	non_CRD_loop
chr1	67813753	67955833	142080	5.15253	non_CRD_loop
chr1	67813753	67966429	152676	5.18377	non_CRD_loop
chr1	67998320	68226068	227748	5.35745	CRD_loop
chr1	6854856	6950369	95513	4.98006	non_CRD_loop
chr1	68001163	68226068	224905	5.352	CRD_loop
chr1	68001163	68316098	314935	5.49822	CRD_loop
chr1	68027636	68151768	124132	5.09388	CRD_loop
chr1	68027636	68226068	198432	5.29761	non_CRD_loop
chr1	68151768	68226068	74300	4.87099	CRD_loop
chr1	68232233	68298437	66204	4.82088	non_CRD_loop
chr1	68232233	68316098	83865	4.92358	CRD_loop
chr1	68232233	68577781	345548	5.53851	non_CRD_loop
chr1	68316098	68577781	261683	5.41778	non_CRD_loop
chr1	68319636	68517573	197937	5.29653	non_CRD_loop
chr1	68319636	68577781	258145	5.41186	non_CRD_loop
chr1	68582519	68808746	226227	5.35454	CRD_loop
chr1	68582519	68811881	229362	5.36052	CRD_loop
chr1	68582519	68908997	326478	5.51385	non_CRD_loop
chr1	68585735	68786943	201208	5.30365	non_CRD_loop
chr1	68585735	68808746	223011	5.34833	CRD_loop
chr1	68585735	68811881	226146	5.35439	CRD_loop
chr1	68697574	68808746	111172	5.046	non_CRD_loop
chr1	7102982	7637489	534507	5.72795	non_CRD_loop
chr1	7102982	7707406	604424	5.78134	non_CRD_loop
chr1	70599048	70953505	354457	5.54956	non_CRD_loop
chr1	70599048	70976235	377187	5.57656	non_CRD_loop
chr1	70599048	71515861	916813	5.96228	non_CRD_loop
chr1	70671726	71547033	875307	5.94216	non_CRD_loop
chr1	7130732	7707406	576674	5.76093	non_CRD_loop
chr1	70994502	71515861	521359	5.71714	non_CRD_loop
chr1	71151661	71515861	364200	5.56134	non_CRD_loop
chr1	7268345	7707406	439061	5.64252	non_CRD_loop
chr1	71559583	72503559	943976	5.97496	non_CRD_loop
chr1	71662509	71987439	324930	5.51179	non_CRD_loop
chr1	75237493	75669869	432376	5.63586	non_CRD_loop
chr1	75699246	76098059	398813	5.60077	non_CRD_loop
chr1	75731699	76098059	366360	5.56391	non_CRD_loop
chr1	76500866	76540268	39402	4.59552	non_CRD_loop
chr1	76500866	76619902	119036	5.07568	non_CRD_loop
chr1	76619902	77333894	713992	5.85369	non_CRD_loop
chr1	76619902	77366988	747086	5.87337	non_CRD_loop
chr1	76619902	77592040	972138	5.98773	non_CRD_loop
chr1	76796560	77592040	795480	5.90063	non_CRD_loop
chr1	77614239	77999650	385411	5.58592	non_CRD_loop
chr1	77863048	77999650	136602	5.13546	non_CRD_loop
chr1	78443083	78580061	136978	5.13665	non_CRD_loop
chr1	78445447	78580061	134614	5.12909	non_CRD_loop
chr1	78596611	79019579	422968	5.62631	non_CRD_loop
chr1	78611061	79019579	408518	5.61121	non_CRD_loop
chr1	78611061	79073354	462293	5.66492	non_CRD_loop
chr1	79083501	79142338	58837	4.76965	non_CRD_loop
chr1	79305931	79819042	513111	5.71021	CRD_loop
chr1	79725586	79819042	93456	4.97061	non_CRD_loop
chr1	84371133	85238319	867186	5.93811	non_CRD_loop
chr1	84397540	84588620	191080	5.28122	non_CRD_loop
chr1	84397540	85070414	672874	5.82793	non_CRD_loop
chr1	84607038	84652063	45025	4.65345	CRD_loop
chr1	84607038	84853462	246424	5.39168	non_CRD_loop
chr1	84607038	84899732	292694	5.46641	non_CRD_loop
chr1	84607038	85070414	463376	5.66593	CRD_loop
chr1	84607038	85086856	479818	5.68108	non_CRD_loop
chr1	84607038	85219448	612410	5.78704	CRD_loop
chr1	7728774	7813054	84280	4.92572	non_CRD_loop
chr1	7728774	7962500	233726	5.36871	non_CRD_loop
chr1	84908251	85070414	162163	5.20995	CRD_loop
chr1	84908251	85086856	178605	5.25189	non_CRD_loop
chr1	84908251	85219448	311197	5.49304	CRD_loop
chr1	84908251	85238319	330068	5.5186	non_CRD_loop
chr1	84908251	85402045	493794	5.69355	non_CRD_loop
chr1	84945106	85070414	125308	5.09798	CRD_loop
chr1	84971352	85086856	115504	5.0626	non_CRD_loop
chr1	85086856	85219448	132592	5.12252	non_CRD_loop
chr1	85134132	85219448	85316	4.93103	non_CRD_loop
chr1	85238319	85402045	163726	5.21412	non_CRD_loop
chr1	85410561	85666873	256312	5.40877	non_CRD_loop
chr1	85410561	85720419	309858	5.49116	non_CRD_loop
chr1	85410561	85725334	314773	5.498	non_CRD_loop
chr1	85575281	85706148	130867	5.11683	non_CRD_loop
chr1	85575281	85720419	145138	5.16178	non_CRD_loop
chr1	85773928	85810226	36298	4.55988	non_CRD_loop
chr1	85773928	85864685	90757	4.95788	CRD_loop
chr1	85773928	85968610	194682	5.28933	non_CRD_loop
chr1	85773928	86042898	268970	5.4297	non_CRD_loop
chr1	85773928	86047090	273162	5.43642	non_CRD_loop
chr1	85773928	86158216	384288	5.58466	non_CRD_loop
chr1	85773928	86350488	576560	5.76084	non_CRD_loop
chr1	85810226	85968610	158384	5.19971	non_CRD_loop
chr1	86072413	86822138	749725	5.8749	non_CRD_loop
chr1	7868971	7962500	93529	4.97095	non_CRD_loop
chr1	7868971	8409375	540404	5.73272	non_CRD_loop
chr1	86981557	87153972	172415	5.23658	non_CRD_loop
chr1	87170398	87208194	37796	4.57745	non_CRD_loop
chr1	87246884	87431004	184120	5.2651	CRD_loop
chr1	87299364	87431004	131640	5.11939	non_CRD_loop
chr1	87299364	87490935	191571	5.28233	non_CRD_loop
chr1	87299364	87550253	250889	5.39948	non_CRD_loop
chr1	87597571	88527001	929430	5.96822	non_CRD_loop
chr1	87617649	88418983	801334	5.90381	non_CRD_loop
chr1	87758714	88527001	768287	5.88552	non_CRD_loop
chr1	87758714	88646287	887573	5.9482	non_CRD_loop
chr1	87791395	88418983	627588	5.79767	non_CRD_loop
chr1	87791395	88527001	735606	5.86665	non_CRD_loop
chr1	8035421	8374557	339136	5.53037	non_CRD_loop
chr1	8035421	8409375	373954	5.57282	non_CRD_loop
chr1	8035421	8411923	376502	5.57577	non_CRD_loop
chr1	88646287	88768885	122598	5.08848	non_CRD_loop
chr1	88646287	89061223	414936	5.61798	non_CRD_loop
chr1	89074460	89343423	268963	5.42969	non_CRD_loop
chr1	89074460	89920580	846120	5.92743	non_CRD_loop
chr1	89121612	89343423	221811	5.34598	non_CRD_loop
chr1	89202896	89343423	140527	5.14776	non_CRD_loop
chr1	8042715	8374557	331842	5.52093	CRD_loop
chr1	8042715	8409375	366660	5.56426	non_CRD_loop
chr1	89449535	89920580	471045	5.67306	non_CRD_loop
chr1	89464810	89824127	359317	5.55548	non_CRD_loop
chr1	89464810	89920580	455770	5.65875	non_CRD_loop
chr1	89551671	89824127	272456	5.4353	non_CRD_loop
chr1	8065193	8374557	309364	5.49047	non_CRD_loop
chr1	89948970	90065086	116116	5.06489	non_CRD_loop
chr1	89985029	90065086	80057	4.9034	CRD_loop
chr1	90065086	90228623	163537	5.21362	CRD_loop
chr1	8075102	8299188	224086	5.35041	non_CRD_loop
chr1	8075102	8374557	299455	5.47633	non_CRD_loop
chr1	90081504	90228623	147119	5.16767	CRD_loop
chr1	90098626	90228623	129997	5.11393	CRD_loop
chr1	90246271	90452824	206553	5.31503	non_CRD_loop
chr1	90270058	90418876	148818	5.17266	non_CRD_loop
chr1	90270058	90452824	182766	5.2619	non_CRD_loop
chr1	8091498	8299188	207690	5.31742	CRD_loop
chr1	8091498	8374557	283059	5.45188	CRD_loop
chr1	8091498	8409375	317877	5.50226	non_CRD_loop
chr1	90309171	90418876	109705	5.04023	non_CRD_loop
chr1	90309171	90452824	143653	5.15731	non_CRD_loop
chr1	91045078	91631201	586123	5.76799	non_CRD_loop
chr1	91045078	91744525	699447	5.84475	non_CRD_loop
chr1	91187158	91744525	557367	5.74614	non_CRD_loop
chr1	91195150	91631201	436051	5.63954	non_CRD_loop
chr1	91631201	91744525	113324	5.05432	non_CRD_loop
chr1	91748635	91867653	119018	5.07561	non_CRD_loop
chr1	91906782	91966958	60176	4.77942	non_CRD_loop
chr1	91977124	92350407	373283	5.57204	non_CRD_loop
chr1	91977124	92392974	415850	5.61894	non_CRD_loop
chr1	91978809	92350407	371598	5.57007	non_CRD_loop
chr1	91978809	92392974	414165	5.61717	non_CRD_loop
chr1	91984828	92350407	365579	5.56298	non_CRD_loop
chr1	91995822	92350407	354585	5.54972	non_CRD_loop
chr1	91995822	92392974	397152	5.59896	non_CRD_loop
chr1	92012497	92350407	337910	5.5288	CRD_loop
chr1	92012497	92392974	380477	5.58033	CRD_loop
chr1	92462789	92757603	294814	5.46955	non_CRD_loop
chr1	92775843	93065565	289722	5.46198	non_CRD_loop
chr1	92775843	93284247	508404	5.70621	non_CRD_loop
chr1	93214400	93284247	69847	4.84415	non_CRD_loop
chr1	93324901	93426254	101353	5.00584	non_CRD_loop
chr1	93324901	93459811	134910	5.13004	non_CRD_loop
chr1	93769953	94310021	540068	5.73245	non_CRD_loop
chr1	93769953	94316337	546384	5.7375	non_CRD_loop
chr1	93903492	94310021	406529	5.60909	non_CRD_loop
chr1	93903492	94316337	412845	5.61579	non_CRD_loop
chr1	93914530	94316337	401807	5.60402	non_CRD_loop
chr1	94095320	94279767	184447	5.26587	CRD_loop
chr1	94095320	94310021	214701	5.33183	non_CRD_loop
chr1	94097478	94279767	182289	5.26076	CRD_loop
chr1	94097478	94310021	212543	5.32745	CRD_loop
chr1	94146802	94279767	132965	5.12374	CRD_loop
chr1	94374953	94801946	426993	5.63042	non_CRD_loop
chr1	94491587	94801946	310359	5.49186	non_CRD_loop
chr1	94491587	94929482	437895	5.64137	non_CRD_loop
chr1	94491587	95271515	779928	5.89205	CRD_loop
chr1	94505335	94801946	296611	5.47219	CRD_loop
chr1	94511351	94702954	191603	5.2824	CRD_loop
chr1	94511351	94795800	284449	5.454	CRD_loop
chr1	94511351	94801946	290595	5.46329	CRD_loop
chr1	94527886	94560393	32507	4.51198	CRD_loop
chr1	94527886	94795800	267914	5.428	CRD_loop
chr1	94527886	94801946	274060	5.43785	non_CRD_loop
chr1	94702954	94795800	92846	4.96776	CRD_loop
chr1	94801946	94929482	127536	5.10563	CRD_loop
chr1	94801946	95271515	469569	5.6717	CRD_loop
chr1	94862062	94929482	67420	4.82879	non_CRD_loop
chr1	94947200	95267853	320653	5.50604	CRD_loop
chr1	94947200	95271515	324315	5.51097	CRD_loop
chr1	94947200	95509161	561961	5.74971	non_CRD_loop
chr1	94979907	95267853	287946	5.45931	non_CRD_loop
chr1	94979907	95271515	291608	5.4648	non_CRD_loop
chr1	94987893	95267853	279960	5.4471	CRD_loop
chr1	94987893	95509161	521268	5.71706	non_CRD_loop
chr1	95006898	95027089	20191	4.30516	non_CRD_loop
chr1	95271515	95509161	237646	5.37593	non_CRD_loop
chr1	95319626	95392076	72450	4.86004	CRD_loop
chr1	95319626	95507203	187577	5.27318	non_CRD_loop
chr1	95319626	95509161	189535	5.27769	non_CRD_loop
chr1	95392076	95507203	115127	5.06118	non_CRD_loop
chr1	1057501	1166467	108966	5.03729	non_CRD_loop
chr1	1057501	1185764	128263	5.1081	non_CRD_loop
chr1	1057501	1200700	143199	5.15594	non_CRD_loop
chr1	1057501	1226845	169344	5.22877	non_CRD_loop
chr1	95551125	95699613	148488	5.17169	non_CRD_loop
chr1	98134785	98519721	384936	5.58539	non_CRD_loop
chr1	98386543	98933747	547204	5.73815	non_CRD_loop
chr1	98519721	98933747	414026	5.61703	non_CRD_loop
chr1	99214364	99947190	732826	5.865	non_CRD_loop
chr1	99214364	100151231	936867	5.97168	non_CRD_loop
chr1	99259823	99947190	687367	5.83719	non_CRD_loop
chr1	99259823	100203155	943332	5.97466	non_CRD_loop
chr1	99350589	99405570	54981	4.74021	non_CRD_loop
chr1	99350589	99947190	596601	5.77568	CRD_loop
chr1	99350589	100173453	822864	5.91533	non_CRD_loop
chr1	99456868	99470478	13610	4.13386	non_CRD_loop
chr1	99646164	99947190	301026	5.4786	non_CRD_loop
chr1	99646164	100173453	527289	5.72205	CRD_loop
chr1	100232138	100925399	693261	5.8409	non_CRD_loop
chr1	100274422	100500359	225937	5.35399	non_CRD_loop
chr1	100274422	100731763	457341	5.66024	non_CRD_loop
chr1	100755739	100925399	169660	5.22958	CRD_loop
chr1	100925399	101334027	408628	5.61133	CRD_loop
chr1	8585838	8909410	323572	5.50997	non_CRD_loop
chr1	100929439	101072145	142706	5.15444	non_CRD_loop
chr1	100929439	101332084	402645	5.60492	CRD_loop
chr1	100929439	101334027	404588	5.60701	CRD_loop
chr1	101005082	101332084	327002	5.51455	non_CRD_loop
chr1	101072145	101332084	259939	5.41487	CRD_loop
chr1	101334027	101904106	570079	5.75594	CRD_loop
chr1	8621368	8731491	110123	5.04188	CRD_loop
chr1	8621368	8786857	165489	5.21877	CRD_loop
chr1	8621368	8909410	288042	5.45946	CRD_loop
chr1	101387302	101704956	317654	5.50195	CRD_loop
chr1	101397781	101754078	356297	5.55181	CRD_loop
chr1	101602619	101704956	102337	5.01003	CRD_loop
chr1	101602619	101754078	151459	5.1803	CRD_loop
chr1	101704956	101754078	49122	4.69128	CRD_loop
chr1	101774777	101823279	48502	4.68576	non_CRD_loop
chr1	101774777	101904106	129329	5.1117	non_CRD_loop
chr1	102119150	102436952	317802	5.50216	non_CRD_loop
chr1	103572209	104057664	485455	5.68615	non_CRD_loop
chr1	108325309	108668667	343358	5.53575	non_CRD_loop
chr1	108325309	109186177	860868	5.93494	non_CRD_loop
chr1	108757530	109186177	428647	5.6321	non_CRD_loop
chr1	109055432	109186177	130745	5.11643	non_CRD_loop
chr1	109103318	109186177	82859	4.91834	non_CRD_loop
chr1	109371211	109440949	69738	4.84347	CRD_loop
chr1	109584401	109642636	58235	4.76518	CRD_loop
chr1	109743815	109941641	197826	5.29628	non_CRD_loop
chr1	109806245	109941641	135396	5.13161	non_CRD_loop
chr1	109806245	110075293	269048	5.42983	CRD_loop
chr1	109820241	109941641	121400	5.08422	CRD_loop
chr1	109820241	110075293	255052	5.40663	CRD_loop
chr1	109826088	109941641	115553	5.06278	CRD_loop
chr1	109968998	110036513	67515	4.8294	CRD_loop
chr1	110033489	110075293	41804	4.62122	non_CRD_loop
chr1	110036513	110075293	38780	4.58861	CRD_loop
chr1	110041911	110075293	33382	4.52351	CRD_loop
chr1	8779201	8909410	130209	5.11464	CRD_loop
chr1	110089036	110160319	71283	4.85299	CRD_loop
chr1	110089036	110173166	84130	4.92495	non_CRD_loop
chr1	110089036	110182930	93894	4.97264	CRD_loop
chr1	110089036	110316448	227412	5.35681	CRD_loop
chr1	110182930	110316448	133518	5.12554	CRD_loop
chr1	110186262	110230598	44336	4.64676	non_CRD_loop
chr1	110186262	110316448	130186	5.11456	CRD_loop
chr1	110192077	110316448	124371	5.09472	non_CRD_loop
chr1	110230598	110316448	85850	4.93374	non_CRD_loop
chr1	110261425	110316448	55023	4.74054	non_CRD_loop
chr1	110283370	110316448	33078	4.51954	CRD_loop
chr1	110319727	110334178	14451	4.1599	CRD_loop
chr1	110319727	110523507	203780	5.30916	CRD_loop
chr1	110319727	110526875	207148	5.31628	non_CRD_loop
chr1	110319727	110554861	235134	5.37132	CRD_loop
chr1	110334178	110453687	119509	5.0774	CRD_loop
chr1	110334178	110523507	189329	5.27722	CRD_loop
chr1	110334178	110526875	192697	5.28487	non_CRD_loop
chr1	110334178	110554861	220683	5.34377	non_CRD_loop
chr1	110466219	110523507	57288	4.75806	non_CRD_loop
chr1	110466219	110526875	60656	4.78287	non_CRD_loop
chr1	110477051	110523507	46456	4.66704	non_CRD_loop
chr1	110631061	110648853	17792	4.25022	CRD_loop
chr1	110739630	111003294	263664	5.42105	non_CRD_loop
chr1	110739630	111038655	299025	5.47571	non_CRD_loop
chr1	110745787	110855210	109423	5.03911	non_CRD_loop
chr1	110745787	110950412	204625	5.31096	non_CRD_loop
chr1	110745787	110955305	209518	5.32122	non_CRD_loop
chr1	110745787	111003294	257507	5.41079	non_CRD_loop
chr1	110745787	111038655	292868	5.46667	non_CRD_loop
chr1	110750718	110855210	104492	5.01908	non_CRD_loop
chr1	110750718	111038655	287937	5.4593	non_CRD_loop
chr1	110881384	110950412	69028	4.83903	non_CRD_loop
chr1	110955305	111003294	47989	4.68114	non_CRD_loop
chr1	110955305	111038655	83350	4.92091	non_CRD_loop
chr1	111067249	111158629	91380	4.96085	non_CRD_loop
chr1	111067249	111323648	256399	5.40892	non_CRD_loop
chr1	111161951	111308524	146573	5.16605	non_CRD_loop
chr1	111173644	111308524	134880	5.12995	non_CRD_loop
chr1	111173644	111323648	150004	5.1761	non_CRD_loop
chr1	111765461	111876879	111418	5.04696	non_CRD_loop
chr1	111765461	111942765	177304	5.24872	non_CRD_loop
chr1	112024611	112257772	233161	5.36766	CRD_loop
chr1	112024611	112290031	265420	5.42393	non_CRD_loop
chr1	112051004	112199024	148020	5.17032	non_CRD_loop
chr1	112051004	112290031	239027	5.37845	non_CRD_loop
chr1	112051004	112298186	247182	5.39302	non_CRD_loop
chr1	112058847	112298186	239339	5.37901	non_CRD_loop
chr1	112257772	112275903	18131	4.25842	CRD_loop
chr1	112257772	112290031	32259	4.50865	CRD_loop
chr1	112257772	112298186	40414	4.60653	non_CRD_loop
chr1	112257772	112312398	54626	4.7374	CRD_loop
chr1	112841362	112879901	38539	4.5859	non_CRD_loop
chr1	112901868	112912739	10871	4.03627	non_CRD_loop
chr1	112901868	113250177	348309	5.54196	non_CRD_loop
chr1	112933577	113008959	75382	4.87727	non_CRD_loop
chr1	112933577	113156966	223389	5.34906	non_CRD_loop
chr1	112933577	113217207	283630	5.45275	non_CRD_loop
chr1	112933577	113250177	316600	5.50051	non_CRD_loop
chr1	112937201	113008959	71758	4.85587	non_CRD_loop
chr1	113044585	113156966	112381	5.05069	non_CRD_loop
chr1	113044585	113250177	205592	5.31301	non_CRD_loop
chr1	113260072	113346975	86903	4.93903	non_CRD_loop
chr1	113260072	113585447	325375	5.51238	non_CRD_loop
chr1	113260072	113615778	355706	5.55109	CRD_loop
chr1	113260072	114220692	960620	5.98255	non_CRD_loop
chr1	113351954	113411521	59567	4.77501	non_CRD_loop
chr1	113351954	113423797	71843	4.85638	non_CRD_loop
chr1	113351954	113498646	146692	5.16641	CRD_loop
chr1	113351954	113585447	233493	5.36827	non_CRD_loop
chr1	113351954	113615778	263824	5.42131	non_CRD_loop
chr1	113423797	113498646	74849	4.87419	CRD_loop
chr1	113423797	113585447	161650	5.20858	non_CRD_loop
chr1	113423797	113615778	191981	5.28326	CRD_loop
chr1	113498646	113615778	117132	5.06868	CRD_loop
chr1	113585447	113615778	30331	4.48189	non_CRD_loop
chr1	113615778	114220692	604914	5.78169	non_CRD_loop
chr1	113652820	114220692	567872	5.75425	CRD_loop
chr1	113683525	114220692	537167	5.73011	non_CRD_loop
chr1	113683525	114257597	574072	5.75897	non_CRD_loop
chr1	113683525	114447748	764223	5.88322	non_CRD_loop
chr1	113720881	113931590	210709	5.32368	non_CRD_loop
chr1	113933611	113995840	62229	4.79399	non_CRD_loop
chr1	113933611	114220692	287081	5.458	non_CRD_loop
chr1	114302038	114447748	145710	5.16349	non_CRD_loop
chr1	114378439	114447748	69309	4.84079	non_CRD_loop
chr1	114378439	115213908	835469	5.92193	non_CRD_loop
chr1	114447748	114472492	24744	4.39347	non_CRD_loop
chr1	114521883	114825553	303670	5.4824	non_CRD_loop
chr1	114521883	114889240	367357	5.56509	non_CRD_loop
chr1	114889240	115213908	324668	5.51144	non_CRD_loop
chr1	114889240	115259211	369971	5.56817	non_CRD_loop
chr1	114889240	115499225	609985	5.78532	non_CRD_loop
chr1	8978386	9048300	69914	4.84456	non_CRD_loop
chr1	8978386	9053534	75148	4.87592	non_CRD_loop
chr1	8978386	9065411	87025	4.93964	non_CRD_loop
chr1	115522182	115655578	133396	5.12514	non_CRD_loop
chr1	9023171	9048300	25129	4.40018	CRD_loop
chr1	115681614	116012415	330801	5.51957	CRD_loop
chr1	115681614	116088908	407294	5.60991	CRD_loop
chr1	115681614	116138525	456911	5.65983	non_CRD_loop
chr1	115681614	116314641	633027	5.80142	non_CRD_loop
chr1	115817874	116012415	194541	5.28901	non_CRD_loop
chr1	116151041	116249554	98513	4.99349	non_CRD_loop
chr1	116151041	116314641	163600	5.21378	non_CRD_loop
chr1	116260337	116314641	54304	4.73483	non_CRD_loop
chr1	116350374	116422829	72455	4.86007	CRD_loop
chr1	116350374	116524251	173877	5.24024	CRD_loop
chr1	116682063	117028334	346271	5.53942	non_CRD_loop
chr1	116682063	117041746	359683	5.55592	non_CRD_loop
chr1	116694483	117028334	333851	5.52355	CRD_loop
chr1	116694483	117041746	347263	5.54066	non_CRD_loop
chr1	116711156	117028334	317178	5.5013	CRD_loop
chr1	117117466	117138793	21327	4.32893	non_CRD_loop
chr1	117267873	117598241	330368	5.519	non_CRD_loop
chr1	117280171	117598241	318070	5.50252	non_CRD_loop
chr1	117280171	117602677	322506	5.50854	non_CRD_loop
chr1	9070431	9161681	91250	4.96023	CRD_loop
chr1	117385540	117598241	212701	5.32777	CRD_loop
chr1	117396921	117598241	201320	5.30389	CRD_loop
chr1	117610642	117636926	26284	4.41969	non_CRD_loop
chr1	117610642	117671170	60528	4.78196	non_CRD_loop
chr1	117610642	118296750	686108	5.83639	non_CRD_loop
chr1	117855428	118215049	359621	5.55585	non_CRD_loop
chr1	117855428	118296750	441322	5.64476	non_CRD_loop
chr1	117855428	118301679	446251	5.64958	non_CRD_loop
chr1	118055563	118301679	246116	5.39114	non_CRD_loop
chr1	118077872	118215049	137177	5.13728	non_CRD_loop
chr1	118077872	118296750	218878	5.3402	non_CRD_loop
chr1	118077872	118301679	223807	5.34987	non_CRD_loop
chr1	118301679	118438410	136731	5.13587	non_CRD_loop
chr1	118358762	118438410	79648	4.90117	non_CRD_loop
chr1	9170877	9256616	85739	4.93318	CRD_loop
chr1	9170877	9310143	139266	5.14385	non_CRD_loop
chr1	9170877	9551121	380244	5.58006	non_CRD_loop
chr1	118620195	119551187	930992	5.96895	non_CRD_loop
chr1	119818125	119870607	52482	4.72001	non_CRD_loop
chr1	120125568	120218376	92808	4.96759	non_CRD_loop
chr1	120155569	120190501	34932	4.54322	non_CRD_loop
chr1	120155569	120206336	50767	4.70558	non_CRD_loop
chr1	120155569	120218376	62807	4.79801	non_CRD_loop
chr1	120174052	120190501	16449	4.21614	non_CRD_loop
chr1	9202630	9256616	53986	4.73228	CRD_loop
chr1	144812117	145299254	487137	5.68765	CRD_loop
chr1	144917698	145058964	141266	5.15004	CRD_loop
chr1	9241580	9256616	15036	4.17713	CRD_loop
chr1	9241580	9293930	52350	4.71892	CRD_loop
chr1	145421799	145589171	167372	5.22368	non_CRD_loop
chr1	145427481	145456876	29395	4.46827	non_CRD_loop
chr1	145438047	145456876	18829	4.27483	non_CRD_loop
chr1	145524585	145543168	18583	4.26912	CRD_loop
chr1	145524585	145589171	64586	4.81014	CRD_loop
chr1	9271641	9293930	22289	4.34809	CRD_loop
chr1	9271641	9551121	279480	5.44635	non_CRD_loop
chr1	146644271	146714592	70321	4.84709	non_CRD_loop
chr1	146745362	146861409	116047	5.06463	non_CRD_loop
chr1	146967383	147099363	131980	5.12051	non_CRD_loop
chr1	146967383	147113254	145871	5.16397	non_CRD_loop
chr1	146967383	147363627	396244	5.59796	non_CRD_loop
chr1	147113254	147363627	250373	5.39859	non_CRD_loop
chr1	147142298	147363627	221329	5.34504	non_CRD_loop
chr1	147172200	147363627	191427	5.282	non_CRD_loop
chr1	147195999	147363627	167628	5.22435	non_CRD_loop
chr1	147313304	147363627	50323	4.70177	non_CRD_loop
chr1	149273082	149658628	385546	5.58608	non_CRD_loop
chr1	149298751	149684651	385900	5.58647	CRD_loop
chr1	9327770	9516150	188380	5.27503	non_CRD_loop
chr1	9327770	9551121	223351	5.34899	CRD_loop
chr1	149933747	150022737	88990	4.94934	non_CRD_loop
chr1	150045354	150138307	92953	4.96826	non_CRD_loop
chr1	150045354	150141432	96078	4.98262	non_CRD_loop
chr1	150228224	150253915	25691	4.40978	non_CRD_loop
chr1	150228224	150294177	65953	4.81923	non_CRD_loop
chr1	150228224	150505022	276798	5.44216	non_CRD_loop
chr1	150228224	150968342	740118	5.8693	non_CRD_loop
chr1	9349318	9516150	166832	5.22228	non_CRD_loop
chr1	9349318	9551121	201803	5.30493	non_CRD_loop
chr1	150437298	150488897	51599	4.71264	non_CRD_loop
chr1	150437298	150505022	67724	4.83074	non_CRD_loop
chr1	150505022	150786012	280990	5.44869	non_CRD_loop
chr1	150532863	150593595	60732	4.78342	non_CRD_loop
chr1	150532863	150786012	253149	5.40338	non_CRD_loop
chr1	9354973	9516150	161177	5.2073	non_CRD_loop
chr1	9354973	9551121	196148	5.29258	non_CRD_loop
chr1	150552526	150952010	399484	5.6015	non_CRD_loop
chr1	150593595	150786012	192417	5.28424	non_CRD_loop
chr1	150952010	150968342	16332	4.21304	non_CRD_loop
chr1	150952010	150979542	27532	4.43984	non_CRD_loop
chr1	150997364	151128838	131474	5.11884	non_CRD_loop
chr1	151032166	151043662	11496	4.06055	CRD_loop
chr1	151073064	151128838	55774	4.74643	CRD_loop
chr1	151169487	151224732	55245	4.74229	CRD_loop
chr1	151273507	151313420	39913	4.60111	non_CRD_loop
chr1	151273507	151371958	98451	4.99322	non_CRD_loop
chr1	151273507	151707766	434259	5.63775	non_CRD_loop
chr1	151416395	151707766	291371	5.46445	non_CRD_loop
chr1	151416395	151809243	392848	5.59422	non_CRD_loop
chr1	151507391	151707766	200375	5.30184	non_CRD_loop
chr1	151507391	151809243	301852	5.47979	CRD_loop
chr1	151566842	151707766	140924	5.14898	non_CRD_loop
chr1	151665675	151707766	42091	4.62419	non_CRD_loop
chr1	151707766	151809243	101477	5.00637	non_CRD_loop
chr1	151861837	151969570	107733	5.03235	non_CRD_loop
chr1	151907107	151969570	62463	4.79562	non_CRD_loop
chr1	151907107	151986330	79223	4.89885	non_CRD_loop
chr1	151940829	151969570	28741	4.4585	CRD_loop
chr1	152025468	152155297	129829	5.11337	non_CRD_loop
chr1	152025468	152158177	132709	5.1229	non_CRD_loop
chr1	152114542	152158177	43635	4.63983	non_CRD_loop
chr1	152114542	152413611	299069	5.47577	non_CRD_loop
chr1	152161804	152320153	158349	5.19962	non_CRD_loop
chr1	152161804	152413611	251807	5.40107	non_CRD_loop
chr1	152161804	152432566	270762	5.43259	non_CRD_loop
chr1	152459149	152750064	290915	5.46377	non_CRD_loop
chr1	152469838	152506105	36267	4.55951	non_CRD_loop
chr1	152843172	153162843	319671	5.5047	non_CRD_loop
chr1	152843172	153195608	352436	5.54708	non_CRD_loop
chr1	9555493	9633695	78202	4.89322	non_CRD_loop
chr1	153325587	153467764	142177	5.15283	non_CRD_loop
chr1	153377422	153438815	61393	4.78812	non_CRD_loop
chr1	153483105	153505647	22542	4.35299	CRD_loop
chr1	153483105	153540949	57844	4.76226	non_CRD_loop
chr1	153505647	153522141	16494	4.21733	CRD_loop
chr1	153505647	153540949	35302	4.5478	CRD_loop
chr1	153544976	153600284	55308	4.74279	CRD_loop
chr1	153544976	153606728	61752	4.79065	non_CRD_loop
chr1	153544976	153631240	86264	4.93583	non_CRD_loop
chr1	153544976	153643619	98643	4.99407	non_CRD_loop
chr1	153651001	153722371	71370	4.85352	non_CRD_loop
chr1	153651001	153744745	93744	4.97194	CRD_loop
chr1	153651001	153959365	308364	5.48906	non_CRD_loop
chr1	153769691	153918973	149282	5.17401	CRD_loop
chr1	153769691	153959365	189674	5.27801	non_CRD_loop
chr1	153793698	153893620	99922	4.99966	non_CRD_loop
chr1	153793698	153901652	107954	5.03324	non_CRD_loop
chr1	153793698	153918973	125275	5.09786	non_CRD_loop
chr1	153793698	153940450	146752	5.16658	non_CRD_loop
chr1	153793698	153959365	165667	5.21924	CRD_loop
chr1	153930654	153940450	9796	3.99105	CRD_loop
chr1	154171842	154244767	72925	4.86288	non_CRD_loop
chr1	154297920	154307641	9721	3.98771	CRD_loop
chr1	154378029	154392031	14002	4.14619	non_CRD_loop
chr1	154378029	154396629	18600	4.26951	non_CRD_loop
chr1	154378029	154415113	37084	4.56919	CRD_loop
chr1	154452601	154519274	66673	4.82395	CRD_loop
chr1	154531927	154850970	319043	5.50385	CRD_loop
chr1	154531927	154909167	377240	5.57662	non_CRD_loop
chr1	154531927	154916572	384645	5.58506	non_CRD_loop
chr1	154531927	155058023	526096	5.72106	CRD_loop
chr1	9687108	9785049	97941	4.99096	CRD_loop
chr1	9687108	9927326	240218	5.38061	non_CRD_loop
chr1	154556837	154850970	294133	5.46854	non_CRD_loop
chr1	154556837	154916572	359735	5.55598	non_CRD_loop
chr1	154642374	154721825	79451	4.9001	non_CRD_loop
chr1	154642374	154733045	90671	4.95747	non_CRD_loop
chr1	154642374	154850970	208596	5.31931	non_CRD_loop
chr1	154642374	154916572	274198	5.43806	CRD_loop
chr1	154642374	155058023	415649	5.61873	CRD_loop
chr1	154669000	154850970	181970	5.26	non_CRD_loop
chr1	154733045	154850970	117925	5.07161	non_CRD_loop
chr1	154738515	154850970	112455	5.05098	non_CRD_loop
chr1	154928232	154971707	43475	4.63824	non_CRD_loop
chr1	154928232	154990424	62192	4.79373	non_CRD_loop
chr1	154928232	155034746	106514	5.02741	non_CRD_loop
chr1	154934392	154968328	33936	4.53066	CRD_loop
chr1	154934392	154971707	37315	4.57188	CRD_loop
chr1	154934392	154990424	56032	4.74844	CRD_loop
chr1	154974517	154990424	15907	4.20159	CRD_loop
chr1	155017629	155034746	17117	4.23343	CRD_loop
chr1	155017629	155058023	40394	4.60632	CRD_loop
chr1	155024991	155034746	9755	3.98923	CRD_loop
chr1	155024991	155058023	33032	4.51893	CRD_loop
chr1	155034746	155058023	23277	4.36693	CRD_loop
chr1	9781973	9927326	145353	5.16242	non_CRD_loop
chr1	155058023	155140303	82280	4.91529	CRD_loop
chr1	155064095	155140303	76208	4.882	CRD_loop
chr1	155064095	155145888	81793	4.91272	CRD_loop
chr1	155066853	155099447	32594	4.51314	CRD_loop
chr1	155066853	155140303	73450	4.86599	CRD_loop
chr1	155085089	155140303	55214	4.74205	non_CRD_loop
chr1	9785049	9927326	142277	5.15313	non_CRD_loop
chr1	155149167	155163343	14176	4.15155	CRD_loop
chr1	155149167	155196423	47256	4.67446	non_CRD_loop
chr1	155149167	155561578	412411	5.61533	non_CRD_loop
chr1	155176911	155196423	19512	4.2903	CRD_loop
chr1	155220642	155277260	56618	4.75295	CRD_loop
chr1	155220642	155294234	73592	4.86683	CRD_loop
chr1	155220642	155474008	253366	5.40375	non_CRD_loop
chr1	155220642	155561578	340936	5.53267	non_CRD_loop
chr1	155220642	155618533	397891	5.59976	CRD_loop
chr1	155247653	155277260	29607	4.47139	CRD_loop
chr1	155247653	155294234	46581	4.66821	CRD_loop
chr1	155568870	155618533	49663	4.69603	non_CRD_loop
chr1	155568870	155682378	113508	5.05503	non_CRD_loop
chr1	155618533	155733369	114836	5.06008	non_CRD_loop
chr1	9844980	9927326	82346	4.91564	non_CRD_loop
chr1	155907925	155959344	51419	4.71112	CRD_loop
chr1	155907925	156036263	128338	5.10836	non_CRD_loop
chr1	155931986	155953724	21738	4.33722	CRD_loop
chr1	155931986	155959344	27358	4.43708	CRD_loop
chr1	155936287	155953724	17437	4.24147	CRD_loop
chr1	155936287	155959344	23057	4.3628	CRD_loop
chr1	155971508	156036263	64755	4.81127	non_CRD_loop
chr1	155995827	156036263	40436	4.60677	non_CRD_loop
chr1	156060508	156100277	39769	4.59954	CRD_loop
chr1	156060508	156195324	134816	5.12974	CRD_loop
chr1	156066597	156093250	26653	4.42575	CRD_loop
chr1	156066597	156100277	33680	4.52737	CRD_loop
chr1	156111172	156195324	84152	4.92506	non_CRD_loop
chr1	156116127	156163931	47804	4.67946	CRD_loop
chr1	156116127	156195324	79197	4.89871	non_CRD_loop
chr1	156352910	156415299	62389	4.79511	non_CRD_loop
chr1	156352910	156578506	225596	5.35333	non_CRD_loop
chr1	156355510	156415299	59789	4.77662	non_CRD_loop
chr1	156355510	156578506	222996	5.3483	non_CRD_loop
chr1	9935155	10002668	67513	4.82939	non_CRD_loop
chr1	9935155	10093533	158378	5.19969	non_CRD_loop
chr1	9935155	10489524	554369	5.7438	non_CRD_loop
chr1	156426744	156578506	151762	5.18116	CRD_loop
chr1	156450526	156542347	91821	4.96294	non_CRD_loop
chr1	156450526	156578506	127980	5.10714	non_CRD_loop
chr1	156554092	156572372	18280	4.26198	non_CRD_loop
chr1	156554092	156578506	24414	4.38764	non_CRD_loop
chr1	156596115	156628684	32569	4.5128	non_CRD_loop
chr1	156596115	156647827	51712	4.71359	non_CRD_loop
chr1	156628684	156647827	19143	4.28201	CRD_loop
chr1	156628684	156696101	67417	4.82877	non_CRD_loop
chr1	156628684	157360556	731872	5.86444	non_CRD_loop
chr1	156659477	156675791	16314	4.21256	CRD_loop
chr1	156659477	156696101	36624	4.56377	non_CRD_loop
chr1	156659477	156861074	201597	5.30448	CRD_loop
chr1	156659477	156897416	237939	5.37647	non_CRD_loop
chr1	156696101	156829936	133835	5.12657	non_CRD_loop
chr1	156696101	156861074	164973	5.21741	CRD_loop
chr1	156710703	156721688	10985	4.0408	non_CRD_loop
chr1	156767145	156829936	62791	4.7979	non_CRD_loop
chr1	156861074	156890482	29408	4.46847	CRD_loop
chr1	156861074	156897416	36342	4.56041	CRD_loop
chr1	157060146	157126072	65926	4.81906	non_CRD_loop
chr1	157108007	157126072	18065	4.25684	CRD_loop
chr1	157163520	157459812	296292	5.47172	non_CRD_loop
chr1	157163520	157465949	302429	5.48062	non_CRD_loop
chr1	157166552	157459812	293260	5.46725	non_CRD_loop
chr1	157339981	157459812	119831	5.07857	non_CRD_loop
chr1	157347010	157360556	13546	4.13181	non_CRD_loop
chr1	157347010	157459812	112802	5.05232	CRD_loop
chr1	10002668	10093533	90865	4.9584	non_CRD_loop
chr1	10002668	10489524	486856	5.6874	non_CRD_loop
chr1	157549988	157918634	368646	5.56661	non_CRD_loop
chr1	157549988	158094764	544776	5.73622	non_CRD_loop
chr1	10010476	10093533	83057	4.91938	non_CRD_loop
chr1	10010476	10213172	202696	5.30685	non_CRD_loop
chr1	10010476	10270410	259934	5.41486	non_CRD_loop
chr1	157933444	158083385	149941	5.17592	CRD_loop
chr1	157933444	158087873	154429	5.18873	CRD_loop
chr1	157933444	158091620	158176	5.19914	CRD_loop
chr1	157933444	158094764	161320	5.20769	CRD_loop
chr1	157939715	157962171	22456	4.35133	non_CRD_loop
chr1	157939715	158057247	117532	5.07016	non_CRD_loop
chr1	157939715	158083385	143670	5.15737	non_CRD_loop
chr1	157939715	158094764	155049	5.19047	CRD_loop
chr1	157962171	158006656	44485	4.64821	CRD_loop
chr1	157962171	158057247	95076	4.97807	CRD_loop
chr1	158006656	158057247	50591	4.70407	CRD_loop
chr1	158173935	158968677	794742	5.90023	non_CRD_loop
chr1	159102080	159760220	658140	5.81832	non_CRD_loop
chr1	159102080	159768522	666442	5.82376	non_CRD_loop
chr1	159102080	159976938	874858	5.94194	non_CRD_loop
chr1	159102080	160055014	952934	5.97906	non_CRD_loop
chr1	159130908	159167682	36774	4.56554	non_CRD_loop
chr1	159130908	159182882	51974	4.71579	CRD_loop
chr1	159130908	159745356	614448	5.78849	CRD_loop
chr1	159130908	159750567	619659	5.79215	CRD_loop
chr1	159130908	159760220	629312	5.79887	CRD_loop
chr1	159130908	159768522	637614	5.80456	non_CRD_loop
chr1	159130908	159791571	660663	5.81998	non_CRD_loop
chr1	159130908	159861173	730265	5.86348	non_CRD_loop
chr1	159130908	159906285	775377	5.88951	non_CRD_loop
chr1	159167682	159861173	693491	5.84104	non_CRD_loop
chr1	159182882	159745356	562474	5.7501	CRD_loop
chr1	159182882	159760220	577338	5.76143	CRD_loop
chr1	159182882	159861173	678291	5.83142	non_CRD_loop
chr1	159220989	159750567	529578	5.72393	non_CRD_loop
chr1	159750567	159768522	17955	4.25419	CRD_loop
chr1	159750567	159861173	110606	5.04378	non_CRD_loop
chr1	159768522	159861173	92651	4.96685	non_CRD_loop
chr1	159768522	159976938	208416	5.31893	non_CRD_loop
chr1	159806149	159861173	55024	4.74055	non_CRD_loop
chr1	159906285	159976938	70653	4.84913	non_CRD_loop
chr1	160070618	160254392	183774	5.26428	non_CRD_loop
chr1	160070618	160261390	190772	5.28051	non_CRD_loop
chr1	160070618	160346082	275464	5.44006	non_CRD_loop
chr1	160070618	160386387	315769	5.49937	non_CRD_loop
chr1	160163077	160189604	26527	4.42369	non_CRD_loop
chr1	160163077	160221625	58548	4.76751	non_CRD_loop
chr1	160163077	160261390	98313	4.99261	non_CRD_loop
chr1	10270410	10398288	127878	5.1068	non_CRD_loop
chr1	160398505	160577345	178840	5.25246	non_CRD_loop
chr1	160696484	160800533	104049	5.01724	non_CRD_loop
chr1	160696484	160921468	224984	5.35215	non_CRD_loop
chr1	160804889	160921468	116579	5.06662	non_CRD_loop
chr1	160963549	161067814	104265	5.01814	non_CRD_loop
chr1	160967244	160983487	16243	4.21067	non_CRD_loop
chr1	160967244	160990508	23264	4.36668	CRD_loop
chr1	160967244	161011742	44498	4.64834	non_CRD_loop
chr1	160967244	161042107	74863	4.87427	non_CRD_loop
chr1	160967244	161067814	100570	5.00247	non_CRD_loop
chr1	161011742	161067814	56072	4.74875	non_CRD_loop
chr1	10437722	10459121	21399	4.33039	non_CRD_loop
chr1	10437722	10475282	37560	4.57473	CRD_loop
chr1	10437722	10489524	51802	4.71435	CRD_loop
chr1	161135782	161352214	216432	5.33532	non_CRD_loop
chr1	161162646	161196516	33870	4.52982	CRD_loop
chr1	161179720	161196516	16796	4.22521	non_CRD_loop
chr1	161179720	161337873	158153	5.19908	non_CRD_loop
chr1	161196516	161261569	65053	4.81327	non_CRD_loop
chr1	161196516	161337873	141357	5.15032	non_CRD_loop
chr1	161196516	161344372	147856	5.16984	non_CRD_loop
chr1	161196516	161352214	155698	5.19228	non_CRD_loop
chr1	10448070	10459121	11051	4.0434	non_CRD_loop
chr1	10459121	10475282	16161	4.20847	non_CRD_loop
chr1	161456959	161708792	251833	5.40111	non_CRD_loop
chr1	161510051	161536563	26512	4.42344	non_CRD_loop
chr1	161536563	161708792	172229	5.23611	non_CRD_loop
chr1	161617833	161708792	90959	4.95885	non_CRD_loop
chr1	161719819	162006932	287113	5.45805	non_CRD_loop
chr1	161733260	161757163	23903	4.37845	non_CRD_loop
chr1	161733260	162006932	273672	5.43723	non_CRD_loop
chr1	161762615	161994032	231417	5.3644	CRD_loop
chr1	161762615	162006932	244317	5.38795	non_CRD_loop
chr1	161834625	161994032	159407	5.20251	CRD_loop
chr1	10489524	10554874	65350	4.81525	non_CRD_loop
chr1	162025868	162200192	174324	5.24136	non_CRD_loop
chr1	162025868	162246293	220425	5.34326	non_CRD_loop
chr1	162025868	162361311	335443	5.52562	non_CRD_loop
chr1	162035242	162200192	164950	5.21735	CRD_loop
chr1	162035242	162246293	211051	5.32439	non_CRD_loop
chr1	162035242	162361311	326069	5.51331	non_CRD_loop
chr1	162583596	162723340	139744	5.14533	CRD_loop
chr1	162583596	162726539	142943	5.15516	CRD_loop
chr1	162583596	162770586	186990	5.27182	CRD_loop
chr1	162817559	163285622	468063	5.6703	non_CRD_loop
chr1	162817559	163291779	474220	5.67598	non_CRD_loop
chr1	162824315	162844187	19872	4.29824	CRD_loop
chr1	162824315	163144631	320316	5.50558	CRD_loop
chr1	162824315	163285622	461307	5.66399	CRD_loop
chr1	10554874	10927495	372621	5.57127	CRD_loop
chr1	162847880	163039309	191429	5.28201	CRD_loop
chr1	162847880	163144631	296751	5.47239	CRD_loop
chr1	162847880	163285622	437742	5.64122	CRD_loop
chr1	163039309	163144631	105322	5.02252	CRD_loop
chr1	163041768	163141058	99290	4.99691	CRD_loop
chr1	163041768	163144631	102863	5.01226	CRD_loop
chr1	163144631	163285622	140991	5.14919	CRD_loop
chr1	10567461	10848901	281440	5.44939	non_CRD_loop
chr1	10567461	10927495	360034	5.55634	non_CRD_loop
chr1	10567461	11001837	434376	5.63787	non_CRD_loop
chr1	10574706	10848901	274195	5.43806	non_CRD_loop
chr1	10574706	10927495	352789	5.54752	non_CRD_loop
chr1	10574706	11073053	498347	5.69753	non_CRD_loop
chr1	165337811	165562166	224355	5.35094	non_CRD_loop
chr1	165362270	165562166	199896	5.3008	non_CRD_loop
chr1	165373479	165562166	188687	5.27574	non_CRD_loop
chr1	165571080	165883740	312660	5.49507	non_CRD_loop
chr1	165600773	165667337	66564	4.82324	non_CRD_loop
chr1	165687235	165883740	196505	5.29337	CRD_loop
chr1	165687235	166134455	447220	5.65052	CRD_loop
chr1	165738159	165883740	145581	5.1631	non_CRD_loop
chr1	165797730	165883740	86010	4.93455	non_CRD_loop
chr1	165894043	166448799	554756	5.7441	non_CRD_loop
chr1	166879835	167026669	146834	5.16683	non_CRD_loop
chr1	166879835	167028589	148754	5.17247	non_CRD_loop
chr1	167035942	167411774	375832	5.57499	non_CRD_loop
chr1	167035942	167503177	467235	5.66954	non_CRD_loop
chr1	167035942	167509491	473549	5.67536	non_CRD_loop
chr1	167035942	167657556	621614	5.79352	non_CRD_loop
chr1	167236886	167409023	172137	5.23587	non_CRD_loop
chr1	167236886	167411774	174888	5.24276	non_CRD_loop
chr1	167370902	167411774	40872	4.61143	non_CRD_loop
chr1	167569554	167657556	88002	4.94449	non_CRD_loop
chr1	167684548	168051639	367091	5.56477	non_CRD_loop
chr1	167690841	167772640	81799	4.91275	CRD_loop
chr1	167690841	168051639	360798	5.55726	non_CRD_loop
chr1	167690841	168231111	540270	5.73261	CRD_loop
chr1	167772640	168051639	278999	5.4456	CRD_loop
chr1	168054089	168114873	60784	4.78379	non_CRD_loop
chr1	168054089	168291041	236952	5.37466	CRD_loop
chr1	168148323	168194882	46559	4.668	non_CRD_loop
chr1	168312294	168544127	231833	5.36518	non_CRD_loop
chr1	168409255	169317841	908586	5.95837	non_CRD_loop
chr1	168572971	169317841	744870	5.87208	non_CRD_loop
chr1	168572971	169515890	942919	5.97447	non_CRD_loop
chr1	168606734	168956729	349995	5.54406	non_CRD_loop
chr1	168606734	169317841	711107	5.85193	non_CRD_loop
chr1	11001837	11753461	751624	5.876	non_CRD_loop
chr1	169435582	169515890	80308	4.90476	non_CRD_loop
chr1	169519873	169681148	161275	5.20757	non_CRD_loop
chr1	169519873	169778759	258886	5.41311	non_CRD_loop
chr1	169555796	169681148	125352	5.09813	non_CRD_loop
chr1	169570304	169681148	110844	5.04471	CRD_loop
chr1	169570304	169778759	208455	5.31901	CRD_loop
chr1	169669117	169764116	94999	4.97772	non_CRD_loop
chr1	169681148	169764116	82968	4.91891	CRD_loop
chr1	169898011	170640821	742810	5.87088	non_CRD_loop
chr1	170640821	170735019	94198	4.97404	non_CRD_loop
chr1	170640821	170851149	210328	5.3229	non_CRD_loop
chr1	170640821	170899064	258243	5.41203	non_CRD_loop
chr1	11073053	11771250	698197	5.84398	non_CRD_loop
chr1	170936430	171158270	221840	5.34604	non_CRD_loop
chr1	170936430	171196076	259646	5.41438	non_CRD_loop
chr1	171050672	171196076	145404	5.16258	non_CRD_loop
chr1	11098025	11702563	604538	5.78142	non_CRD_loop
chr1	11098025	11705915	607890	5.78382	non_CRD_loop
chr1	11098025	11796676	698651	5.84426	non_CRD_loop
chr1	11098025	11967548	869523	5.93928	non_CRD_loop
chr1	171614515	171684679	70164	4.84611	non_CRD_loop
chr1	171614515	171953719	339204	5.53046	non_CRD_loop
chr1	171624801	171749809	125008	5.09694	non_CRD_loop
chr1	171770625	171953719	183094	5.26267	non_CRD_loop
chr1	171972118	172398704	426586	5.63001	non_CRD_loop
chr1	171972118	172413186	441068	5.64451	non_CRD_loop
chr1	172010512	172413186	402674	5.60495	non_CRD_loop
chr1	172059504	172350330	290826	5.46363	CRD_loop
chr1	172059504	172368949	309445	5.49058	CRD_loop
chr1	172059504	172413186	353682	5.54861	non_CRD_loop
chr1	172103901	172368949	265048	5.42332	CRD_loop
chr1	172419393	172502129	82736	4.91769	non_CRD_loop
chr1	172419393	172689331	269938	5.43126	non_CRD_loop
chr1	172419393	172697003	277610	5.44344	non_CRD_loop
chr1	172713119	173171727	458608	5.66144	CRD_loop
chr1	172713119	173389499	676380	5.83019	non_CRD_loop
chr1	172713119	173399863	686744	5.83679	non_CRD_loop
chr1	172748136	173446698	698562	5.8442	CRD_loop
chr1	172795421	173171727	376306	5.57554	CRD_loop
chr1	173389499	173794091	404592	5.60702	non_CRD_loop
chr1	173389499	174187029	797530	5.90175	non_CRD_loop
chr1	173399863	173446698	46835	4.67057	CRD_loop
chr1	173399863	173638764	238901	5.37822	non_CRD_loop
chr1	173399863	173794091	394228	5.59575	non_CRD_loop
chr1	11301710	11702563	400853	5.60299	non_CRD_loop
chr1	11323009	12203842	880833	5.94489	non_CRD_loop
chr1	174227365	174695855	468490	5.6707	non_CRD_loop
chr1	174227365	174713400	486035	5.68667	non_CRD_loop
chr1	174232152	174695855	463703	5.66624	non_CRD_loop
chr1	174232152	174716891	484739	5.68551	non_CRD_loop
chr1	174739092	174952538	213446	5.32929	non_CRD_loop
chr1	174739092	175094879	355787	5.55119	non_CRD_loop
chr1	174999076	175094879	95803	4.98138	non_CRD_loop
chr1	174999076	175115855	116779	5.06736	non_CRD_loop
chr1	175121418	175288924	167506	5.22403	CRD_loop
chr1	175121418	175713123	591705	5.77211	non_CRD_loop
chr1	175123914	175190924	67010	4.82614	non_CRD_loop
chr1	175123914	175288924	165010	5.21751	CRD_loop
chr1	175123914	175307909	183995	5.26481	non_CRD_loop
chr1	175138210	175288924	150714	5.17815	CRD_loop
chr1	175343279	175793402	450123	5.65333	non_CRD_loop
chr1	175343279	176043054	699775	5.84496	non_CRD_loop
chr1	11380325	11702563	322238	5.50818	non_CRD_loop
chr1	11380325	11705915	325590	5.51267	non_CRD_loop
chr1	11380325	11809352	429027	5.63248	non_CRD_loop
chr1	175345317	175793402	448085	5.65136	non_CRD_loop
chr1	175345317	176043054	697737	5.84369	non_CRD_loop
chr1	175450827	175678126	227299	5.3566	CRD_loop
chr1	175450827	175713123	262296	5.41879	non_CRD_loop
chr1	175450827	175726777	275950	5.44083	non_CRD_loop
chr1	175450827	175793402	342575	5.53476	non_CRD_loop
chr1	175450827	175857226	406399	5.60895	non_CRD_loop
chr1	175450827	176043054	592227	5.77249	non_CRD_loop
chr1	11397370	11702563	305193	5.48457	non_CRD_loop
chr1	11397370	11705915	308545	5.48932	non_CRD_loop
chr1	176344103	176661176	317073	5.50116	non_CRD_loop
chr1	176344103	176812927	468824	5.67101	non_CRD_loop
chr1	176344103	176850252	506149	5.70428	non_CRD_loop
chr1	176529118	176850252	321134	5.50669	non_CRD_loop
chr1	176867078	177151208	284130	5.45352	non_CRD_loop
chr1	176867078	177324841	457763	5.66064	non_CRD_loop
chr1	176867078	177519923	652845	5.81481	non_CRD_loop
chr1	176918539	177915241	996702	5.99857	non_CRD_loop
chr1	177225436	177749332	523896	5.71925	non_CRD_loop
chr1	177225436	177883111	657675	5.81801	non_CRD_loop
chr1	177917653	178252333	334680	5.52463	CRD_loop
chr1	177929012	178269191	340179	5.53171	CRD_loop
chr1	178001153	178063197	62044	4.7927	non_CRD_loop
chr1	178001153	178159110	157957	5.19854	CRD_loop
chr1	178001153	178252333	251180	5.39999	non_CRD_loop
chr1	178001153	178269191	268038	5.4282	CRD_loop
chr1	178006877	178063197	56320	4.75066	CRD_loop
chr1	178269191	178470819	201628	5.30455	non_CRD_loop
chr1	178279986	178470819	190833	5.28065	non_CRD_loop
chr1	178279986	178501433	221447	5.34527	non_CRD_loop
chr1	178501433	178971962	470529	5.67259	CRD_loop
chr1	178501433	179048301	546868	5.73788	non_CRD_loop
chr1	178501433	179335125	833692	5.92101	non_CRD_loop
chr1	178511923	178694798	182875	5.26215	CRD_loop
chr1	178511923	178722708	210785	5.32384	non_CRD_loop
chr1	178511923	178971962	460039	5.66279	CRD_loop
chr1	178511923	178995354	483431	5.68433	CRD_loop
chr1	178511923	179338886	826963	5.91749	CRD_loop
chr1	178737584	178971962	234378	5.36992	non_CRD_loop
chr1	178743433	178971962	228529	5.35894	non_CRD_loop
chr1	179048301	179335125	286824	5.45762	non_CRD_loop
chr1	179048301	179338886	290585	5.46327	non_CRD_loop
chr1	179048301	179569039	520738	5.71662	non_CRD_loop
chr1	179074660	179163057	88397	4.94644	non_CRD_loop
chr1	179090602	179163057	72455	4.86007	CRD_loop
chr1	179220754	179338886	118132	5.07237	non_CRD_loop
chr1	179220754	179784216	563462	5.75086	non_CRD_loop
chr1	179676425	179778872	102447	5.0105	non_CRD_loop
chr1	179676425	179784216	107791	5.03258	non_CRD_loop
chr1	179676425	180148906	472481	5.67438	non_CRD_loop
chr1	179836724	180124077	287353	5.45842	non_CRD_loop
chr1	179836724	180137889	301165	5.4788	CRD_loop
chr1	179836724	180148906	312182	5.49441	non_CRD_loop
chr1	179851994	180137889	285895	5.45621	CRD_loop
chr1	179851994	180148906	296912	5.47263	non_CRD_loop
chr1	180157475	180385122	227647	5.35726	non_CRD_loop
chr1	180157475	180451751	294276	5.46875	non_CRD_loop
chr1	180221716	180385122	163406	5.21327	non_CRD_loop
chr1	180221716	180447764	226048	5.3542	non_CRD_loop
chr1	11710703	11779834	69131	4.83967	CRD_loop
chr1	11710703	11809352	98649	4.99409	CRD_loop
chr1	180485072	181135790	650718	5.81339	non_CRD_loop
chr1	180502828	180823656	320828	5.50627	non_CRD_loop
chr1	180502828	180832525	329697	5.51811	non_CRD_loop
chr1	180502828	180851405	348577	5.5423	non_CRD_loop
chr1	11724199	11771250	47051	4.67257	non_CRD_loop
chr1	11724199	11779834	55635	4.74535	CRD_loop
chr1	180593437	180823656	230219	5.36214	non_CRD_loop
chr1	180601410	180832525	231115	5.36383	non_CRD_loop
chr1	180605684	180832525	226841	5.35572	non_CRD_loop
chr1	180605684	180923425	317741	5.50207	non_CRD_loop
chr1	180851405	181111877	260472	5.41576	non_CRD_loop
chr1	180851405	181135790	284385	5.45391	non_CRD_loop
chr1	181007922	181053600	45678	4.65971	CRD_loop
chr1	181007922	181111877	103955	5.01685	non_CRD_loop
chr1	181007922	181135790	127868	5.10676	non_CRD_loop
chr1	181053600	181111877	58277	4.7655	CRD_loop
chr1	181059108	181111877	52769	4.72238	CRD_loop
chr1	181159365	181393494	234129	5.36946	non_CRD_loop
chr1	181201683	181393494	191811	5.28287	non_CRD_loop
chr1	181448481	182024103	575622	5.76014	non_CRD_loop
chr1	181448481	182050246	601765	5.77943	non_CRD_loop
chr1	181448481	182366370	917889	5.96279	non_CRD_loop
chr1	182054059	182366370	312311	5.49459	non_CRD_loop
chr1	182054059	182751695	697636	5.84363	non_CRD_loop
chr1	182112672	182366370	253698	5.40432	non_CRD_loop
chr1	182414612	182753686	339074	5.53029	non_CRD_loop
chr1	182414612	182755668	341056	5.53283	non_CRD_loop
chr1	182558406	182755668	197262	5.29504	CRD_loop
chr1	182570934	182751695	180761	5.2571	non_CRD_loop
chr1	182570934	182753686	182752	5.26186	non_CRD_loop
chr1	182570934	182755668	184734	5.26655	non_CRD_loop
chr1	182570934	182808910	237976	5.37653	CRD_loop
chr1	182931742	182993097	61355	4.78785	CRD_loop
chr1	182931742	183197444	265702	5.42439	CRD_loop
chr1	182931742	183204380	272638	5.43559	CRD_loop
chr1	182931742	183250891	319149	5.50399	non_CRD_loop
chr1	182931742	183288041	356299	5.55181	non_CRD_loop
chr1	182993097	183032018	38921	4.59018	non_CRD_loop
chr1	183250891	183288041	37150	4.56996	non_CRD_loop
chr1	183250891	183440572	189681	5.27802	non_CRD_loop
chr1	183250891	183513032	262141	5.41853	non_CRD_loop
chr1	183250891	183592596	341705	5.53365	CRD_loop
chr1	183440572	183513032	72460	4.8601	non_CRD_loop
chr1	183440572	183592596	152024	5.18191	non_CRD_loop
chr1	183440572	183885309	444737	5.6481	non_CRD_loop
chr1	183624629	183885309	260680	5.41611	CRD_loop
chr1	184020942	184532392	511450	5.7088	non_CRD_loop
chr1	184044336	184191929	147593	5.16907	non_CRD_loop
chr1	184044336	184532392	488056	5.68847	non_CRD_loop
chr1	184044336	184633399	589063	5.77016	non_CRD_loop
chr1	184044336	184951740	907404	5.9578	non_CRD_loop
chr1	184180236	184633399	453163	5.65625	non_CRD_loop
chr1	184191929	184532392	340463	5.53207	non_CRD_loop
chr1	184191929	184633399	441470	5.6449	non_CRD_loop
chr1	184211761	184532392	320631	5.50601	CRD_loop
chr1	184211761	184633399	421638	5.62494	non_CRD_loop
chr1	184356560	184532392	175832	5.2451	non_CRD_loop
chr1	184775012	184923442	148430	5.17152	non_CRD_loop
chr1	184775012	184951740	176728	5.24731	non_CRD_loop
chr1	184775012	185139475	364463	5.56165	non_CRD_loop
chr1	11898725	11954345	55620	4.74523	non_CRD_loop
chr1	184955609	185139475	183866	5.2645	CRD_loop
chr1	185286514	185529218	242704	5.38508	non_CRD_loop
chr1	185286514	185639460	352946	5.54771	non_CRD_loop
chr1	185689989	186181950	491961	5.69193	non_CRD_loop
chr1	185782758	186181950	399192	5.60118	CRD_loop
chr1	186344608	186946555	601947	5.77956	non_CRD_loop
chr1	186344608	186955644	611036	5.78607	non_CRD_loop
chr1	186373755	186649590	275835	5.44065	CRD_loop
chr1	186373755	186652130	278375	5.44463	CRD_loop
chr1	186452064	186955644	503580	5.70207	CRD_loop
chr1	186575234	186652130	76896	4.8859	non_CRD_loop
chr1	186886539	186955644	69105	4.83951	CRD_loop
chr1	187897564	188097898	200334	5.30175	non_CRD_loop
chr1	192446213	192550150	103937	5.01677	CRD_loop
chr1	192476247	192550150	73903	4.86866	CRD_loop
chr1	192578987	193000728	421741	5.62505	non_CRD_loop
chr1	192774986	192988756	213770	5.32995	non_CRD_loop
chr1	192774986	193000728	225742	5.35361	non_CRD_loop
chr1	192774986	193091305	316319	5.50013	non_CRD_loop
chr1	193028514	193091305	62791	4.7979	non_CRD_loop
chr1	193074292	193091305	17013	4.23078	non_CRD_loop
chr1	196117441	196278599	161158	5.20725	non_CRD_loop
chr1	196117441	196630264	512823	5.70997	non_CRD_loop
chr1	196287300	196577764	290464	5.46309	non_CRD_loop
chr1	196324593	196630264	305671	5.48525	non_CRD_loop
chr1	196693002	197115986	422984	5.62632	non_CRD_loop
chr1	196712618	196796455	83837	4.92344	non_CRD_loop
chr1	197149099	197325870	176771	5.24741	non_CRD_loop
chr1	197489719	198434716	944997	5.97543	non_CRD_loop
chr1	197496415	197893710	397295	5.59911	non_CRD_loop
chr1	197496415	198434716	938301	5.97234	non_CRD_loop
chr1	197584411	197885069	300658	5.47807	non_CRD_loop
chr1	197588346	197838221	249875	5.39772	non_CRD_loop
chr1	197588346	197885069	296723	5.47235	non_CRD_loop
chr1	197885069	198655725	770656	5.88686	non_CRD_loop
chr1	198057686	198434716	377030	5.57638	CRD_loop
chr1	198057686	198655725	598039	5.77673	CRD_loop
chr1	198125428	198434716	309288	5.49036	CRD_loop
chr1	12178957	12269090	90133	4.95488	non_CRD_loop
chr1	198741031	199212666	471635	5.67361	non_CRD_loop
chr1	198741031	199432458	691427	5.83975	CRD_loop
chr1	198799212	199082969	283757	5.45295	non_CRD_loop
chr1	198799212	199212666	413454	5.61643	non_CRD_loop
chr1	12185210	12244699	59489	4.77444	non_CRD_loop
chr1	12185210	12269090	83880	4.92366	non_CRD_loop
chr1	199515215	200458141	942926	5.97448	non_CRD_loop
chr1	199654012	200059819	405807	5.60832	CRD_loop
chr1	199654012	200150206	496194	5.69565	non_CRD_loop
chr1	199654012	200245803	591791	5.77217	CRD_loop
chr1	199654012	200458141	804129	5.90533	CRD_loop
chr1	199654012	200479411	825399	5.91666	CRD_loop
chr1	200248747	200458141	209394	5.32096	CRD_loop
chr1	200248747	200479411	230664	5.36298	CRD_loop
chr1	200591507	200772151	180644	5.25682	non_CRD_loop
chr1	200591507	200807307	215800	5.33405	non_CRD_loop
chr1	200639030	200772151	133121	5.12425	non_CRD_loop
chr1	200940992	201012498	71506	4.85434	non_CRD_loop
chr1	200940992	201083424	142432	5.15361	non_CRD_loop
chr1	201224142	201330849	106707	5.02819	non_CRD_loop
chr1	201224142	201377653	153511	5.18614	non_CRD_loop
chr1	201405085	201482262	77177	4.88749	non_CRD_loop
chr1	201417662	201431981	14319	4.15591	CRD_loop
chr1	201417662	201438210	20548	4.31277	CRD_loop
chr1	201417662	201451154	33492	4.52494	CRD_loop
chr1	201417662	201482262	64600	4.81023	non_CRD_loop
chr1	201451154	201482262	31108	4.49287	non_CRD_loop
chr1	201500302	201673537	173235	5.23864	non_CRD_loop
chr1	201528939	201665721	136782	5.13603	non_CRD_loop
chr1	201528939	201673537	144598	5.16016	CRD_loop
chr1	201528939	201761996	233057	5.36746	non_CRD_loop
chr1	201678789	201761996	83207	4.92016	non_CRD_loop
chr1	201678789	201764196	85407	4.93149	CRD_loop
chr1	201798057	201846434	48377	4.68464	non_CRD_loop
chr1	201846434	201941630	95196	4.97862	CRD_loop
chr1	201865467	201924748	59281	4.77292	CRD_loop
chr1	201865467	201941630	76163	4.88174	CRD_loop
chr1	201969012	202088229	119217	5.07634	non_CRD_loop
chr1	201975366	202088229	112863	5.05255	CRD_loop
chr1	201979042	202088229	109187	5.03817	CRD_loop
chr1	201979042	202104486	125444	5.09845	non_CRD_loop
chr1	202091972	202104486	12514	4.0974	non_CRD_loop
chr1	202153983	202689114	535131	5.72846	non_CRD_loop
chr1	202158419	202689114	530695	5.72484	non_CRD_loop
chr1	202162171	202284745	122574	5.0884	non_CRD_loop
chr1	202243813	202284745	40932	4.61206	non_CRD_loop
chr1	12335934	12679965	344031	5.5366	non_CRD_loop
chr1	12335934	12719211	383277	5.58351	non_CRD_loop
chr1	1343246	1376783	33537	4.52552	CRD_loop
chr1	202312480	202541228	228748	5.35936	CRD_loop
chr1	202312480	202830538	518058	5.71438	non_CRD_loop
chr1	202433568	202938231	504663	5.703	non_CRD_loop
chr1	202541228	202569523	28295	4.45171	non_CRD_loop
chr1	12374473	12679965	305492	5.485	non_CRD_loop
chr1	12374473	12719211	344738	5.53749	non_CRD_loop
chr1	202895975	202938231	42256	4.62589	non_CRD_loop
chr1	202895975	202968741	72766	4.86193	non_CRD_loop
chr1	203008601	203141557	132956	5.12371	non_CRD_loop
chr1	203008601	203185650	177049	5.24809	non_CRD_loop
chr1	203008601	203237537	228936	5.35971	non_CRD_loop
chr1	12436068	12679965	243897	5.38721	non_CRD_loop
chr1	203087156	203141557	54401	4.73561	non_CRD_loop
chr1	203087156	203185650	98494	4.99341	non_CRD_loop
chr1	203237537	203297006	59469	4.77429	non_CRD_loop
chr1	203237537	203308600	71063	4.85164	non_CRD_loop
chr1	203237537	203456943	219406	5.34125	CRD_loop
chr1	203242391	203255423	13032	4.11501	CRD_loop
chr1	203242391	203275697	33306	4.52252	CRD_loop
chr1	203242391	203297006	54615	4.73731	non_CRD_loop
chr1	203242391	203308600	66209	4.82092	non_CRD_loop
chr1	203242391	203456943	214552	5.33153	CRD_loop
chr1	203275697	203297006	21309	4.32856	non_CRD_loop
chr1	203275697	203308600	32903	4.51724	non_CRD_loop
chr1	203275697	203688687	412990	5.61594	non_CRD_loop
chr1	12467251	12679965	212714	5.3278	non_CRD_loop
chr1	203308600	203410246	101646	5.00709	non_CRD_loop
chr1	203308600	203456943	148343	5.17127	non_CRD_loop
chr1	203311576	203456943	145367	5.16247	non_CRD_loop
chr1	203311576	203671405	359829	5.5561	non_CRD_loop
chr1	203338432	203410246	71814	4.85621	CRD_loop
chr1	203338432	203456943	118511	5.07376	CRD_loop
chr1	203410246	203456943	46697	4.66929	CRD_loop
chr1	203474174	203584531	110357	5.0428	non_CRD_loop
chr1	203474174	203595206	121032	5.0829	non_CRD_loop
chr1	203474174	203607957	133783	5.1264	non_CRD_loop
chr1	203474174	203671405	197231	5.29498	non_CRD_loop
chr1	203578837	203671405	92568	4.96646	non_CRD_loop
chr1	203595206	203662330	67124	4.82688	CRD_loop
chr1	203595206	203671405	76199	4.88195	non_CRD_loop
chr1	203830437	204043394	212957	5.32829	non_CRD_loop
chr1	203830437	204098352	267915	5.428	non_CRD_loop
chr1	203830437	204176023	345586	5.53856	non_CRD_loop
chr1	203840480	204043394	202914	5.30731	non_CRD_loop
chr1	203840480	204092764	252284	5.40189	CRD_loop
chr1	203840480	204098352	257872	5.4114	CRD_loop
chr1	204043394	204098352	54958	4.74003	CRD_loop
chr1	204131992	204176023	44031	4.64376	CRD_loop
chr1	204131992	204332961	200969	5.30313	non_CRD_loop
chr1	204131992	204472156	340164	5.53169	non_CRD_loop
chr1	204183526	204329300	145774	5.16368	CRD_loop
chr1	204183526	204332961	149435	5.17445	CRD_loop
chr1	204183526	204367990	184464	5.26591	non_CRD_loop
chr1	204183526	204472156	288630	5.46034	non_CRD_loop
chr1	204227604	204326713	99109	4.99611	CRD_loop
chr1	204227604	204329300	101696	5.0073	CRD_loop
chr1	204227604	204332961	105357	5.02266	CRD_loop
chr1	204227604	204367990	140386	5.14732	CRD_loop
chr1	204256928	204329300	72372	4.85957	CRD_loop
chr1	204400666	204463660	62994	4.7993	CRD_loop
chr1	204400666	204472156	71490	4.85425	non_CRD_loop
chr1	204415573	204463660	48087	4.68203	non_CRD_loop
chr1	204415573	204472156	56583	4.75269	non_CRD_loop
chr1	12600158	12679965	79807	4.90204	non_CRD_loop
chr1	204430937	204463660	32723	4.51485	CRD_loop
chr1	204535518	204733230	197712	5.29603	non_CRD_loop
chr1	204535518	204776540	241022	5.38206	non_CRD_loop
chr1	204776540	205225450	448910	5.65216	non_CRD_loop
chr1	204944939	205030854	85915	4.93407	non_CRD_loop
chr1	204958766	205030854	72088	4.85786	non_CRD_loop
chr1	204958766	205225450	266684	5.426	non_CRD_loop
chr1	205030854	205225450	194596	5.28913	non_CRD_loop
chr1	205091336	205111055	19719	4.29488	CRD_loop
chr1	205091336	205180444	89108	4.94992	non_CRD_loop
chr1	205091336	205225450	134114	5.12747	non_CRD_loop
chr1	205198500	205225450	26950	4.43056	CRD_loop
chr1	205242177	205290589	48412	4.68495	CRD_loop
chr1	205242177	205294678	52501	4.72017	CRD_loop
chr1	205253920	205294678	40758	4.61021	CRD_loop
chr1	12661528	12679965	18437	4.26569	CRD_loop
chr1	205304758	205454829	150071	5.1763	non_CRD_loop
chr1	205304758	205493581	188823	5.27605	non_CRD_loop
chr1	205323714	205454829	131115	5.11765	non_CRD_loop
chr1	205323714	205493581	169867	5.23011	non_CRD_loop
chr1	205366423	205454829	88406	4.94648	non_CRD_loop
chr1	205366423	205493581	127158	5.10434	non_CRD_loop
chr1	205392618	205454829	62211	4.79387	non_CRD_loop
chr1	205457505	205493581	36076	4.55722	non_CRD_loop
chr1	205498409	205554067	55658	4.74553	CRD_loop
chr1	205498409	205558089	59680	4.77583	CRD_loop
chr1	205498409	205561091	62682	4.79714	CRD_loop
chr1	205498409	205601640	103231	5.01381	non_CRD_loop
chr1	205498409	205627505	129096	5.11091	non_CRD_loop
chr1	205558089	205601640	43551	4.639	CRD_loop
chr1	205558089	205627505	69416	4.84146	non_CRD_loop
chr1	205561091	205601640	40549	4.60798	CRD_loop
chr1	205561091	205627505	66414	4.82226	non_CRD_loop
chr1	205627505	205680496	52991	4.7242	non_CRD_loop
chr1	205638328	205648531	10203	4.00873	CRD_loop
chr1	205638328	205680496	42168	4.62498	non_CRD_loop
chr1	13992335	14140230	147895	5.16995	non_CRD_loop
chr1	13992335	14287268	294933	5.46972	non_CRD_loop
chr1	205760877	205876894	116017	5.06452	non_CRD_loop
chr1	205888397	205902799	14402	4.15842	CRD_loop
chr1	205888397	206234469	346072	5.53917	non_CRD_loop
chr1	206234469	206310287	75818	4.87977	non_CRD_loop
chr1	206663669	206757307	93638	4.97145	CRD_loop
chr1	206663669	206763952	100283	5.00123	non_CRD_loop
chr1	206663669	206837759	174090	5.24077	CRD_loop
chr1	206718259	206757307	39048	4.5916	non_CRD_loop
chr1	206781720	206837759	56039	4.74849	non_CRD_loop
chr1	206804464	206837759	33295	4.52238	non_CRD_loop
chr1	206807958	206832004	24046	4.38104	CRD_loop
chr1	206807958	206837759	29801	4.47423	non_CRD_loop
chr1	206899518	207085423	185905	5.26929	non_CRD_loop
chr1	206908132	207085423	177291	5.24869	non_CRD_loop
chr1	206971687	207085423	113736	5.0559	non_CRD_loop
chr1	206982462	207085423	102961	5.01267	non_CRD_loop
chr1	207085423	207672872	587449	5.76897	non_CRD_loop
chr1	207109030	207251495	142465	5.15371	non_CRD_loop
chr1	207223693	207578602	354909	5.55012	non_CRD_loop
chr1	207223693	207672872	449179	5.65242	non_CRD_loop
chr1	207258309	207494889	236580	5.37398	non_CRD_loop
chr1	207258309	207578602	320293	5.50555	non_CRD_loop
chr1	207258309	207672872	414563	5.61759	non_CRD_loop
chr1	207432890	207494889	61999	4.79238	non_CRD_loop
chr1	207432890	207578602	145712	5.1635	non_CRD_loop
chr1	208001936	208042289	40353	4.60588	CRD_loop
chr1	208001936	208136946	135010	5.13037	non_CRD_loop
chr1	208058463	208132557	74094	4.86978	CRD_loop
chr1	208058463	208136946	78483	4.89478	CRD_loop
chr1	208071073	208132557	61484	4.78876	CRD_loop
chr1	208071073	208136946	65873	4.81871	non_CRD_loop
chr1	208081688	208136946	55258	4.7424	CRD_loop
chr1	208096930	208115220	18290	4.26221	CRD_loop
chr1	208096930	208136946	40016	4.60223	CRD_loop
chr1	208203648	208412655	209007	5.32016	non_CRD_loop
chr1	208305541	208412655	107114	5.02985	non_CRD_loop
chr1	208826791	209171433	344642	5.53737	non_CRD_loop
chr1	208826791	209203562	376771	5.57608	non_CRD_loop
chr1	208826791	209364080	537289	5.73021	non_CRD_loop
chr1	208826791	209381353	554562	5.74395	non_CRD_loop
chr1	15105673	15426965	321292	5.5069	non_CRD_loop
chr1	209750129	209801089	50960	4.70723	non_CRD_loop
chr1	209750129	209866823	116694	5.06705	CRD_loop
chr1	209750129	209921253	171124	5.23331	non_CRD_loop
chr1	209775599	209801089	25490	4.40637	non_CRD_loop
chr1	209775599	209866823	91224	4.96011	CRD_loop
chr1	209775599	209921253	145654	5.16332	non_CRD_loop
chr1	209801089	209866823	65734	4.81779	non_CRD_loop
chr1	15241921	15354218	112297	5.05037	non_CRD_loop
chr1	15251376	15354218	102842	5.01217	CRD_loop
chr1	210033768	210163044	129276	5.11152	non_CRD_loop
chr1	210316866	210484757	167891	5.22503	non_CRD_loop
chr1	210316866	210574068	257202	5.41027	non_CRD_loop
chr1	210580940	211308011	727071	5.86158	non_CRD_loop
chr1	210621631	211308011	686380	5.83656	non_CRD_loop
chr1	210757894	211308011	550117	5.74046	non_CRD_loop
chr1	211497145	211526753	29608	4.47141	non_CRD_loop
chr1	211497145	211643346	146201	5.16495	non_CRD_loop
chr1	211497145	211650064	152919	5.18446	non_CRD_loop
chr1	211497145	211688231	191086	5.28123	CRD_loop
chr1	211497145	211828445	331300	5.52022	non_CRD_loop
chr1	211643346	211828445	185099	5.2674	non_CRD_loop
chr1	211688231	211751485	63254	4.80109	CRD_loop
chr1	211688231	211828445	140214	5.14679	non_CRD_loop
chr1	211751485	211828445	76960	4.88627	non_CRD_loop
chr1	211813128	212769268	956140	5.98052	CRD_loop
chr1	211853973	212208624	354651	5.5498	non_CRD_loop
chr1	211853973	212629998	776025	5.88988	non_CRD_loop
chr1	211872234	212003744	131510	5.11896	non_CRD_loop
chr1	211872234	212208624	336390	5.52684	non_CRD_loop
chr1	212185704	212208624	22920	4.36021	non_CRD_loop
chr1	212185704	212541189	355485	5.55082	non_CRD_loop
chr1	212185704	212629998	444294	5.64767	non_CRD_loop
chr1	212208624	212541189	332565	5.52188	CRD_loop
chr1	212236429	212541189	304760	5.48396	non_CRD_loop
chr1	212236429	212629998	393569	5.59502	CRD_loop
chr1	212244168	212464903	220735	5.34387	non_CRD_loop
chr1	212244168	212541189	297021	5.47279	non_CRD_loop
chr1	212244168	212629998	385830	5.5864	non_CRD_loop
chr1	212606379	212955999	349620	5.5436	non_CRD_loop
chr1	212629998	212955999	326001	5.51322	non_CRD_loop
chr1	212629998	213169167	539169	5.73172	non_CRD_loop
chr1	212650928	212769268	118340	5.07313	non_CRD_loop
chr1	212650928	212838572	187644	5.27333	non_CRD_loop
chr1	212838572	212955999	117427	5.06977	non_CRD_loop
chr1	212838572	213169167	330595	5.5193	non_CRD_loop
chr1	15455334	15599209	143875	5.15799	non_CRD_loop
chr1	15455334	15631496	176162	5.24591	non_CRD_loop
chr1	213548011	214296903	748892	5.87442	non_CRD_loop
chr1	213548011	214502248	954237	5.97966	non_CRD_loop
chr1	213737823	214296903	559080	5.74747	non_CRD_loop
chr1	213737823	214387578	649755	5.81275	non_CRD_loop
chr1	213737823	214502248	764425	5.88333	non_CRD_loop
chr1	15479860	15599209	119349	5.07682	non_CRD_loop
chr1	214387578	214502248	114670	5.05945	CRD_loop
chr1	214387578	214506085	118507	5.07374	CRD_loop
chr1	214387578	214801355	413777	5.61677	non_CRD_loop
chr1	214435270	214502248	66978	4.82593	CRD_loop
chr1	214502248	215319910	817662	5.91257	non_CRD_loop
chr1	214506085	214758461	252376	5.40205	non_CRD_loop
chr1	214506085	214801355	295270	5.47022	CRD_loop
chr1	214561375	214724513	163138	5.21256	non_CRD_loop
chr1	214561375	214758461	197086	5.29466	non_CRD_loop
chr1	214724513	214758461	33948	4.53081	non_CRD_loop
chr1	15515411	15599209	83798	4.92323	non_CRD_loop
chr1	214776768	214811479	34711	4.54047	non_CRD_loop
chr1	214801355	215699886	898531	5.95353	non_CRD_loop
chr1	214832352	215699886	867534	5.93829	non_CRD_loop
chr1	217604851	217834229	229378	5.36055	non_CRD_loop
chr1	218519089	218694926	175837	5.24511	CRD_loop
chr1	218534741	218694926	160185	5.20462	CRD_loop
chr1	218534741	219378123	843382	5.92602	CRD_loop
chr1	219378123	219559317	181194	5.25814	CRD_loop
chr1	219378123	219590468	212345	5.32704	non_CRD_loop
chr1	219606252	219834446	228194	5.3583	non_CRD_loop
chr1	220185963	220949493	763530	5.88283	CRD_loop
chr1	220363183	220906322	543139	5.73491	non_CRD_loop
chr1	220363183	220949493	586310	5.76813	non_CRD_loop
chr1	220391706	220445662	53956	4.73204	non_CRD_loop
chr1	220391706	220949493	557787	5.74647	non_CRD_loop
chr1	220391706	220960431	568725	5.7549	non_CRD_loop
chr1	220454524	220949493	494969	5.69458	non_CRD_loop
chr1	220454524	220976872	522348	5.71796	non_CRD_loop
chr1	220469756	220863719	393963	5.59546	non_CRD_loop
chr1	220469756	220906322	436566	5.64005	non_CRD_loop
chr1	220469756	220949493	479737	5.681	non_CRD_loop
chr1	15650256	15758191	107935	5.03316	non_CRD_loop
chr1	15650256	15828556	178300	5.25115	non_CRD_loop
chr1	220854103	220949493	95390	4.9795	non_CRD_loop
chr1	220863719	220906322	42603	4.62944	non_CRD_loop
chr1	220863719	220921759	58040	4.76373	CRD_loop
chr1	220863719	220949493	85774	4.93336	non_CRD_loop
chr1	15655756	15758191	102435	5.01045	non_CRD_loop
chr1	220983815	221047825	64010	4.80625	CRD_loop
chr1	220983815	221377062	393247	5.59467	CRD_loop
chr1	220983815	221609415	625600	5.7963	CRD_loop
chr1	221047825	221377062	329237	5.51751	CRD_loop
chr1	221047825	221609415	561590	5.74942	CRD_loop
chr1	221053580	221377062	323482	5.50985	non_CRD_loop
chr1	221053580	221609415	555835	5.74495	CRD_loop
chr1	221082080	221348060	265980	5.42485	non_CRD_loop
chr1	221082080	221377062	294982	5.4698	non_CRD_loop
chr1	221437114	221609415	172301	5.23629	CRD_loop
chr1	221651426	222065541	414115	5.61712	non_CRD_loop
chr1	221651426	222344259	692833	5.84063	non_CRD_loop
chr1	221651426	222628619	977193	5.98998	non_CRD_loop
chr1	221717250	221916064	198814	5.29845	non_CRD_loop
chr1	221916064	221997479	81415	4.9107	non_CRD_loop
chr1	221916064	222182527	266463	5.42564	non_CRD_loop
chr1	222638723	222807694	168971	5.22781	non_CRD_loop
chr1	222638723	222817545	178822	5.25242	non_CRD_loop
chr1	222638723	222886664	247941	5.39435	non_CRD_loop
chr1	222638723	223255338	616615	5.79001	non_CRD_loop
chr1	222911739	223175955	264216	5.42196	non_CRD_loop
chr1	222911739	223255338	343599	5.53605	non_CRD_loop
chr1	222911739	223297194	385455	5.58597	non_CRD_loop
chr1	222911739	223302834	391095	5.59228	non_CRD_loop
chr1	222923498	223255338	331840	5.52093	non_CRD_loop
chr1	222966181	223255338	289157	5.46113	CRD_loop
chr1	222966181	223263780	297599	5.47363	CRD_loop
chr1	222966181	223297194	331013	5.51985	CRD_loop
chr1	222966181	223302834	336653	5.52718	CRD_loop
chr1	222966181	223871932	905751	5.95701	non_CRD_loop
chr1	222966181	223885119	918938	5.96329	non_CRD_loop
chr1	222968050	223255338	287288	5.45832	CRD_loop
chr1	222968050	223297194	329144	5.51739	CRD_loop
chr1	222988286	223255338	267052	5.4266	CRD_loop
chr1	223255338	223297194	41856	4.62176	non_CRD_loop
chr1	223263780	223297194	33414	4.52393	CRD_loop
chr1	223307117	223418234	111117	5.04578	non_CRD_loop
chr1	223307117	223871932	564815	5.75191	non_CRD_loop
chr1	223885119	223936790	51671	4.71325	non_CRD_loop
chr1	223885119	224294510	409391	5.61214	non_CRD_loop
chr1	223885119	224521006	635887	5.80338	non_CRD_loop
chr1	223899984	223936790	36806	4.56592	non_CRD_loop
chr1	223903253	223936790	33537	4.52552	non_CRD_loop
chr1	223999829	224034053	34224	4.53433	non_CRD_loop
chr1	224180366	224238751	58385	4.7663	non_CRD_loop
chr1	224192557	224238751	46194	4.66459	non_CRD_loop
chr1	224304175	224521006	216831	5.33612	non_CRD_loop
chr1	15921768	16067351	145583	5.16311	non_CRD_loop
chr1	224701870	224753234	51364	4.71066	non_CRD_loop
chr1	224701870	224832560	130690	5.11624	non_CRD_loop
chr1	224701870	225040012	338142	5.5291	non_CRD_loop
chr1	224701870	225110308	408438	5.61113	non_CRD_loop
chr1	224832560	225040012	207452	5.31692	non_CRD_loop
chr1	225662754	225840169	177415	5.24899	non_CRD_loop
chr1	225662754	225960070	297316	5.47322	non_CRD_loop
chr1	225662754	225965413	302659	5.48095	non_CRD_loop
chr1	225662754	225998750	335996	5.52633	CRD_loop
chr1	225662754	226033949	371195	5.5696	non_CRD_loop
chr1	225662754	226070597	407843	5.61049	non_CRD_loop
chr1	225662754	226099310	436556	5.64004	CRD_loop
chr1	225662754	226163834	501080	5.69991	CRD_loop
chr1	225662754	226175524	512770	5.70992	CRD_loop
chr1	225662754	226252124	589370	5.77039	non_CRD_loop
chr1	225669004	225960070	291066	5.46399	non_CRD_loop
chr1	225669004	225965413	296409	5.47189	non_CRD_loop
chr1	225742280	225960070	217790	5.33804	CRD_loop
chr1	225755654	225960070	204416	5.31051	non_CRD_loop
chr1	225965413	226033949	68536	4.83592	non_CRD_loop
chr1	225965413	226099310	133897	5.12677	non_CRD_loop
chr1	226252124	226309216	57092	4.75658	non_CRD_loop
chr1	226271268	226297448	26180	4.41797	CRD_loop
chr1	226271268	226309216	37948	4.57919	CRD_loop
chr1	226297448	226309216	11768	4.0707	CRD_loop
chr1	226313064	226384652	71588	4.85484	CRD_loop
chr1	226313064	226521601	208537	5.31918	non_CRD_loop
chr1	226389022	226521601	132579	5.12247	non_CRD_loop
chr1	226814103	227015815	201712	5.30473	non_CRD_loop
chr1	226814103	227080223	266120	5.42508	non_CRD_loop
chr1	226814103	227625205	811102	5.90908	non_CRD_loop
chr1	226822040	227015815	193775	5.2873	CRD_loop
chr1	226822040	227625205	803165	5.9048	non_CRD_loop
chr1	226837864	227015815	177951	5.2503	CRD_loop
chr1	226899111	227015815	116704	5.06709	CRD_loop
chr1	226925989	227015815	89826	4.9534	CRD_loop
chr1	227015815	227625205	609390	5.7849	non_CRD_loop
chr1	227100763	227625205	524442	5.7197	non_CRD_loop
chr1	227422454	227625205	202751	5.30696	CRD_loop
chr1	227506301	227625205	118904	5.0752	CRD_loop
chr1	227669164	227950146	280982	5.44868	non_CRD_loop
chr1	227669164	228134516	465352	5.66778	non_CRD_loop
chr1	227669164	228192379	523215	5.71868	non_CRD_loop
chr1	227918209	228134516	216307	5.33507	CRD_loop
chr1	227950146	228134516	184370	5.26569	CRD_loop
chr1	227950146	228141784	191638	5.28248	non_CRD_loop
chr1	16118671	16321132	202461	5.30634	non_CRD_loop
chr1	16118671	16359014	240343	5.38083	CRD_loop
chr1	228186958	228581387	394429	5.59597	non_CRD_loop
chr1	228186958	228702866	515908	5.71257	non_CRD_loop
chr1	228192379	228297380	105001	5.02119	non_CRD_loop
chr1	228275807	228290243	14436	4.15945	CRD_loop
chr1	16130027	16321132	191105	5.28127	non_CRD_loop
chr1	228318904	228702866	383962	5.58429	non_CRD_loop
chr1	228327928	228353727	25799	4.4116	CRD_loop
chr1	16142251	16264705	122454	5.08797	non_CRD_loop
chr1	16142251	16321132	178881	5.25256	non_CRD_loop
chr1	228452925	228581387	128462	5.10877	non_CRD_loop
chr1	228800727	229363191	562464	5.75009	CRD_loop
chr1	228800727	229589207	788480	5.89679	non_CRD_loop
chr1	228827891	229292762	464871	5.66733	non_CRD_loop
chr1	228871096	229292762	421666	5.62497	non_CRD_loop
chr1	228871096	229363191	492095	5.69205	non_CRD_loop
chr1	228871096	229394036	522940	5.71845	non_CRD_loop
chr1	229394036	229617752	223716	5.3497	CRD_loop
chr1	229394036	229651060	257024	5.40997	non_CRD_loop
chr1	229694348	229761825	67477	4.82916	non_CRD_loop
chr1	229714884	230446250	731366	5.86413	non_CRD_loop
chr1	229761825	230404812	642987	5.8082	CRD_loop
chr1	229761825	230446250	684425	5.83533	non_CRD_loop
chr1	229797251	230240712	443461	5.64686	non_CRD_loop
chr1	229797251	230303405	506154	5.70428	non_CRD_loop
chr1	229797251	230351104	553853	5.74339	non_CRD_loop
chr1	229797251	230404812	607561	5.78359	CRD_loop
chr1	229797251	230446250	648999	5.81224	CRD_loop
chr1	229851164	230303405	452241	5.65537	non_CRD_loop
chr1	229851164	230446250	595086	5.77458	CRD_loop
chr1	230210168	230351104	140936	5.14902	non_CRD_loop
chr1	16264705	16302177	37472	4.57371	non_CRD_loop
chr1	230404812	231164632	759820	5.88071	non_CRD_loop
chr1	230933748	231053108	119360	5.07686	non_CRD_loop
chr1	230933748	231228288	294540	5.46914	non_CRD_loop
chr1	230933748	231347313	413565	5.61654	non_CRD_loop
chr1	231053108	231228288	175180	5.24348	non_CRD_loop
chr1	231053108	231347313	294205	5.46865	non_CRD_loop
chr1	231114782	231228288	113506	5.05502	CRD_loop
chr1	231151368	231347313	195945	5.29213	non_CRD_loop
chr1	231228288	231347313	119025	5.07564	CRD_loop
chr1	231347313	231726610	379297	5.57898	non_CRD_loop
chr1	231377090	231739797	362707	5.55956	non_CRD_loop
chr1	231451693	231726610	274917	5.4392	non_CRD_loop
chr1	231493696	231686293	192597	5.28465	CRD_loop
chr1	231493696	231720351	226655	5.35537	CRD_loop
chr1	231493696	231726610	232914	5.3672	CRD_loop
chr1	231558021	231686293	128272	5.10813	non_CRD_loop
chr1	231861042	231942516	81474	4.91102	non_CRD_loop
chr1	231892878	231942516	49638	4.69581	non_CRD_loop
chr1	231892878	232765196	872318	5.94067	non_CRD_loop
chr1	232002410	232442301	439891	5.64335	CRD_loop
chr1	232002410	232765196	762786	5.8824	non_CRD_loop
chr1	16335505	16359014	23509	4.37123	CRD_loop
chr1	16335505	16382830	47325	4.67509	CRD_loop
chr1	232765196	233161034	395838	5.59752	non_CRD_loop
chr1	232765196	233308502	543306	5.73504	non_CRD_loop
chr1	232765196	233374967	609771	5.78517	non_CRD_loop
chr1	232765196	233376954	611758	5.78658	non_CRD_loop
chr1	232771676	233376954	605278	5.78195	CRD_loop
chr1	233440395	234201794	761399	5.88161	non_CRD_loop
chr1	233500083	234201794	701711	5.84616	non_CRD_loop
chr1	233531235	234201794	670559	5.82644	non_CRD_loop
chr1	233576514	233927142	350628	5.54485	non_CRD_loop
chr1	233576514	234201794	625280	5.79607	non_CRD_loop
chr1	234250262	234445679	195417	5.29096	non_CRD_loop
chr1	234250262	234462566	212304	5.32696	non_CRD_loop
chr1	234458859	235257360	798501	5.90228	non_CRD_loop
chr1	234462566	234614453	151887	5.18152	non_CRD_loop
chr1	234614453	235267904	653451	5.81521	non_CRD_loop
chr1	234614453	235291864	677411	5.83085	non_CRD_loop
chr1	234622701	235247216	624515	5.79554	CRD_loop
chr1	234622701	235257360	634659	5.80254	non_CRD_loop
chr1	234635040	235133692	498652	5.6978	non_CRD_loop
chr1	234635040	235247216	612176	5.78688	CRD_loop
chr1	234635040	235257360	622320	5.79401	non_CRD_loop
chr1	234635040	235267904	632864	5.80131	non_CRD_loop
chr1	234635040	235579592	944552	5.97523	non_CRD_loop
chr1	234734161	235247216	513055	5.71016	non_CRD_loop
chr1	234746900	235247216	500316	5.69924	CRD_loop
chr1	234860809	235133692	272883	5.43598	CRD_loop
chr1	235116418	235133692	17274	4.23739	CRD_loop
chr1	235133692	235247216	113524	5.05509	non_CRD_loop
chr1	16405758	16514598	108840	5.03679	CRD_loop
chr1	16405758	16571102	165344	5.21839	non_CRD_loop
chr1	16405758	16690061	284303	5.45378	non_CRD_loop
chr1	235267904	235579592	311688	5.49372	non_CRD_loop
chr1	235267904	236135229	867325	5.93818	non_CRD_loop
chr1	235324723	236135229	810506	5.90876	non_CRD_loop
chr1	235416681	235579592	162911	5.21195	non_CRD_loop
chr1	235491844	235946595	454751	5.65777	non_CRD_loop
chr1	235503461	236097029	593568	5.77347	non_CRD_loop
chr1	16408995	16481682	72687	4.86146	CRD_loop
chr1	16408995	16514598	105603	5.02368	CRD_loop
chr1	235676846	235946595	269749	5.43096	non_CRD_loop
chr1	235676846	236135229	458383	5.66123	non_CRD_loop
chr1	16415735	16514598	98863	4.99503	CRD_loop
chr1	236029924	236097029	67105	4.82675	non_CRD_loop
chr1	236029924	236135229	105305	5.02245	non_CRD_loop
chr1	236135229	236228186	92957	4.96828	non_CRD_loop
chr1	236267151	236653532	386381	5.58702	non_CRD_loop
chr1	236267151	236695414	428263	5.63171	non_CRD_loop
chr1	236267151	237032659	765508	5.88395	non_CRD_loop
chr1	236272977	236615310	342333	5.53445	non_CRD_loop
chr1	236272977	236653532	380555	5.58042	non_CRD_loop
chr1	236272977	236695414	422437	5.62576	non_CRD_loop
chr1	236272977	236958672	685695	5.83613	non_CRD_loop
chr1	236772656	236922499	149843	5.17564	non_CRD_loop
chr1	236772656	236938019	165363	5.21844	non_CRD_loop
chr1	236772656	237032659	260003	5.41498	non_CRD_loop
chr1	239569257	240061482	492225	5.69216	non_CRD_loop
chr1	239955468	240061482	106014	5.02536	CRD_loop
chr1	16481682	16514598	32916	4.51741	CRD_loop
chr1	240190483	240312963	122480	5.08807	non_CRD_loop
chr1	240896024	241571935	675911	5.82989	CRD_loop
chr1	240896024	241663382	767358	5.885	non_CRD_loop
chr1	241587285	241648998	61713	4.79038	CRD_loop
chr1	16514598	16571102	56504	4.75208	non_CRD_loop
chr1	241694595	241997745	303150	5.48166	non_CRD_loop
chr1	241774085	242149434	375349	5.57444	non_CRD_loop
chr1	241774085	242161800	387715	5.58851	non_CRD_loop
[truncated: 19,806 more rows]

## Sheet: Figure 2b
ChIA_PET_loop	Number_H3K27ac_peaks	Peak_class
chr10#102317279#102636994	1	CTRL
chr11#1669163#1719856	1	CTRL
chr17#46797241#46873511	1	CTRL
chr5#153842436#153994935	1	CTRL
chr6#100031656#100275695	1	CTRL
chr7#943822#999325	1	CTRL
chr1#3500124#3536894	4	CTRL
chr1#3500124#3536894	1	PAECs
chr10#88694197#88724981	1	PAECs
chr10#88694197#88724981	3	CTRL
chr17#48099377#48138959	2	PAECs
chr17#48099377#48138959	6	CTRL
chr2#121488112#121833725	3	PAECs
chr2#121488112#121833725	9	CTRL
chr3#50154217#50188885	1	PAECs
chr3#50154217#50188885	3	CTRL
chr19#47115476#47146589	5	CTRL
chr19#47115476#47146589	2	PAECs
chr16#70709125#70777468	7	CTRL
chr16#70709125#70777468	3	PAECs
chr1#110626061#110653853	2	CTRL
chr1#110626061#110653853	1	PAECs
chr1#3500124#3541859	4	CTRL
chr1#3500124#3541859	2	PAECs
chr11#123376795#123453259	2	PAECs
chr11#123376795#123453259	4	CTRL
chr11#64080312#64104579	1	PAECs
chr11#64080312#64104579	2	CTRL
chr14#65133231#65236949	3	PAECs
chr14#65133231#65236949	6	CTRL
chr15#89195679#89382752	2	CTRL
chr15#89195679#89382752	1	PAECs
chr16#50640371#50704339	2	CTRL
chr16#50640371#50704339	1	PAECs
chr17#48099377#48147199	6	CTRL
chr17#48099377#48147199	3	PAECs
chr19#47136589#47170311	2	CTRL
chr19#47136589#47170311	1	PAECs
chr2#97519109#97539752	2	CTRL
chr2#97519109#97539752	1	PAECs
chr22#20767580#20815714	2	CTRL
chr22#20767580#20815714	1	PAECs
chr22#25626954#25735006	1	PAECs
chr22#25626954#25735006	2	CTRL
chr3#50154217#50197317	4	CTRL
chr3#50154217#50197317	2	PAECs
chr5#137794986#137844947	2	CTRL
chr5#137794986#137844947	1	PAECs
chr9#138589045#138622693	1	PAECs
chr9#138589045#138622693	2	CTRL
chr17#19412333#19653442	9	CTRL
chr17#19412333#19653442	5	PAECs
chr17#6370975#6483557	5	PAECs
chr17#6370975#6483557	9	CTRL
chr17#48099377#48162278	4	PAECs
chr17#48099377#48162278	7	CTRL
chr1#3477024#3536894	3	PAECs
chr1#3477024#3536894	5	CTRL
chr17#48188334#48243946	3	PAECs
chr17#48188334#48243946	5	CTRL
chr17#75421184#75496103	3	PAECs
chr17#75421184#75496103	5	CTRL
chr19#47112564#47170311	3	PAECs
chr19#47112564#47170311	5	CTRL
chr19#47115476#47170311	5	CTRL
chr19#47115476#47170311	3	PAECs
chr2#121448237#121833725	10	CTRL
chr2#121448237#121833725	6	PAECs
chr2#121448237#121839844	6	PAECs
chr2#121448237#121839844	10	CTRL
chr2#121448237#121842843	6	PAECs
chr2#121448237#121842843	10	CTRL
chr17#6370975#6463865	5	PAECs
chr17#6370975#6463865	8	CTRL
chr17#6370975#6467487	5	PAECs
chr17#6370975#6467487	8	CTRL
chr11#131732675#131786558	2	PAECs
chr11#131732675#131786558	3	CTRL
chr12#53454896#53497930	3	CTRL
chr12#53454896#53497930	2	PAECs
chr17#19412333#19662066	9	CTRL
chr17#19412333#19662066	6	PAECs
chr17#48212295#48243946	2	PAECs
chr17#48212295#48243946	3	CTRL
chr17#63454369#63557602	3	CTRL
chr17#63454369#63557602	2	PAECs
chr17#72735963#72772005	2	PAECs
chr17#72735963#72772005	3	CTRL
chr17#75391806#75496103	4	PAECs
chr17#75391806#75496103	6	CTRL
chr19#44244684#44318862	6	CTRL
chr19#44244684#44318862	4	PAECs
chr19#44265806#44294530	3	CTRL
chr19#44265806#44294530	2	PAECs
chr20#30043564#30096062	2	PAECs
chr20#30043564#30096062	3	CTRL
chr4#4381714#4437700	2	PAECs
chr4#4381714#4437700	3	CTRL
chr17#48099377#48170068	7	CTRL
chr17#48099377#48170068	5	PAECs
chr19#51105844#51291789	5	PAECs
chr19#51105844#51291789	7	CTRL
chr12#57513274#57582082	4	CTRL
chr12#57513274#57582082	3	PAECs
chr19#44244684#44294530	4	CTRL
chr19#44244684#44294530	3	PAECs
chr8#145176771#145293737	4	CTRL
chr8#145176771#145293737	3	PAECs
chr1#3477024#3541859	5	CTRL
chr1#3477024#3541859	4	PAECs
chr11#65303180#65361273	4	PAECs
chr11#65303180#65361273	5	CTRL
chr17#48167139#48243946	4	PAECs
chr17#48167139#48243946	5	CTRL
chr17#76103788#76176868	5	CTRL
chr17#76103788#76176868	4	PAECs
chr15#31502541#31663449	6	CTRL
chr15#31502541#31663449	5	PAECs
chr16#88504781#88599013	6	CTRL
chr16#88504781#88599013	5	PAECs
chr3#50154217#50231951	6	CTRL
chr3#50154217#50231951	5	PAECs
chr17#48069821#48170068	6	PAECs
chr17#48069821#48170068	7	CTRL
chr17#19412333#19671060	9	CTRL
chr17#19412333#19671060	8	PAECs
chr1#112896868#112917739	1	CTRL
chr1#112896868#112917739	1	PAECs
chr1#153500647#153527141	2	PAECs
chr1#153500647#153527141	2	CTRL
chr1#156654477#156680791	1	CTRL
chr1#156654477#156680791	1	PAECs
chr1#22436299#22463389	1	PAECs
chr1#22436299#22463389	1	CTRL
chr1#226292448#226314216	1	CTRL
chr1#226292448#226314216	1	PAECs
chr1#3365021#3393508	1	PAECs
chr1#3365021#3393508	1	CTRL
chr1#40067046#40124240	1	PAECs
chr1#40067046#40124240	1	CTRL
chr1#40067046#40190898	3	CTRL
chr1#40067046#40190898	3	PAECs
chr1#46866922#46998940	2	PAECs
chr1#46866922#46998940	2	CTRL
chr1#55411594#55492771	4	CTRL
chr1#55411594#55492771	4	PAECs
chr10#102317279#102643377	1	PAECs
chr10#102317279#102643377	1	CTRL
chr10#134195866#134271471	6	PAECs
chr10#134195866#134271471	6	CTRL
chr10#43243791#43283357	1	PAECs
chr10#43243791#43283357	1	CTRL
chr10#88694197#88731647	3	CTRL
chr10#88694197#88731647	3	PAECs
chr11#65303180#65365740	5	PAECs
chr11#65303180#65365740	5	CTRL
chr11#66170810#66202491	1	CTRL
chr11#66170810#66202491	1	PAECs
chr11#72949059#73005512	3	CTRL
chr11#72949059#73005512	3	PAECs
chr12#127760471#127783219	1	CTRL
chr12#127760471#127783219	1	PAECs
chr12#131319420#131360627	1	PAECs
chr12#131319420#131360627	1	CTRL
chr12#132375795#132402244	1	CTRL
chr12#132375795#132402244	1	PAECs
chr12#31265304#31397114	2	PAECs
chr12#31265304#31397114	2	CTRL
chr12#6883347#6940313	4	CTRL
chr12#6883347#6940313	4	PAECs
chr14#100518331#100579868	4	PAECs
chr14#100518331#100579868	4	CTRL
chr14#104598886#104765892	2	PAECs
chr14#104598886#104765892	2	CTRL
chr14#105185766#105223508	2	PAECs
chr14#105185766#105223508	2	CTRL
chr14#105185766#105225112	2	PAECs
chr14#105185766#105225112	2	CTRL
chr14#105276977#105298338	1	CTRL
chr14#105276977#105298338	1	PAECs
chr15#33580591#33998087	1	PAECs
chr15#33580591#33998087	1	CTRL
chr15#76345763#76437037	1	CTRL
chr15#76345763#76437037	1	PAECs
chr16#15854850#15921027	1	CTRL
chr16#15854850#15921027	1	PAECs
chr16#3048637#3083486	2	PAECs
chr16#3048637#3083486	2	CTRL
chr16#87579105#87609875	1	PAECs
chr16#87579105#87609875	1	CTRL
chr16#88504781#88633270	6	CTRL
chr16#88504781#88633270	6	PAECs
chr17#1021459#1056026	2	CTRL
chr17#1021459#1056026	2	PAECs
chr17#150069#240992	5	CTRL
chr17#150069#240992	5	PAECs
chr17#154503#240992	5	PAECs
chr17#154503#240992	5	CTRL
chr17#19547065#19662066	4	CTRL
chr17#19547065#19662066	4	PAECs
chr17#26455#164503	7	PAECs
chr17#26455#164503	7	CTRL
chr17#26728067#26749432	1	CTRL
chr17#26728067#26749432	1	PAECs
chr17#27902395#27923860	2	PAECs
chr17#27902395#27923860	2	CTRL
chr17#37678844#37709364	2	PAECs
chr17#37678844#37709364	2	CTRL
chr17#44914471#45024387	3	CTRL
chr17#44914471#45024387	3	PAECs
chr17#46744475#46873511	1	PAECs
chr17#46744475#46873511	1	CTRL
chr17#4885651#4906572	1	PAECs
chr17#4885651#4906572	1	CTRL
chr17#72735963#72782176	3	CTRL
chr17#72735963#72782176	3	PAECs
chr17#73624506#73647202	1	PAECs
chr17#73624506#73647202	1	CTRL
chr17#76103788#76251958	10	PAECs
chr17#76103788#76251958	10	CTRL
chr17#80253642#80284571	1	CTRL
chr17#80253642#80284571	1	PAECs
chr19#14537961#14588418	2	PAECs
chr19#14537961#14588418	2	CTRL
chr19#35628738#35649790	1	PAECs
chr19#35628738#35649790	1	CTRL
chr19#40367676#40408869	1	CTRL
chr19#40367676#40408869	1	PAECs
chr19#40398869#40481678	1	PAECs
chr19#40398869#40481678	1	CTRL
chr19#51203427#51291789	3	CTRL
chr19#51203427#51291789	3	PAECs
chr2#171667324#171734888	1	PAECs
chr2#171667324#171734888	1	CTRL
chr2#231708890#231857394	3	CTRL
chr2#231708890#231857394	3	PAECs
chr2#85871046#85911880	2	PAECs
chr2#85871046#85911880	2	CTRL
chr20#3692213#3735572	3	PAECs
chr20#3692213#3735572	3	CTRL
chr20#3728648#3754156	1	PAECs
chr20#3728648#3754156	1	CTRL
chr20#42839985#42944836	1	CTRL
chr20#42839985#42944836	1	PAECs
chr20#49831758#49928632	2	CTRL
chr20#49831758#49928632	2	PAECs
chr20#61330104#61376727	2	CTRL
chr20#61330104#61376727	2	PAECs
chr21#46957175#46980404	2	PAECs
chr21#46957175#46980404	2	CTRL
chr22#24580948#24632517	2	PAECs
chr22#24580948#24632517	2	CTRL
chr22#25593676#25735006	2	PAECs
chr22#25593676#25735006	2	CTRL
chr3#126640766#126684450	2	CTRL
chr3#126640766#126684450	2	PAECs
chr3#50604574#50657740	4	PAECs
chr3#50604574#50657740	4	CTRL
chr3#52457849#52485362	3	CTRL
chr3#52457849#52485362	3	PAECs
chr5#137794986#137833248	1	CTRL
chr5#137794986#137833248	1	PAECs
chr6#107991781#108174902	3	PAECs
chr6#107991781#108174902	3	CTRL
chr6#39834079#39865615	1	CTRL
chr6#39834079#39865615	1	PAECs
chr6#42038447#42077078	2	PAECs
chr6#42038447#42077078	2	CTRL
chr6#85468289#85489365	1	CTRL
chr6#85468289#85489365	1	PAECs
chr7#100156646#100191138	3	PAECs
chr7#100156646#100191138	3	CTRL
chr7#150680698#150710789	2	PAECs
chr7#150680698#150710789	2	CTRL
chr7#44275626#44352066	3	CTRL
chr7#44275626#44352066	3	PAECs
chr8#145497583#145555240	3	CTRL
chr8#145497583#145555240	3	PAECs
chr8#145592444#145639904	2	PAECs
chr8#145592444#145639904	2	CTRL
chr8#22556872#22619017	3	PAECs
chr8#22556872#22619017	3	CTRL
chr8#62046670#62385759	1	CTRL
chr8#62046670#62385759	1	PAECs
chr9#124856722#124891672	1	CTRL
chr9#124856722#124891672	1	PAECs
chr9#133928215#134006186	3	CTRL
chr9#133928215#134006186	3	PAECs
chr9#133966702#133997676	2	CTRL
chr9#133966702#133997676	2	PAECs
chr17#19412333#19675167	9	CTRL
chr17#19412333#19675167	10	PAECs
chr16#70709125#70810244	8	PAECs
chr16#70709125#70810244	7	CTRL
chr17#9605#164503	7	CTRL
chr17#9605#164503	8	PAECs
chr17#76166868#76251958	7	PAECs
chr17#76166868#76251958	6	CTRL
chr15#90696372#90768821	6	PAECs
chr15#90696372#90768821	5	CTRL
chr17#76076019#76251958	10	CTRL
chr17#76076019#76251958	12	PAECs
chr17#8471372#8654474	5	CTRL
chr17#8471372#8654474	6	PAECs
chr17#75322483#75496103	11	PAECs
chr17#75322483#75496103	9	CTRL
chr1#44678815#44789094	4	CTRL
chr1#44678815#44789094	5	PAECs
chr1#55405927#55492771	4	CTRL
chr1#55405927#55492771	5	PAECs
chr12#53454896#53589347	5	PAECs
chr12#53454896#53589347	4	CTRL
chr17#1021459#1095670	5	PAECs
chr17#1021459#1095670	4	CTRL
chr2#48823159#48959562	4	CTRL
chr2#48823159#48959562	5	PAECs
chr19#14254344#14522386	13	PAECs
chr19#14254344#14522386	10	CTRL
chr4#9120159#10021309	13	PAECs
chr4#9120159#10021309	10	CTRL
chr11#65303180#65344534	3	CTRL
chr11#65303180#65344534	4	PAECs
chr11#65303180#65346468	4	PAECs
chr11#65303180#65346468	3	CTRL
chr17#26455#240992	9	CTRL
chr17#26455#240992	12	PAECs
chr17#3762429#3800887	3	CTRL
chr17#3762429#3800887	4	PAECs
chr17#45914686#45972484	3	CTRL
chr17#45914686#45972484	4	PAECs
chr17#47026818#47114675	8	PAECs
chr17#47026818#47114675	6	CTRL
chr19#14301506#14464603	6	CTRL
chr19#14301506#14464603	8	PAECs
chr19#14306222#14464603	8	PAECs
chr19#14306222#14464603	6	CTRL
chr2#241785757#241934815	3	CTRL
chr2#241785757#241934815	4	PAECs
chr20#3692213#3754156	3	CTRL
chr20#3692213#3754156	4	PAECs
chr3#46903630#46955522	3	CTRL
chr3#46903630#46955522	4	PAECs
chr3#52440745#52485362	4	PAECs
chr3#52440745#52485362	3	CTRL
chr7#31094350#31167066	3	CTRL
chr7#31094350#31167066	4	PAECs
chr8#22547639#22619017	3	CTRL
chr8#22547639#22619017	4	PAECs
chr20#56224491#56667570	1	PAH
chr20#56224491#56667570	9	CTRL
chr20#56224491#56667570	11	PAECs
chr17#9605#203683	8	CTRL
chr17#9605#203683	11	PAECs
chr15#90681413#90768821	7	PAECs
chr15#90681413#90768821	5	CTRL
chr15#90696372#90781755	5	CTRL
chr15#90696372#90781755	7	PAECs
chr17#38592267#38694797	5	CTRL
chr17#38592267#38694797	7	PAECs
chr19#14243048#14522386	10	CTRL
chr19#14243048#14522386	14	PAECs
chr17#9605#240992	9	CTRL
chr17#9605#240992	13	PAECs
chr20#56192575#56667570	9	CTRL
chr20#56192575#56667570	1	PAH
chr20#56192575#56667570	12	PAECs
chr1#110278370#110321448	3	PAECs
chr1#110278370#110321448	2	CTRL
chr1#16330505#16387830	2	CTRL
chr1#16330505#16387830	3	PAECs
chr1#203405246#203461943	3	PAECs
chr1#203405246#203461943	2	CTRL
chr1#205883397#205907799	2	CTRL
chr1#205883397#205907799	3	PAECs
chr1#2370709#2484401	3	PAECs
chr1#2370709#2484401	2	CTRL
chr1#27622484#27727100	6	PAECs
chr1#27622484#27727100	4	CTRL
chr1#36560392#36605393	2	CTRL
chr1#36560392#36605393	3	PAECs
chr10#73139128#73473360	3	PAECs
chr10#73139128#73473360	2	CTRL
chr11#120038068#120105582	2	CTRL
chr11#120038068#120105582	3	PAECs
chr11#1669163#2177606	8	CTRL
chr11#1669163#2177606	12	PAECs
chr11#1709856#2177606	8	CTRL
chr11#1709856#2177606	12	PAECs
chr11#1709856#2182984	12	PAECs
chr11#1709856#2182984	8	CTRL
chr11#1898803#1974479	2	CTRL
chr11#1898803#1974479	3	PAECs
chr11#3066425#3118169	2	CTRL
chr11#3066425#3118169	3	PAECs
chr11#61510368#61549040	3	PAECs
chr11#61510368#61549040	2	CTRL
chr11#65400231#65425977	2	CTRL
chr11#65400231#65425977	3	PAECs
chr11#67028611#67049721	2	CTRL
chr11#67028611#67049721	3	PAECs
chr12#122209136#122237636	3	PAECs
chr12#122209136#122237636	2	CTRL
chr12#49477342#49519970	2	CTRL
chr12#49477342#49519970	3	PAECs
chr12#52761344#53269503	3	PAECs
chr12#52761344#53269503	2	CTRL
chr12#53454896#53596514	6	PAECs
chr12#53454896#53596514	4	CTRL
chr12#58115366#58171035	3	PAECs
chr12#58115366#58171035	2	CTRL
chr14#105394813#105439911	3	PAECs
chr14#105394813#105439911	2	CTRL
chr14#23942608#24037019	2	CTRL
chr14#23942608#24037019	3	PAECs
chr15#40569800#40607398	3	PAECs
chr15#40569800#40607398	2	CTRL
chr15#66120146#66154284	2	CTRL
chr15#66120146#66154284	3	PAECs
chr17#1472775#1526250	3	PAECs
chr17#1472775#1526250	2	CTRL
chr17#19547065#19671060	4	CTRL
chr17#19547065#19671060	6	PAECs
chr17#36709374#36829063	3	PAECs
chr17#36709374#36829063	2	CTRL
chr17#47017107#47114675	6	CTRL
chr17#47017107#47114675	9	PAECs
chr17#72735963#72866135	6	CTRL
chr17#72735963#72866135	9	PAECs
chr17#7365319#7405592	2	CTRL
chr17#7365319#7405592	3	PAECs
chr17#955635#1056026	6	CTRL
chr17#955635#1056026	9	PAECs
chr17#955635#1095670	12	PAECs
chr17#955635#1095670	8	CTRL
chr18#5885740#6224038	3	PAECs
chr18#5885740#6224038	2	CTRL
chr19#49004644#49092705	6	PAECs
chr19#49004644#49092705	4	CTRL
chr19#51222819#51291789	2	CTRL
chr19#51222819#51291789	3	PAECs
chr19#6213693#6243984	3	PAECs
chr19#6213693#6243984	2	CTRL
chr2#231684295#231922801	6	PAECs
chr2#231684295#231922801	4	CTRL
chr20#61294604#61444380	9	PAECs
chr20#61294604#61444380	6	CTRL
chr21#45553109#45722853	8	CTRL
chr21#45553109#45722853	12	PAECs
chr21#46970404#47305700	3	PAECs
chr21#46970404#47305700	2	CTRL
chr22#19662305#19710766	3	PAECs
chr22#19662305#19710766	2	CTRL
chr22#20189528#20231334	2	CTRL
chr22#20189528#20231334	3	PAECs
chr3#126466408#126684450	6	PAECs
chr3#126466408#126684450	4	CTRL
chr3#126640766#126706384	2	CTRL
chr3#126640766#126706384	3	PAECs
chr3#42538419#42594102	2	CTRL
chr3#42538419#42594102	3	PAECs
chr3#46741743#46955522	4	CTRL
chr3#46741743#46955522	6	PAECs
chr4#10015594#10070479	2	CTRL
chr4#10015594#10070479	3	PAECs
chr5#137780499#137844947	2	CTRL
chr5#137780499#137844947	3	PAECs
chr5#176493895#176545184	3	PAECs
chr5#176493895#176545184	2	CTRL
chr6#157543923#157700763	3	PAECs
chr6#157543923#157700763	2	CTRL
chr6#157552056#157700763	2	CTRL
chr6#157552056#157700763	3	PAECs
chr7#4676753#4727068	3	PAECs
chr7#4676753#4727068	2	CTRL
chr8#142392214#142446626	3	PAECs
chr8#142392214#142446626	2	CTRL
chr8#144618302#144654785	2	CTRL
chr8#144618302#144654785	3	PAECs
chr8#145176771#145555240	8	CTRL
chr8#145176771#145555240	12	PAECs
chr9#133966702#134006186	2	CTRL
chr9#133966702#134006186	3	PAECs
chr9#138490360#138622693	3	PAECs
chr9#138490360#138622693	2	CTRL
chr17#75314091#75496103	14	PAECs
chr17#75314091#75496103	9	CTRL
chr20#56165839#56667570	1	PAH
chr20#56165839#56667570	13	PAECs
chr20#56165839#56667570	9	CTRL
chr11#1669163#2026985	8	PAECs
chr11#1669163#2026985	5	CTRL
chr11#1709856#2026985	5	CTRL
chr11#1709856#2026985	8	PAECs
chr17#6370975#6556679	10	CTRL
chr17#6370975#6556679	16	PAECs
chr3#126393288#126706384	8	PAECs
chr3#126393288#126706384	5	CTRL
chr21#45553109#45729901	8	CTRL
chr21#45553109#45729901	13	PAECs
chr1#40277509#40372817	3	CTRL
chr1#40277509#40372817	5	PAECs
chr1#9682108#9790049	5	PAECs
chr1#9682108#9790049	3	CTRL
chr10#104148877#104243967	5	PAECs
chr10#104148877#104243967	3	CTRL
chr11#119532151#119605292	5	PAECs
chr11#119532151#119605292	3	CTRL
chr11#67025170#67090177	5	PAECs
chr11#67025170#67090177	3	CTRL
chr11#67028611#67090177	3	CTRL
chr11#67028611#67090177	5	PAECs
chr12#49452821#49519970	5	PAECs
chr12#49452821#49519970	3	CTRL
chr17#16362238#16429604	5	PAECs
chr17#16362238#16429604	3	CTRL
chr17#21214987#21358931	5	PAECs
chr17#21214987#21358931	3	CTRL
chr17#3762429#3815904	5	PAECs
chr17#3762429#3815904	3	CTRL
chr17#79912763#79983989	5	PAECs
chr17#79912763#79983989	3	CTRL
chr19#14254344#14464603	10	PAECs
chr19#14254344#14464603	6	CTRL
chr19#17452418#17501745	5	PAECs
chr19#17452418#17501745	3	CTRL
chr2#231684295#231857394	5	PAECs
chr2#231684295#231857394	3	CTRL
chr2#45246862#45401741	5	PAECs
chr2#45246862#45401741	3	CTRL
chr22#24580948#24648532	3	CTRL
chr22#24580948#24648532	5	PAECs
chr3#126572851#126684450	5	PAECs
chr3#126572851#126684450	3	CTRL
chr3#184131071#184191905	3	CTRL
chr3#184131071#184191905	5	PAECs
chr3#50187317#50231951	5	PAECs
chr3#50187317#50231951	3	CTRL
chr6#42038447#42139496	5	PAECs
chr6#42038447#42139496	3	CTRL
chr6#43736968#43974675	5	PAECs
chr6#43736968#43974675	3	CTRL
chr8#58089871#58261062	5	PAECs
chr8#58089871#58261062	3	CTRL
chr9#129912389#129966687	3	CTRL
chr9#129912389#129966687	5	PAECs
chr17#19261389#19671060	19	PAECs
chr17#19261389#19671060	11	CTRL
chr1#27319238#27376741	4	CTRL
chr1#27319238#27376741	7	PAECs
chr1#44678815#44832393	7	PAECs
chr1#44678815#44832393	4	CTRL
chr1#47988473#48181227	4	CTRL
chr1#47988473#48181227	7	PAECs
chr10#72658323#72974176	4	CTRL
chr10#72658323#72974176	7	PAECs
chr12#6857361#6940313	4	CTRL
chr12#6857361#6940313	7	PAECs
chr13#111591902#111707848	7	PAECs
chr13#111591902#111707848	4	CTRL
chr17#41466622#41566104	7	PAECs
chr17#41466622#41566104	4	CTRL
chr21#46892659#47245540	4	CTRL
chr21#46892659#47245540	7	PAECs
chr3#126466408#126706384	7	PAECs
chr3#126466408#126706384	4	CTRL
chr6#42223750#42504882	4	CTRL
chr6#42223750#42504882	7	PAECs
chr9#139419756#139514668	4	CTRL
chr9#139419756#139514668	7	PAECs
chr10#71399511#71565689	4	CTRL
chr10#71399511#71565689	1	PAH
chr10#71399511#71565689	6	PAECs
chr20#56224491#56759601	9	CTRL
chr20#56224491#56759601	15	PAECs
chr20#56224491#56759601	1	PAH
chr1#27319238#27428935	5	CTRL
chr1#27319238#27428935	9	PAECs
chr11#1898803#2177606	5	CTRL
chr11#1898803#2177606	9	PAECs
chr17#63284860#63557602	9	PAECs
chr17#63284860#63557602	5	CTRL
chr20#61294604#61428489	5	CTRL
chr20#61294604#61428489	9	PAECs
chr3#126393288#126726151	5	CTRL
chr3#126393288#126726151	9	PAECs
chr8#7251111#7776330	9	PAECs
chr8#7251111#7776330	5	CTRL
chr15#31502541#31732620	6	CTRL
chr15#31502541#31732620	11	PAECs
chr17#38592267#38721885	11	PAECs
chr17#38592267#38721885	6	CTRL
chr1#3365021#3722744	9	CTRL
chr1#3365021#3722744	17	PAECs
chr20#56192575#56759601	9	CTRL
chr20#56192575#56759601	1	PAH
chr20#56192575#56759601	16	PAECs
chr20#56224491#56790178	16	PAECs
chr20#56224491#56790178	9	CTRL
chr20#56224491#56790178	1	PAH
chr17#19261389#19675167	21	PAECs
chr17#19261389#19675167	11	CTRL
chr1#110256425#110321448	2	CTRL
chr1#110256425#110321448	4	PAECs
chr1#153500647#153545949	4	PAECs
chr1#153500647#153545949	2	CTRL
chr1#155012629#155039746	2	PAECs
chr1#155012629#155039746	1	CTRL
chr1#157934715#157967171	2	PAECs
chr1#157934715#157967171	1	CTRL
chr1#16330505#16364014	2	PAECs
chr1#16330505#16364014	1	CTRL
chr1#203303600#203415246	3	CTRL
chr1#203303600#203415246	6	PAECs
chr1#203333432#203415246	4	PAECs
chr1#203333432#203415246	2	CTRL
chr1#20422650#20442320	1	CTRL
chr1#20422650#20442320	2	PAECs
chr1#20422650#20484073	4	PAECs
chr1#20422650#20484073	2	CTRL
chr1#205633328#205653531	1	CTRL
chr1#205633328#205653531	2	PAECs
chr1#20896961#20964678	3	CTRL
chr1#20896961#20964678	6	PAECs
chr1#20896961#20971713	3	CTRL
chr1#20896961#20971713	6	PAECs
chr1#2340656#2484401	4	PAECs
chr1#2340656#2484401	2	CTRL
chr1#27288383#27329238	2	CTRL
chr1#27288383#27329238	4	PAECs
chr1#27622484#27719828	3	CTRL
chr1#27622484#27719828	6	PAECs
chr1#32124613#32175951	2	CTRL
chr1#32124613#32175951	4	PAECs
chr1#32124613#32260101	8	PAECs
chr1#32124613#32260101	4	CTRL
chr1#32130941#32178765	2	CTRL
chr1#32130941#32178765	4	PAECs
chr1#32223433#32260101	1	CTRL
chr1#32223433#32260101	2	PAECs
chr1#3365021#3541859	6	CTRL
chr1#3365021#3541859	12	PAECs
chr1#3402775#3536894	10	PAECs
chr1#3402775#3536894	5	CTRL
chr1#41073201#41139884	2	PAECs
chr1#41073201#41139884	1	CTRL
chr1#41091449#41139884	1	CTRL
chr1#41091449#41139884	2	PAECs
chr1#46763977#46812122	2	PAECs
chr1#46763977#46812122	1	CTRL
chr1#46903248#46998940	2	PAECs
chr1#46903248#46998940	1	CTRL
chr1#46907638#46998940	1	CTRL
chr1#46907638#46998940	2	PAECs
chr1#55411594#55467139	4	PAECs
chr1#55411594#55467139	2	CTRL
chr1#6301454#6408611	6	PAECs
chr1#6301454#6408611	3	CTRL
chr1#9065431#9166681	2	CTRL
chr1#9065431#9166681	4	PAECs
chr10#100017594#100074604	1	CTRL
chr10#100017594#100074604	2	PAECs
chr10#102969364#103056057	1	CTRL
chr10#102969364#103056057	2	PAECs
chr10#134038364#134271471	7	CTRL
chr10#134038364#134271471	14	PAECs
chr10#62304539#62412328	1	CTRL
chr10#62304539#62412328	2	PAECs
chr10#73068987#73473360	4	CTRL
chr10#73068987#73473360	8	PAECs
chr10#73074251#73473360	4	CTRL
chr10#73074251#73473360	8	PAECs
chr10#95309509#95445465	2	PAECs
chr10#95309509#95445465	1	CTRL
chr10#97844900#97895025	2	PAECs
chr10#97844900#97895025	1	CTRL
chr11#2016985#2177606	3	CTRL
chr11#2016985#2177606	6	PAECs
chr11#45127663#45320565	3	CTRL
chr11#45127663#45320565	6	PAECs
chr11#46368968#46395494	2	PAECs
chr11#46368968#46395494	1	CTRL
chr11#61661116#61719907	2	CTRL
chr11#61661116#61719907	4	PAECs
chr11#63530937#63586026	1	CTRL
chr11#63530937#63586026	2	PAECs
chr11#64080312#64128432	2	CTRL
chr11#64080312#64128432	4	PAECs
chr11#65764831#65794861	1	CTRL
chr11#65764831#65794861	2	PAECs
chr11#66170810#66211711	1	CTRL
chr11#66170810#66211711	2	PAECs
chr11#67028611#67061291	2	CTRL
chr11#67028611#67061291	4	PAECs
chr11#67051291#67090177	2	PAECs
chr11#67051291#67090177	1	CTRL
chr11#69790490#69979760	6	PAECs
chr11#69790490#69979760	3	CTRL
chr11#72431236#72509851	6	PAECs
chr11#72431236#72509851	3	CTRL
chr11#75429463#75484660	1	CTRL
chr11#75429463#75484660	2	PAECs
chr11#920254#1056075	3	CTRL
chr11#920254#1056075	6	PAECs
chr12#113482134#113541302	2	PAECs
chr12#113482134#113541302	1	CTRL
chr12#113745414#113868173	3	CTRL
chr12#113745414#113868173	6	PAECs
chr12#121494095#121553369	2	CTRL
chr12#121494095#121553369	4	PAECs
chr12#122244917#122331847	4	PAECs
chr12#122244917#122331847	2	CTRL
chr12#54090807#54142425	2	PAECs
chr12#54090807#54142425	1	CTRL
chr12#54090807#54145629	2	PAECs
chr12#54090807#54145629	1	CTRL
chr12#58115366#58151037	1	CTRL
chr12#58115366#58151037	2	PAECs
chr12#7163054#7250390	1	CTRL
chr12#7163054#7250390	2	PAECs
chr13#111562571#111707848	4	CTRL
chr13#111562571#111707848	8	PAECs
chr14#105127360#105180185	2	CTRL
chr14#105127360#105180185	4	PAECs
chr14#27062521#27205898	2	PAECs
chr14#27062521#27205898	1	CTRL
chr14#69286864#69315719	1	CTRL
chr14#69286864#69315719	2	PAECs
chr14#93413184#93603922	4	CTRL
chr14#93413184#93603922	8	PAECs
chr15#33988087#34026983	2	PAECs
chr15#33988087#34026983	1	CTRL
chr15#40566825#40607398	2	CTRL
chr15#40566825#40607398	4	PAECs
chr15#74184930#74262163	8	PAECs
chr15#74184930#74262163	4	CTRL
chr15#74661846#74736282	2	CTRL
chr15#74661846#74736282	4	PAECs
chr15#75057566#75132870	3	CTRL
chr15#75057566#75132870	6	PAECs
chr15#79044557#79106664	4	PAECs
chr15#79044557#79106664	2	CTRL
chr16#1908914#1984890	2	PAECs
chr16#1908914#1984890	1	CTRL
chr16#2004284#2027014	1	CTRL
chr16#2004284#2027014	2	PAECs
chr16#4385264#4458726	4	CTRL
chr16#4385264#4458726	8	PAECs
chr16#57504897#57558643	2	CTRL
chr16#57504897#57558643	4	PAECs
chr16#633858#681905	1	CTRL
chr16#633858#681905	2	PAECs
chr17#1488653#1526250	2	PAECs
chr17#1488653#1526250	1	CTRL
chr17#16351694#16429604	6	PAECs
chr17#16351694#16429604	3	CTRL
chr17#26703507#26749432	2	CTRL
chr17#26703507#26749432	4	PAECs
chr17#36500373#36576250	1	CTRL
chr17#36500373#36576250	2	PAECs
chr17#36643479#36829063	6	PAECs
chr17#36643479#36829063	3	CTRL
chr17#36828488#36897000	6	PAECs
chr17#36828488#36897000	3	CTRL
chr17#38592267#38637590	4	PAECs
chr17#38592267#38637590	2	CTRL
chr17#39648103#39710303	3	CTRL
chr17#39648103#39710303	6	PAECs
chr17#4807705#4847994	2	PAECs
chr17#4807705#4847994	1	CTRL
chr17#48273291#48352632	2	PAECs
chr17#48273291#48352632	1	CTRL
chr17#48273291#48355579	1	CTRL
chr17#48273291#48355579	2	PAECs
chr17#48273291#48379858	4	PAECs
chr17#48273291#48379858	2	CTRL
chr17#48855719#48924515	1	CTRL
chr17#48855719#48924515	2	PAECs
chr17#72782794#72866135	6	PAECs
chr17#72782794#72866135	3	CTRL
chr17#73069108#73089916	1	CTRL
chr17#73069108#73089916	2	PAECs
chr17#73507073#73589745	2	CTRL
chr17#73507073#73589745	4	PAECs
chr17#73624506#73654541	1	CTRL
chr17#73624506#73654541	2	PAECs
chr17#74450709#74507367	3	CTRL
chr17#74450709#74507367	6	PAECs
chr17#77010956#77043986	4	PAECs
chr17#77010956#77043986	2	CTRL
chr17#7915366#7965578	2	PAECs
chr17#7915366#7965578	1	CTRL
chr17#79912763#79940341	1	CTRL
chr17#79912763#79940341	2	PAECs
chr18#12267101#12312967	4	PAECs
chr18#12267101#12312967	2	CTRL
chr19#13300977#13378170	2	CTRL
chr19#13300977#13378170	4	PAECs
chr19#14635546#14672263	2	CTRL
chr19#14635546#14672263	4	PAECs
chr19#1667263#1801266	2	PAECs
chr19#1667263#1801266	1	CTRL
chr19#17311141#17351310	4	PAECs
chr19#17311141#17351310	2	CTRL
chr19#17366683#17398974	1	CTRL
chr19#17366683#17398974	2	PAECs
chr19#17452418#17506974	3	CTRL
chr19#17452418#17506974	6	PAECs
chr19#17602272#17627534	2	PAECs
chr19#17602272#17627534	1	CTRL
chr19#18218951#18284337	4	PAECs
chr19#18218951#18284337	2	CTRL
chr19#1924310#1946047	2	PAECs
chr19#1924310#1946047	1	CTRL
chr19#2643517#2754200	2	CTRL
chr19#2643517#2754200	4	PAECs
chr19#35530512#35586756	1	CTRL
chr19#35530512#35586756	2	PAECs
chr19#38388462#38483300	6	PAECs
chr19#38388462#38483300	3	CTRL
chr19#42607735#42642293	1	CTRL
chr19#42607735#42642293	2	PAECs
chr19#42632293#42693525	2	PAECs
chr19#42632293#42693525	1	CTRL
chr19#49004644#49068744	2	CTRL
chr19#49004644#49068744	4	PAECs
chr19#5768962#5799206	1	CTRL
chr19#5768962#5799206	2	PAECs
chr19#7808938#7869809	4	PAECs
chr19#7808938#7869809	2	CTRL
chr2#10298046#10448473	4	CTRL
chr2#10298046#10448473	8	PAECs
chr2#121848151#122118910	4	PAECs
chr2#121848151#122118910	2	CTRL
chr2#131550417#131636561	1	CTRL
chr2#131550417#131636561	2	PAECs
chr2#168144159#168980548	1	CTRL
chr2#168144159#168980548	2	PAECs
chr2#169961490#169993397	2	PAECs
chr2#169961490#169993397	1	CTRL
chr2#241254397#241382930	1	CTRL
chr2#241254397#241382930	2	PAECs
chr20#34739441#34792722	4	PAECs
chr20#34739441#34792722	2	CTRL
chr20#37269795#37365315	1	CTRL
chr20#37269795#37365315	2	PAECs
chr20#62456512#62495376	4	PAECs
chr20#62456512#62495376	2	CTRL
chr22#17647803#17687295	2	PAECs
chr22#17647803#17687295	1	CTRL
chr22#20767580#20856265	4	PAECs
chr22#20767580#20856265	2	CTRL
chr22#20913815#21057483	4	PAECs
chr22#20913815#21057483	2	CTRL
chr22#27994727#28206049	4	CTRL
chr22#27994727#28206049	8	PAECs
chr22#29545775#29646804	4	PAECs
chr22#29545775#29646804	2	CTRL
chr3#123356395#123376462	1	CTRL
chr3#123356395#123376462	2	PAECs
chr3#126393288#127179728	6	CTRL
chr3#126393288#127179728	12	PAECs
chr3#126417768#126706384	8	PAECs
chr3#126417768#126706384	4	CTRL
chr3#126466408#126726151	8	PAECs
chr3#126466408#126726151	4	CTRL
chr3#12904527#12938527	2	PAECs
chr3#12904527#12938527	1	CTRL
chr3#138650309#139053470	4	PAECs
chr3#138650309#139053470	2	CTRL
chr3#142542394#142629018	1	CTRL
chr3#142542394#142629018	2	PAECs
chr3#46731928#46955522	8	PAECs
chr3#46731928#46955522	4	CTRL
chr3#51985543#52013492	1	CTRL
chr3#51985543#52013492	2	PAECs
chr5#139025105#139074819	4	PAECs
chr5#139025105#139074819	2	CTRL
chr5#148756466#148815734	2	PAECs
chr5#148756466#148815734	1	CTRL
chr5#179715428#179747832	1	CTRL
chr5#179715428#179747832	2	PAECs
chr6#163752055#163781425	2	PAECs
chr6#163752055#163781425	1	CTRL
chr6#33552623#33645511	8	PAECs
chr6#33552623#33645511	4	CTRL
chr6#39828255#39865615	1	CTRL
chr6#39828255#39865615	2	PAECs
chr6#41544367#41564930	1	CTRL
chr6#41544367#41564930	2	PAECs
chr6#43935446#44047310	4	CTRL
chr6#43935446#44047310	8	PAECs
chr7#100061962#100085915	2	CTRL
chr7#100061962#100085915	4	PAECs
chr7#100156646#100294591	4	CTRL
chr7#100156646#100294591	8	PAECs
chr7#100393165#100455045	6	PAECs
chr7#100393165#100455045	3	CTRL
chr7#98045483#98444360	1	CTRL
chr7#98045483#98444360	2	PAECs
chr7#99741602#99771569	1	CTRL
chr7#99741602#99771569	2	PAECs
chr8#143859029#143903017	1	CTRL
chr8#143859029#143903017	2	PAECs
chr8#145592444#145674454	2	CTRL
chr8#145592444#145674454	4	PAECs
chr8#22427252#22451123	2	PAECs
chr8#22427252#22451123	1	CTRL
chr9#139374553#139530550	6	CTRL
chr9#139374553#139530550	12	PAECs
chr9#139377933#139530550	6	CTRL
chr9#139377933#139530550	12	PAECs
chr9#139401450#139530550	5	CTRL
chr9#139401450#139530550	10	PAECs
chr20#56165839#56759601	1	PAH
chr20#56165839#56759601	9	CTRL
chr20#56165839#56759601	17	PAECs
chr20#56192575#56790178	1	PAH
chr20#56192575#56790178	9	CTRL
chr20#56192575#56790178	17	PAECs
chr10#71451165#71565689	1	PAH
chr10#71451165#71565689	5	PAECs
chr10#71451165#71565689	3	CTRL
chr17#53917794#54402317	5	PAECs
chr17#53917794#54402317	3	CTRL
chr17#53917794#54402317	1	PAH
chr22#19614994#19710766	5	PAECs
chr22#19614994#19710766	3	CTRL
chr22#19614994#19710766	1	PAH
chr17#75322483#76015179	23	PAECs
chr17#75322483#76015179	11	CTRL
chr8#145176771#145739746	11	CTRL
chr8#145176771#145739746	23	PAECs
chr2#121261794#121677562	9	CTRL
chr2#121261794#121677562	19	PAECs
chr20#56165839#56790178	1	PAH
chr20#56165839#56790178	9	CTRL
chr20#56165839#56790178	18	PAECs
chr10#134031793#134271471	15	PAECs
chr10#134031793#134271471	7	CTRL
chr17#8329248#8654474	1	PAH
chr17#8329248#8654474	14	PAECs
chr17#8329248#8654474	7	CTRL
chr17#46964852#47114675	13	PAECs
chr17#46964852#47114675	6	CTRL
chr3#126393288#127268456	6	CTRL
chr3#126393288#127268456	13	PAECs
chr1#3402775#3541859	5	CTRL
chr1#3402775#3541859	11	PAECs
chr11#1612049#2026985	5	CTRL
chr11#1612049#2026985	11	PAECs
chr17#21178303#21420529	11	PAECs
chr17#21178303#21420529	5	CTRL
chr17#63269727#63557602	11	PAECs
chr17#63269727#63557602	5	CTRL
chr3#126466408#127179728	11	PAECs
chr3#126466408#127179728	5	CTRL
chr10#71399511#71722979	19	PAECs
chr10#71399511#71722979	1	PAH
chr10#71399511#71722979	9	CTRL
chr1#16403995#16486682	4	CTRL
chr1#16403995#16486682	9	PAECs
chr1#203303600#203461943	9	PAECs
chr1#203303600#203461943	4	CTRL
chr1#203306576#203461943	9	PAECs
chr1#203306576#203461943	4	CTRL
chr11#72891637#73005512	4	CTRL
chr11#72891637#73005512	9	PAECs
chr12#6839971#6940313	9	PAECs
chr12#6839971#6940313	4	CTRL
chr14#23122716#23187720	4	CTRL
chr14#23122716#23187720	9	PAECs
chr14#93413184#93610378	4	CTRL
chr14#93413184#93610378	9	PAECs
chr19#48987578#49092705	9	PAECs
chr19#48987578#49092705	4	CTRL
chr5#139009259#139150327	9	PAECs
chr5#139009259#139150327	4	CTRL
chr6#33548579#33645511	4	CTRL
chr6#33548579#33645511	9	PAECs
chr6#42223750#42520645	4	CTRL
chr6#42223750#42520645	9	PAECs
chr20#61070889#61428489	16	PAECs
chr20#61070889#61428489	7	CTRL
chr1#203333432#203461943	7	PAECs
chr1#203333432#203461943	3	CTRL
chr1#47988473#48175067	3	CTRL
chr1#47988473#48175067	7	PAECs
chr10#72680680#72974176	3	CTRL
chr10#72680680#72974176	7	PAECs
chr11#120038068#120178788	7	PAECs
chr11#120038068#120178788	3	CTRL
chr11#1969813#2177606	3	CTRL
chr11#1969813#2177606	7	PAECs
chr11#45127663#45359148	3	CTRL
chr11#45127663#45359148	7	PAECs
chr11#72431236#72529905	7	PAECs
chr11#72431236#72529905	3	CTRL
chr12#113745414#113904895	3	CTRL
chr12#113745414#113904895	7	PAECs
chr14#100569868#100664364	3	CTRL
chr14#100569868#100664364	7	PAECs
chr17#16649794#16900218	7	PAECs
chr17#16649794#16900218	3	CTRL
chr17#21214987#21420529	3	CTRL
chr17#21214987#21420529	7	PAECs
chr17#40756297#40837731	7	PAECs
chr17#40756297#40837731	3	CTRL
chr17#42016380#42124022	7	PAECs
chr17#42016380#42124022	3	CTRL
chr17#46957495#47114675	6	CTRL
chr17#46957495#47114675	14	PAECs
chr19#17311141#17398974	3	CTRL
chr19#17311141#17398974	7	PAECs
chr19#46429561#46518077	3	CTRL
chr19#46429561#46518077	7	PAECs
chr2#97477237#97783604	3	CTRL
chr2#97477237#97783604	7	PAECs
chr20#49626899#49928632	7	PAECs
chr20#49626899#49928632	3	CTRL
chr20#61070889#61304604	3	CTRL
chr20#61070889#61304604	7	PAECs
chr3#184131071#184236774	3	CTRL
chr3#184131071#184236774	7	PAECs
chr6#148894709#149353878	7	PAECs
chr6#148894709#149353878	3	CTRL
chr9#139837475#139935085	7	PAECs
chr9#139837475#139935085	3	CTRL
chr20#56079921#56790178	1	PAH
chr20#56079921#56790178	20	PAECs
chr20#56079921#56790178	9	CTRL
chr20#56084652#56790178	1	PAH
chr20#56084652#56790178	20	PAECs
chr20#56084652#56790178	9	CTRL
chr7#45698005#45899087	3	CTRL
chr7#45698005#45899087	2	PAH
chr7#45698005#45899087	5	PAECs
chr7#367703#649409	8	CTRL
chr7#367703#649409	19	PAECs
chr9#126884356#127110260	8	CTRL
chr9#126884356#127110260	19	PAECs
chr10#71399511#71679782	1	PAH
chr10#71399511#71679782	8	CTRL
chr10#71399511#71679782	18	PAECs
chr1#27288383#27428935	5	CTRL
chr1#27288383#27428935	12	PAECs
chr10#71555689#71679782	12	PAECs
chr10#71555689#71679782	5	CTRL
chr15#90696372#90835107	12	PAECs
chr15#90696372#90835107	5	CTRL
chr3#126393288#126901275	12	PAECs
chr3#126393288#126901275	5	CTRL
chr6#43736968#44035914	5	CTRL
chr6#43736968#44035914	12	PAECs
chr9#139374553#139524562	12	PAECs
chr9#139374553#139524562	5	CTRL
chr9#139377933#139524562	12	PAECs
chr9#139377933#139524562	5	CTRL
chr20#56065718#56790178	1	PAH
chr20#56065718#56790178	9	CTRL
chr20#56065718#56790178	21	PAECs
chr1#16854123#17205467	13	CTRL
chr1#16854123#17205467	32	PAECs
chr1#16855724#17205467	32	PAECs
chr1#16855724#17205467	13	CTRL
chr1#32024651#32064990	5	PAECs
chr1#32024651#32064990	2	CTRL
chr1#32124613#32178765	5	PAECs
chr1#32124613#32178765	2	CTRL
chr1#32130941#32185717	5	PAECs
chr1#32130941#32185717	2	CTRL
chr1#55405927#55467139	5	PAECs
chr1#55405927#55467139	2	CTRL
chr10#102271698#102643377	5	PAECs
chr10#102271698#102643377	2	CTRL
chr10#72658323#73050017	6	CTRL
chr10#72658323#73050017	15	PAECs
chr10#73074251#73142110	5	PAECs
chr10#73074251#73142110	2	CTRL
chr11#1898803#2026985	2	CTRL
chr11#1898803#2026985	5	PAECs
chr11#3053553#3118169	2	CTRL
chr11#3053553#3118169	5	PAECs
chr11#63763280#63921442	5	PAECs
chr11#63763280#63921442	2	CTRL
chr11#63763280#63925912	5	PAECs
chr11#63763280#63925912	2	CTRL
chr11#64550209#64616744	2	CTRL
chr11#64550209#64616744	5	PAECs
chr11#75914177#76034825	5	PAECs
chr11#75914177#76034825	2	CTRL
chr11#76833402#76904620	2	CTRL
chr11#76833402#76904620	5	PAECs
chr12#52761344#53278361	2	CTRL
chr12#52761344#53278361	5	PAECs
chr14#105112421#105180185	2	CTRL
chr14#105112421#105180185	5	PAECs
chr14#105229879#105292124	2	CTRL
chr14#105229879#105292124	5	PAECs
chr14#105229879#105298338	5	PAECs
chr14#105229879#105298338	2	CTRL
chr14#75322782#75377850	5	PAECs
chr14#75322782#75377850	2	CTRL
chr15#89162379#89382752	2	CTRL
chr15#89162379#89382752	5	PAECs
chr16#57491574#57558643	2	CTRL
chr16#57491574#57558643	5	PAECs
chr17#1472775#1537951	5	PAECs
chr17#1472775#1537951	2	CTRL
chr17#15726843#15907063	15	PAECs
chr17#15726843#15907063	6	CTRL
chr17#36661348#36829063	2	CTRL
chr17#36661348#36829063	5	PAECs
chr17#36828488#36867641	5	PAECs
chr17#36828488#36867641	2	CTRL
chr17#3762429#3913374	6	CTRL
chr17#3762429#3913374	15	PAECs
chr17#41766669#41842462	5	PAECs
chr17#41766669#41842462	2	CTRL
chr17#73061132#73106840	2	CTRL
chr17#73061132#73106840	5	PAECs
chr17#7412892#7469256	2	CTRL
chr17#7412892#7469256	5	PAECs
chr17#74239628#74280715	2	CTRL
chr17#74239628#74280715	5	PAECs
chr17#79111816#79179712	5	PAECs
chr17#79111816#79179712	2	CTRL
chr17#81030251#81157692	4	CTRL
chr17#81030251#81157692	10	PAECs
chr19#35628738#35765956	5	PAECs
chr19#35628738#35765956	2	CTRL
chr19#41023509#41109705	5	PAECs
chr19#41023509#41109705	2	CTRL
chr19#41030498#41109705	5	PAECs
chr19#41030498#41109705	2	CTRL
chr19#6213693#6276709	5	PAECs
chr19#6213693#6276709	2	CTRL
chr2#129074584#129294413	2	CTRL
chr2#129074584#129294413	5	PAECs
chr2#241167113#241382930	5	PAECs
chr2#241167113#241382930	2	CTRL
chr2#71914694#72030641	2	CTRL
chr2#71914694#72030641	5	PAECs
chr2#72001153#72382710	10	PAECs
chr2#72001153#72382710	4	CTRL
chr20#62412821#62495376	5	PAECs
chr20#62412821#62495376	2	CTRL
chr20#62412821#62500773	2	CTRL
chr20#62412821#62500773	5	PAECs
chr22#36536250#36595860	2	CTRL
chr22#36536250#36595860	5	PAECs
chr3#126674450#127179728	5	PAECs
chr3#126674450#127179728	2	CTRL
chr3#129656199#129822217	2	CTRL
chr3#129656199#129822217	5	PAECs
chr3#46741743#46941900	5	PAECs
chr3#46741743#46941900	2	CTRL
chr3#53163900#53234685	2	CTRL
chr3#53163900#53234685	5	PAECs
chr5#141076883#141198799	5	PAECs
chr5#141076883#141198799	2	CTRL
chr5#176812758#176887947	5	PAECs
chr5#176812758#176887947	2	CTRL
chr5#53534162#53790457	2	CTRL
chr5#53534162#53790457	5	PAECs
chr5#999881#1116636	5	PAECs
chr5#999881#1116636	2	CTRL
chr6#157537530#157700763	5	PAECs
chr6#157537530#157700763	2	CTRL
chr6#41565633#41655977	5	PAECs
chr6#41565633#41655977	2	CTRL
chr6#43889934#44047310	4	CTRL
chr6#43889934#44047310	10	PAECs
chr7#56067478#56123905	5	PAECs
chr7#56067478#56123905	2	CTRL
chr9#116203575#116268600	2	CTRL
chr9#116203575#116268600	5	PAECs
chr1#241582285#241653998	1	PAH
chr1#241582285#241653998	4	PAECs
chr1#241582285#241653998	2	CTRL
chr2#202655980#203048382	1	PAH
chr2#202655980#203048382	4	PAECs
chr2#202655980#203048382	2	CTRL
chr8#86370646#86990641	2	PAH
chr8#86370646#86990641	34	PAECs
chr8#86370646#86990641	14	CTRL
chr1#16819875#17246367	15	CTRL
chr1#16819875#17246367	39	PAECs
chr10#71543068#71679782	5	CTRL
chr10#71543068#71679782	13	PAECs
chr6#43732326#44047310	5	CTRL
chr6#43732326#44047310	13	PAECs
chr6#43736968#44047310	5	CTRL
chr6#43736968#44047310	13	PAECs
chr1#23025479#23220884	8	CTRL
chr1#23025479#23220884	21	PAECs
chr1#20844320#20964678	3	CTRL
chr1#20844320#20964678	8	PAECs
chr1#20844320#20971713	8	PAECs
chr1#20844320#20971713	3	CTRL
chr10#73068987#73461717	3	CTRL
chr10#73068987#73461717	8	PAECs
chr11#61633633#61719907	3	CTRL
chr11#61633633#61719907	8	PAECs
chr11#69790490#70042563	3	CTRL
chr11#69790490#70042563	8	PAECs
chr14#102985981#103065525	3	CTRL
chr14#102985981#103065525	8	PAECs
chr14#93413184#93584594	8	PAECs
chr14#93413184#93584594	3	CTRL
chr17#40990586#41086538	3	CTRL
chr17#40990586#41086538	8	PAECs
chr17#42606051#42718768	8	PAECs
chr17#42606051#42718768	3	CTRL
chr17#73755742#73828794	3	CTRL
chr17#73755742#73828794	8	PAECs
chr17#79111816#79220396	8	PAECs
chr17#79111816#79220396	3	CTRL
chr19#41030498#41145744	8	PAECs
chr19#41030498#41145744	3	CTRL
chr2#241785757#242022725	3	CTRL
chr2#241785757#242022725	8	PAECs
chr22#46513490#46697751	3	CTRL
chr22#46513490#46697751	8	PAECs
chr3#184084398#184191905	3	CTRL
chr3#184084398#184191905	8	PAECs
chr6#43964675#44047310	3	CTRL
chr6#43964675#44047310	8	PAECs
chr7#1228174#1518945	3	CTRL
chr7#1228174#1518945	8	PAECs
chr8#22525587#22619017	8	PAECs
chr8#22525587#22619017	3	CTRL
chr9#124392497#124462571	3	CTRL
chr9#124392497#124462571	8	PAECs
chr9#124397499#124462571	8	PAECs
chr9#124397499#124462571	3	CTRL
chr19#50855494#51291789	7	CTRL
chr19#50855494#51291789	19	PAECs
chr6#42038447#42520645	19	PAECs
chr6#42038447#42520645	7	CTRL
chr17#8309115#8654474	18	PAECs
chr17#8309115#8654474	7	CTRL
chr17#8309115#8654474	1	PAH
chr17#8309115#8694204	7	CTRL
chr17#8309115#8694204	18	PAECs
chr17#8309115#8694204	1	PAH
chr8#86370646#87050693	14	CTRL
chr8#86370646#87050693	36	PAECs
chr8#86370646#87050693	2	PAH
chr1#47893288#48181227	4	CTRL
chr1#47893288#48181227	11	PAECs
chr1#47897970#48181227	11	PAECs
chr1#47897970#48181227	4	CTRL
chr11#843603#1056075	11	PAECs
chr11#843603#1056075	4	CTRL
chr14#100443853#100579868	4	CTRL
chr14#100443853#100579868	11	PAECs
chr16#57620549#57759237	11	PAECs
chr16#57620549#57759237	4	CTRL
chr17#79785517#80117157	8	CTRL
chr17#79785517#80117157	22	PAECs
chr17#80234634#80413540	11	PAECs
chr17#80234634#80413540	4	CTRL
chr19#44168799#44294530	4	CTRL
chr19#44168799#44294530	11	PAECs
chr19#46381850#46525435	11	PAECs
chr19#46381850#46525435	4	CTRL
chr5#149041908#149213134	4	CTRL
chr5#149041908#149213134	11	PAECs
chr7#100298079#100468457	11	PAECs
chr7#100298079#100468457	4	CTRL
chr17#39474470#39710303	1	PAH
chr17#39474470#39710303	4	CTRL
chr17#39474470#39710303	10	PAECs
chr7#357003#681496	25	PAECs
chr7#357003#681496	9	CTRL
chr16#85144193#85259131	5	CTRL
chr16#85144193#85259131	14	PAECs
chr17#15747293#15907063	5	CTRL
chr17#15747293#15907063	14	PAECs
chr17#36575232#36829063	5	CTRL
chr17#36575232#36829063	14	PAECs
chr19#18700452#18982429	5	CTRL
chr19#18700452#18982429	14	PAECs
chr7#30835372#30983553	14	PAECs
chr7#30835372#30983553	5	CTRL
chr20#55951992#56790178	1	PAH
chr20#55951992#56790178	30	PAECs
chr20#55951992#56790178	11	CTRL
chr17#80916043#81157692	6	CTRL
chr17#80916043#81157692	17	PAECs
chr6#43686653#44047310	17	PAECs
chr6#43686653#44047310	6	CTRL
chr7#149317075#150071698	17	PAECs
chr7#149317075#150071698	6	CTRL
chr1#22996005#23220884	23	PAECs
chr1#22996005#23220884	8	CTRL
chr1#110225598#110321448	6	PAECs
chr1#110225598#110321448	2	CTRL
chr1#11719199#11784834	3	PAECs
chr1#11719199#11784834	1	CTRL
chr1#152156804#152418611	3	PAECs
chr1#152156804#152418611	1	CTRL
chr1#156623684#156652827	1	CTRL
chr1#156623684#156652827	3	PAECs
chr1#156623684#156701101	6	PAECs
chr1#156623684#156701101	2	CTRL
chr1#156654477#156701101	1	CTRL
chr1#156654477#156701101	3	PAECs
chr1#157103007#157131072	3	PAECs
chr1#157103007#157131072	1	CTRL
chr1#161174720#161201516	1	CTRL
chr1#161174720#161201516	3	PAECs
chr1#161191516#161266569	3	PAECs
chr1#161191516#161266569	1	CTRL
chr1#1620485#1660845	1	CTRL
chr1#1620485#1660845	3	PAECs
chr1#17447607#17605923	6	PAECs
chr1#17447607#17605923	2	CTRL
chr1#202157171#202289745	6	PAECs
chr1#202157171#202289745	2	CTRL
chr1#204251928#204334300	3	CTRL
chr1#204251928#204334300	9	PAECs
chr1#206658669#206762307	3	CTRL
chr1#206658669#206762307	9	PAECs
chr1#206658669#206768952	9	PAECs
chr1#206658669#206768952	3	CTRL
chr1#22453389#22607362	1	CTRL
chr1#22453389#22607362	3	PAECs
chr1#226266268#226302448	3	PAECs
chr1#226266268#226302448	1	CTRL
chr1#228322928#228358727	3	PAECs
chr1#228322928#228358727	1	CTRL
chr1#22996005#23296055	9	CTRL
chr1#22996005#23296055	27	PAECs
chr1#31862791#31900445	3	PAECs
chr1#31862791#31900445	1	CTRL
chr1#32009797#32260101	6	CTRL
chr1#32009797#32260101	18	PAECs
chr1#32024651#32089231	6	PAECs
chr1#32024651#32089231	2	CTRL
chr1#32048458#32089231	3	PAECs
chr1#32048458#32089231	1	CTRL
chr1#32124613#32185717	2	CTRL
chr1#32124613#32185717	6	PAECs
chr1#40067046#40270146	3	CTRL
chr1#40067046#40270146	9	PAECs
chr1#40277509#40444396	9	PAECs
chr1#40277509#40444396	3	CTRL
chr1#41878520#41903655	3	PAECs
chr1#41878520#41903655	1	CTRL
chr1#46763977#46818677	1	CTRL
chr1#46763977#46818677	3	PAECs
chr1#47849698#48196958	12	PAECs
chr1#47849698#48196958	4	CTRL
chr1#47893288#48196958	4	CTRL
chr1#47893288#48196958	12	PAECs
chr1#47897970#48196958	12	PAECs
chr1#47897970#48196958	4	CTRL
chr1#6301454#6469924	12	PAECs
chr1#6301454#6469924	4	CTRL
chr10#102723872#102778605	1	CTRL
chr10#102723872#102778605	3	PAECs
chr10#102916660#102979364	1	CTRL
chr10#102916660#102979364	3	PAECs
chr10#103595787#103654628	2	CTRL
chr10#103595787#103654628	6	PAECs
chr10#122697728#123373706	3	PAECs
chr10#122697728#123373706	1	CTRL
chr10#72680680#73050017	5	CTRL
chr10#72680680#73050017	15	PAECs
chr10#88694197#88819918	9	PAECs
chr10#88694197#88819918	3	CTRL
chr10#99514413#99634464	1	CTRL
chr10#99514413#99634464	3	PAECs
chr11#111149252#111322674	1	CTRL
chr11#111149252#111322674	3	PAECs
chr11#112092414#112155726	1	CTRL
chr11#112092414#112155726	3	PAECs
chr11#117684268#117822746	6	PAECs
chr11#117684268#117822746	2	CTRL
chr11#117688546#117822746	2	CTRL
chr11#117688546#117822746	6	PAECs
chr11#123446362#123505136	1	CTRL
chr11#123446362#123505136	3	PAECs
chr11#2113699#2135855	1	CTRL
chr11#2113699#2135855	3	PAECs
chr11#3357312#3434648	1	CTRL
chr11#3357312#3434648	3	PAECs
chr11#57220813#57255757	1	CTRL
chr11#57220813#57255757	3	PAECs
chr11#57220813#57300107	6	PAECs
chr11#57220813#57300107	2	CTRL
chr11#64967562#65026686	3	PAECs
chr11#64967562#65026686	1	CTRL
chr11#65053899#65088451	3	PAECs
chr11#65053899#65088451	1	CTRL
chr11#66074557#66100820	3	PAECs
chr11#66074557#66100820	1	CTRL
chr11#67039721#67090177	3	PAECs
chr11#67039721#67090177	1	CTRL
chr11#73082416#73109961	1	CTRL
chr11#73082416#73109961	3	PAECs
chr11#74986560#75044916	6	PAECs
chr11#74986560#75044916	2	CTRL
chr11#76752916#76904620	12	PAECs
chr11#76752916#76904620	4	CTRL
chr11#76769171#76807389	1	CTRL
chr11#76769171#76807389	3	PAECs
chr11#76772708#76807389	3	PAECs
chr11#76772708#76807389	1	CTRL
chr12#121494095#121538845	3	PAECs
chr12#121494095#121538845	1	CTRL
chr12#122209136#122254917	2	CTRL
chr12#122209136#122254917	6	PAECs
chr12#131305804#132200590	1	CTRL
chr12#131305804#132200590	3	PAECs
chr12#131584390#132319767	3	CTRL
chr12#131584390#132319767	9	PAECs
chr12#131584390#132323425	3	CTRL
chr12#131584390#132323425	9	PAECs
chr12#132088832#132319767	3	CTRL
chr12#132088832#132319767	9	PAECs
chr12#1905038#2054178	2	CTRL
chr12#1905038#2054178	6	PAECs
chr12#50363013#50455359	9	PAECs
chr12#50363013#50455359	3	CTRL
chr12#52716465#53278361	2	CTRL
chr12#52716465#53278361	6	PAECs
chr12#53548258#53589347	1	CTRL
chr12#53548258#53589347	3	PAECs
chr12#54758356#54778778	3	PAECs
chr12#54758356#54778778	1	CTRL
chr12#57467227#57492218	1	CTRL
chr12#57467227#57492218	3	PAECs
chr12#77713642#78084826	1	CTRL
chr12#77713642#78084826	3	PAECs
chr14#101171087#102099906	15	PAECs
chr14#101171087#102099906	5	CTRL
chr14#103980072#104018291	3	PAECs
chr14#103980072#104018291	1	CTRL
chr14#104598886#105111468	2	CTRL
chr14#104598886#105111468	6	PAECs
chr14#105629994#105671575	2	CTRL
chr14#105629994#105671575	6	PAECs
chr14#23942608#24033969	1	CTRL
chr14#23942608#24033969	3	PAECs
chr14#93148396#93255341	2	CTRL
chr14#93148396#93255341	6	PAECs
chr14#99991951#100100140	12	PAECs
chr14#99991951#100100140	4	CTRL
chr15#31484958#31786373	18	PAECs
chr15#31484958#31786373	6	CTRL
chr15#31488010#31786373	6	CTRL
chr15#31488010#31786373	18	PAECs
chr15#31502541#31786373	18	PAECs
chr15#31502541#31786373	6	CTRL
chr15#31653449#31732620	6	PAECs
chr15#31653449#31732620	2	CTRL
chr15#33521232#33998087	3	PAECs
chr15#33521232#33998087	1	CTRL
chr15#33530193#33998087	1	CTRL
chr15#33530193#33998087	3	PAECs
chr15#34630468#34664851	1	CTRL
chr15#34630468#34664851	3	PAECs
chr15#41193758#41227378	1	CTRL
chr15#41193758#41227378	3	PAECs
chr16#4359368#4384462	3	PAECs
chr16#4359368#4384462	1	CTRL
chr16#57476220#57558643	6	PAECs
chr16#57476220#57558643	2	CTRL
chr16#57620549#57775580	4	CTRL
chr16#57620549#57775580	12	PAECs
chr16#66691016#66735528	3	PAECs
chr16#66691016#66735528	1	CTRL
chr16#68291755#68326943	1	CTRL
chr16#68291755#68326943	3	PAECs
chr16#85449540#85649184	9	PAECs
chr16#85449540#85649184	3	CTRL
chr16#85688612#85756850	1	CTRL
chr16#85688612#85756850	3	PAECs
chr16#88805443#88856409	2	CTRL
chr16#88805443#88856409	6	PAECs
chr17#17395503#17477880	2	CTRL
chr17#17395503#17477880	6	PAECs
chr17#18116206#18156583	1	CTRL
chr17#18116206#18156583	3	PAECs
chr17#34086703#34137174	6	PAECs
chr17#34086703#34137174	2	CTRL
chr17#34089025#34137174	6	PAECs
chr17#34089025#34137174	2	CTRL
chr17#34895027#34952936	6	PAECs
chr17#34895027#34952936	2	CTRL
chr17#36607717#36632498	1	CTRL
chr17#36607717#36632498	3	PAECs
chr17#37358280#37393384	3	PAECs
chr17#37358280#37393384	1	CTRL
chr17#37358280#37406183	1	CTRL
chr17#37358280#37406183	3	PAECs
chr17#39889498#39962921	2	CTRL
chr17#39889498#39962921	6	PAECs
chr17#40990586#41094868	9	PAECs
chr17#40990586#41094868	3	CTRL
chr17#41990094#42124022	9	PAECs
chr17#41990094#42124022	3	CTRL
chr17#42016380#42077308	1	CTRL
chr17#42016380#42077308	3	PAECs
chr17#42156694#42180370	3	PAECs
chr17#42156694#42180370	1	CTRL
chr17#42851809#42914081	6	PAECs
chr17#42851809#42914081	2	CTRL
chr17#42992484#43101883	3	CTRL
chr17#42992484#43101883	9	PAECs
chr17#42992484#43104418	9	PAECs
chr17#42992484#43104418	3	CTRL
chr17#4464579#4534518	3	PAECs
chr17#4464579#4534518	1	CTRL
chr17#48703363#48763799	6	PAECs
chr17#48703363#48763799	2	CTRL
chr17#59483495#59666076	3	PAECs
chr17#59483495#59666076	1	CTRL
chr17#7254638#7345301	6	PAECs
chr17#7254638#7345301	2	CTRL
chr17#7254638#7469256	18	PAECs
chr17#7254638#7469256	6	CTRL
chr17#72782794#72863578	2	CTRL
chr17#72782794#72863578	6	PAECs
chr17#73105498#73132278	3	PAECs
chr17#73105498#73132278	1	CTRL
chr17#74356790#74399156	3	PAECs
chr17#74356790#74399156	1	CTRL
chr17#74400037#74460709	2	CTRL
chr17#74400037#74460709	6	PAECs
chr17#74400037#74507367	4	CTRL
chr17#74400037#74507367	12	PAECs
chr17#74457439#74507367	6	PAECs
chr17#74457439#74507367	2	CTRL
chr17#75391806#75431184	3	PAECs
chr17#75391806#75431184	1	CTRL
chr17#7888135#7965578	1	CTRL
chr17#7888135#7965578	3	PAECs
chr17#80189529#80284571	9	PAECs
chr17#80189529#80284571	3	CTRL
chr18#47725598#47888570	6	PAECs
chr18#47725598#47888570	2	CTRL
chr18#7319911#7375933	2	CTRL
chr18#7319911#7375933	6	PAECs
chr18#9966600#10524798	5	CTRL
chr18#9966600#10524798	15	PAECs
chr19#10375156#10448540	2	CTRL
chr19#10375156#10448540	6	PAECs
chr19#10509855#10540222	3	PAECs
chr19#10509855#10540222	1	CTRL
chr19#17578978#17612272	3	PAECs
chr19#17578978#17612272	1	CTRL
chr19#18218951#18368337	9	PAECs
chr19#18218951#18368337	3	CTRL
chr19#18493299#18524348	1	CTRL
chr19#18493299#18524348	3	PAECs
chr19#42580735#42602206	1	CTRL
chr19#42580735#42602206	3	PAECs
chr19#5683867#5725805	1	CTRL
chr19#5683867#5725805	3	PAECs
chr19#58893633#58956526	3	PAECs
chr19#58893633#58956526	1	CTRL
chr19#6213693#6285545	2	CTRL
chr19#6213693#6285545	6	PAECs
chr19#7740902#7869809	6	PAECs
chr19#7740902#7869809	2	CTRL
chr2#100874608#101002770	6	PAECs
chr2#100874608#101002770	2	CTRL
chr2#121096127#121284017	2	CTRL
chr2#121096127#121284017	6	PAECs
chr2#21261161#21346289	1	CTRL
chr2#21261161#21346289	3	PAECs
chr2#230927591#231030211	1	CTRL
chr2#230927591#231030211	3	PAECs
chr2#232547082#232584747	3	PAECs
chr2#232547082#232584747	1	CTRL
chr2#241611#642097	3	PAECs
chr2#241611#642097	1	CTRL
chr2#242600410#242625630	1	CTRL
chr2#242600410#242625630	3	PAECs
chr2#3637712#3703910	3	PAECs
chr2#3637712#3703910	1	CTRL
chr20#330246#417372	2	CTRL
chr20#330246#417372	6	PAECs
chr20#37269795#37385219	1	CTRL
chr20#37269795#37385219	3	PAECs
chr20#37273129#37385219	3	PAECs
chr20#37273129#37385219	1	CTRL
chr20#42839985#43019237	1	CTRL
chr20#42839985#43019237	3	PAECs
chr20#49599470#49928632	9	PAECs
chr20#49599470#49928632	3	CTRL
chr20#49604776#49928632	3	CTRL
chr20#49604776#49928632	9	PAECs
chr20#61330104#61428489	9	PAECs
chr20#61330104#61428489	3	CTRL
chr20#62401734#62500773	6	PAECs
chr20#62401734#62500773	2	CTRL
chr21#45280632#45364325	3	CTRL
chr21#45280632#45364325	9	PAECs
chr21#46970404#47245540	3	PAECs
chr21#46970404#47245540	1	CTRL
chr22#19713330#19902610	12	PAECs
chr22#19713330#19902610	4	CTRL
chr22#19755559#19902610	9	PAECs
chr22#19755559#19902610	3	CTRL
chr22#19944788#20006271	3	CTRL
chr22#19944788#20006271	9	PAECs
chr22#25626954#26178935	18	PAECs
chr22#25626954#26178935	6	CTRL
chr22#25853699#26174823	9	PAECs
chr22#25853699#26174823	3	CTRL
chr22#25853699#26178935	9	PAECs
chr22#25853699#26178935	3	CTRL
chr22#26164823#26761581	1	CTRL
chr22#26164823#26761581	3	PAECs
chr22#31025749#31068687	1	CTRL
chr22#31025749#31068687	3	PAECs
chr22#36937504#37158792	1	CTRL
chr22#36937504#37158792	3	PAECs
chr22#37557776#37599959	3	PAECs
chr22#37557776#37599959	1	CTRL
chr22#38014422#38082423	6	PAECs
chr22#38014422#38082423	2	CTRL
chr22#39886797#39915480	3	PAECs
chr22#39886797#39915480	1	CTRL
chr22#42137330#42258819	2	CTRL
chr22#42137330#42258819	6	PAECs
chr22#42213894#42258819	1	CTRL
chr22#42213894#42258819	3	PAECs
chr22#45583816#45664830	3	CTRL
chr22#45583816#45664830	9	PAECs
chr22#46254975#46380092	1	CTRL
chr22#46254975#46380092	3	PAECs
chr22#51075245#51119654	3	PAECs
chr22#51075245#51119654	1	CTRL
chr22#51109654#51135443	3	PAECs
chr22#51109654#51135443	1	CTRL
chr3#129656199#129726895	3	PAECs
chr3#129656199#129726895	1	CTRL
chr3#129656199#129830819	2	CTRL
chr3#129656199#129830819	6	PAECs
chr3#137782424#137842671	1	CTRL
chr3#137782424#137842671	3	PAECs
chr3#140725533#140916142	3	PAECs
chr3#140725533#140916142	1	CTRL
chr3#14828087#14885591	6	PAECs
chr3#14828087#14885591	2	CTRL
chr3#15144603#15252532	3	PAECs
chr3#15144603#15252532	1	CTRL
chr3#184084398#184141071	3	PAECs
chr3#184084398#184141071	1	CTRL
chr3#46903630#46941900	1	CTRL
chr3#46903630#46941900	3	PAECs
chr3#51971482#52013492	3	PAECs
chr3#51971482#52013492	1	CTRL
chr4#1345132#1520078	1	CTRL
chr4#1345132#1520078	3	PAECs
chr4#147092241#147168594	3	PAECs
chr4#147092241#147168594	1	CTRL
chr4#1744233#1817075	2	CTRL
chr4#1744233#1817075	6	PAECs
chr4#17545600#17584455	1	CTRL
chr4#17545600#17584455	3	PAECs
chr5#133370432#133481409	6	PAECs
chr5#133370432#133481409	2	CTRL
chr5#139009259#139074819	6	PAECs
chr5#139009259#139074819	2	CTRL
chr5#139343588#139427894	1	CTRL
chr5#139343588#139427894	3	PAECs
chr5#140850805#140896992	1	CTRL
chr5#140850805#140896992	3	PAECs
chr5#148756466#148818899	1	CTRL
chr5#148756466#148818899	3	PAECs
chr5#149011688#149213134	4	CTRL
chr5#149011688#149213134	12	PAECs
chr5#176877947#176933112	6	PAECs
chr5#176877947#176933112	2	CTRL
chr5#179224319#179259934	3	PAECs
chr5#179224319#179259934	1	CTRL
chr5#179715428#179903201	2	CTRL
chr5#179715428#179903201	6	PAECs
chr6#148876086#149353878	9	PAECs
chr6#148876086#149353878	3	CTRL
chr6#149062868#149274027	1	CTRL
chr6#149062868#149274027	3	PAECs
chr6#157605273#157700763	1	CTRL
chr6#157605273#157700763	3	PAECs
chr6#33552623#33605597	6	PAECs
chr6#33552623#33605597	2	CTRL
chr6#33552623#33674051	12	PAECs
chr6#33552623#33674051	4	CTRL
chr7#100075915#100477617	10	CTRL
chr7#100075915#100477617	30	PAECs
chr7#100419755#100455045	1	CTRL
chr7#100419755#100455045	3	PAECs
chr7#100855796#100892595	3	PAECs
chr7#100855796#100892595	1	CTRL
chr7#134891046#134964171	1	CTRL
chr7#134891046#134964171	3	PAECs
chr7#158492361#158538604	3	PAECs
chr7#158492361#158538604	1	CTRL
chr7#30835372#31019565	15	PAECs
chr7#30835372#31019565	5	CTRL
chr7#30835372#31022722	15	PAECs
chr7#30835372#31022722	5	CTRL
chr7#30835372#31167066	24	PAECs
chr7#30835372#31167066	8	CTRL
chr7#31018588#31167066	3	CTRL
chr7#31018588#31167066	9	PAECs
chr7#31018588#31171823	3	CTRL
chr7#31018588#31171823	9	PAECs
chr7#367703#681496	24	PAECs
chr7#367703#681496	8	CTRL
chr8#145044137#145555240	24	PAECs
chr8#145044137#145555240	8	CTRL
chr8#145592444#145739746	9	PAECs
chr8#145592444#145739746	3	CTRL
chr8#145750467#145960915	3	PAECs
chr8#145750467#145960915	1	CTRL
chr9#139837475#139897437	6	PAECs
chr9#139837475#139897437	2	CTRL
chr9#33370086#33457825	2	CTRL
chr9#33370086#33457825	6	PAECs
chr9#33399018#33471698	2	CTRL
chr9#33399018#33471698	6	PAECs
chr9#96439438#96730663	1	CTRL
chr9#96439438#96730663	3	PAECs
chr9#96442660#96730663	1	CTRL
chr9#96442660#96730663	3	PAECs
chr18#10847352#11168772	7	CTRL
chr18#10847352#11168772	20	PAECs
chr18#10847352#11168772	1	PAH
chr8#86205549#87142329	14	CTRL
chr8#86205549#87142329	40	PAECs
chr8#86205549#87142329	2	PAH
chr17#38513898#38694797	17	PAECs
chr17#38513898#38694797	6	CTRL
chr17#38513898#38694797	1	PAH
chr11#8931205#8986310	1	PAH
chr11#8931205#8986310	2	CTRL
chr11#8931205#8986310	5	PAECs
chr17#54198977#54402317	5	PAECs
chr17#54198977#54402317	1	PAH
chr17#54198977#54402317	2	CTRL
chr2#85901880#85939377	5	PAECs
chr2#85901880#85939377	1	PAH
chr2#85901880#85939377	2	CTRL
chr7#45189084#45935779	2	PAH
chr7#45189084#45935779	10	PAECs
chr7#45189084#45935779	4	CTRL
chr7#45189084#45899087	7	PAECs
chr7#45189084#45899087	3	CTRL
chr7#45189084#45899087	2	PAH
chr16#88504781#89239473	43	PAECs
chr16#88504781#89239473	14	CTRL
chr1#22987294#23296055	9	CTRL
chr1#22987294#23296055	28	PAECs
chr11#44650108#44938294	22	PAECs
chr11#44650108#44938294	7	CTRL
chr19#50855494#51430686	7	CTRL
chr19#50855494#51430686	22	PAECs
chr8#144960603#145293737	22	PAECs
chr8#144960603#145293737	7	CTRL
chr17#38513898#38721885	7	CTRL
chr17#38513898#38721885	1	PAH
chr17#38513898#38721885	21	PAECs
chr17#8282089#8654474	1	PAH
chr17#8282089#8654474	7	CTRL
chr17#8282089#8654474	21	PAECs
chr17#8282089#8694204	21	PAECs
chr17#8282089#8694204	1	PAH
chr17#8282089#8694204	7	CTRL
chr2#241785757#242168587	6	CTRL
chr2#241785757#242168587	19	PAECs
chr9#126884356#127087837	6	CTRL
chr9#126884356#127087837	19	PAECs
chr17#38509986#38694797	6	CTRL
chr17#38509986#38694797	18	PAECs
chr17#38509986#38694797	1	PAH
chr1#9682108#9932326	5	CTRL
chr1#9682108#9932326	16	PAECs
chr11#44675192#44920949	16	PAECs
chr11#44675192#44920949	5	CTRL
chr14#100443853#100664364	16	PAECs
chr14#100443853#100664364	5	CTRL
chr18#7267799#7457542	5	CTRL
chr18#7267799#7457542	16	PAECs
chr18#9966600#10531641	5	CTRL
chr18#9966600#10531641	16	PAECs
chr17#9605#608703	13	CTRL
chr17#9605#608703	41	PAECs
chr17#9605#608703	1	PAH
chr1#22996005#23261923	8	CTRL
chr1#22996005#23261923	26	PAECs
chr10#72680680#73034518	13	PAECs
chr10#72680680#73034518	4	CTRL
chr12#113745414#114355790	4	CTRL
chr12#113745414#114355790	13	PAECs
chr12#113760058#114355790	13	PAECs
chr12#113760058#114355790	4	CTRL
chr14#99986343#100100140	13	PAECs
chr14#99986343#100100140	4	CTRL
chr16#57605580#57759237	13	PAECs
chr16#57605580#57759237	4	CTRL
chr16#86929845#87082293	13	PAECs
chr16#86929845#87082293	4	CTRL
chr17#16435139#16900218	4	CTRL
chr17#16435139#16900218	13	PAECs
chr18#10027546#10524798	4	CTRL
chr18#10027546#10524798	13	PAECs
chr19#18700452#18963615	4	CTRL
chr19#18700452#18963615	13	PAECs
chr22#38034219#38192420	4	CTRL
chr22#38034219#38192420	13	PAECs
chr3#133644394#133763631	13	PAECs
chr3#133644394#133763631	4	CTRL
chr5#149011688#149219079	13	PAECs
chr5#149011688#149219079	4	CTRL
chr6#33548579#33674051	13	PAECs
chr6#33548579#33674051	4	CTRL
chr6#42178031#42520645	13	PAECs
chr6#42178031#42520645	4	CTRL
chr7#357003#819162	36	PAECs
chr7#357003#819162	11	CTRL
chr17#38509986#38721885	7	CTRL
chr17#38509986#38721885	22	PAECs
chr17#38509986#38721885	1	PAH
chr1#16819875#17751333	66	PAECs
chr1#16819875#17751333	20	CTRL
chr12#50356167#50455359	3	CTRL
chr12#50356167#50455359	10	PAECs
chr14#100024878#100100140	10	PAECs
chr14#100024878#100100140	3	CTRL
chr17#40725412#40837731	10	PAECs
chr17#40725412#40837731	3	CTRL
chr17#7292655#7393377	3	CTRL
chr17#7292655#7393377	10	PAECs
chr17#79371240#79456656	10	PAECs
chr17#79371240#79456656	3	CTRL
chr17#80867348#81157692	20	PAECs
chr17#80867348#81157692	6	CTRL
chr19#40965938#41145744	10	PAECs
chr19#40965938#41145744	3	CTRL
chr2#72020641#72382710	3	CTRL
chr2#72020641#72382710	10	PAECs
chr20#49592854#49928632	3	CTRL
chr20#49592854#49928632	10	PAECs
chr22#35821961#36024361	10	PAECs
chr22#35821961#36024361	3	CTRL
chr22#41794557#41934562	10	PAECs
chr22#41794557#41934562	3	CTRL
chr3#184131071#184264188	10	PAECs
chr3#184131071#184264188	3	CTRL
chr7#100298079#100455045	10	PAECs
chr7#100298079#100455045	3	CTRL
chr1#16943210#17283408	8	CTRL
chr1#16943210#17283408	27	PAECs
chr1#22987294#23261923	8	CTRL
chr1#22987294#23261923	27	PAECs
chr10#46978692#47605020	5	CTRL
chr10#46978692#47605020	17	PAECs
chr11#131602618#131786558	17	PAECs
chr11#131602618#131786558	5	CTRL
chr7#100298079#100707687	17	PAECs
chr7#100298079#100707687	5	CTRL
chr9#130243565#130380076	5	CTRL
chr9#130243565#130380076	17	PAECs
chr11#44637957#44938294	7	CTRL
chr11#44637957#44938294	24	PAECs
chr18#10782606#11168772	1	PAH
chr18#10782606#11168772	23	PAECs
chr18#10782606#11168772	7	CTRL
chr1#236767656#236927499	2	CTRL
chr1#236767656#236927499	7	PAECs
chr1#236767656#236943019	2	CTRL
chr1#236767656#236943019	7	PAECs
chr1#245237995#245321627	7	PAECs
chr1#245237995#245321627	2	CTRL
chr1#9839980#9932326	7	PAECs
chr1#9839980#9932326	2	CTRL
chr10#102237545#102643377	2	CTRL
chr10#102237545#102643377	7	PAECs
chr10#71976793#72129572	2	CTRL
chr10#71976793#72129572	7	PAECs
chr11#117673997#117822746	7	PAECs
chr11#117673997#117822746	2	CTRL
chr11#120038068#120175796	2	CTRL
chr11#120038068#120175796	7	PAECs
chr11#72891637#72953137	2	CTRL
chr11#72891637#72953137	7	PAECs
chr11#72891637#72959059	7	PAECs
chr11#72891637#72959059	2	CTRL
chr11#76440176#76499833	7	PAECs
chr11#76440176#76499833	2	CTRL
chr11#76752916#76830269	2	CTRL
chr11#76752916#76830269	7	PAECs
chr12#132633630#132996363	7	PAECs
chr12#132633630#132996363	2	CTRL
chr12#1900363#2054178	7	PAECs
chr12#1900363#2054178	2	CTRL
chr12#50363013#50438473	2	CTRL
chr12#50363013#50438473	7	PAECs
chr14#104539419#105111468	2	CTRL
chr14#104539419#105111468	7	PAECs
chr14#105552128#105753232	4	CTRL
chr14#105552128#105753232	14	PAECs
chr14#99980064#100100140	4	CTRL
chr14#99980064#100100140	14	PAECs
chr16#57605580#57775580	14	PAECs
chr16#57605580#57775580	4	CTRL
chr16#57638912#57687999	7	PAECs
chr16#57638912#57687999	2	CTRL
chr16#88798608#88856409	7	PAECs
chr16#88798608#88856409	2	CTRL
chr17#1472775#1557032	2	CTRL
chr17#1472775#1557032	7	PAECs
chr17#15843443#15907063	7	PAECs
chr17#15843443#15907063	2	CTRL
chr17#17254073#17325151	7	PAECs
chr17#17254073#17325151	2	CTRL
chr17#37020626#37079980	7	PAECs
chr17#37020626#37079980	2	CTRL
chr17#39889498#39973360	2	CTRL
chr17#39889498#39973360	7	PAECs
chr17#42847365#42947158	2	CTRL
chr17#42847365#42947158	7	PAECs
chr17#42851809#42947158	2	CTRL
chr17#42851809#42947158	7	PAECs
chr17#48273291#48415872	7	PAECs
chr17#48273291#48415872	2	CTRL
chr17#7335301#7387004	7	PAECs
chr17#7335301#7387004	2	CTRL
chr17#7335301#7469256	14	PAECs
chr17#7335301#7469256	4	CTRL
chr17#79983238#80117157	2	CTRL
chr17#79983238#80117157	7	PAECs
chr17#80210570#80284571	2	CTRL
chr17#80210570#80284571	7	PAECs
chr17#897613#965635	7	PAECs
chr17#897613#965635	2	CTRL
chr19#12670171#12787890	2	CTRL
chr19#12670171#12787890	7	PAECs
chr19#13207310#13378170	4	CTRL
chr19#13207310#13378170	14	PAECs
chr19#40965938#41113110	7	PAECs
chr19#40965938#41113110	2	CTRL
chr19#56899734#57615768	7	PAECs
chr19#56899734#57615768	2	CTRL
chr19#6213693#6304974	7	PAECs
chr19#6213693#6304974	2	CTRL
chr2#241849191#242022725	2	CTRL
chr2#241849191#242022725	7	PAECs
chr20#35432566#35497115	2	CTRL
chr20#35432566#35497115	7	PAECs
chr20#36015930#36167827	7	PAECs
chr20#36015930#36167827	2	CTRL
chr20#61366727#61428489	2	CTRL
chr20#61366727#61428489	7	PAECs
chr21#45225785#45400266	4	CTRL
chr21#45225785#45400266	14	PAECs
chr22#19713330#19940640	14	PAECs
chr22#19713330#19940640	4	CTRL
chr22#24105251#24196915	7	PAECs
chr22#24105251#24196915	2	CTRL
chr22#27797013#28064700	14	PAECs
chr22#27797013#28064700	4	CTRL
chr22#37436231#37599959	2	CTRL
chr22#37436231#37599959	7	PAECs
chr22#51060590#51135443	7	PAECs
chr22#51060590#51135443	2	CTRL
chr3#197682386#197812775	7	PAECs
chr3#197682386#197812775	2	CTRL
chr3#50306339#50366933	7	PAECs
chr3#50306339#50366933	2	CTRL
chr5#133370432#133486615	7	PAECs
chr5#133370432#133486615	2	CTRL
chr6#33548579#33605597	7	PAECs
chr6#33548579#33605597	2	CTRL
chr7#367703#819162	10	CTRL
chr7#367703#819162	35	PAECs
chr8#144589875#144654785	7	PAECs
chr8#144589875#144654785	2	CTRL
chr8#38321978#38565347	4	CTRL
chr8#38321978#38565347	14	PAECs
chr9#124397499#124451902	7	PAECs
chr9#124397499#124451902	2	CTRL
chr9#133736965#133878898	7	PAECs
chr9#133736965#133878898	2	CTRL
chr9#133740493#133927109	2	CTRL
chr9#133740493#133927109	7	PAECs
chr9#139677337#139935085	6	CTRL
chr9#139677337#139935085	21	PAECs
chr9#92039284#92169070	7	PAECs
chr9#92039284#92169070	2	CTRL
chr18#10847352#11159856	1	PAH
chr18#10847352#11159856	20	PAECs
[truncated: 27,059 more rows]

## Sheet: Figure 2d
Source_peak	Target_peak	ChIA_PET	Correlation	P_value
chr10#100068788#100070279	chr10#100019801#100020496	chr10#100022594#100069604	0.384866	0.127149
chr10#100068788#100070279	chr10#100027556#100030192	chr10#100022594#100069604	0.418586	0.0944787
chr10#100019801#100020496	chr10#100068788#100070279	chr10#100022594#100069604	0.384866	0.127149
chr10#100027556#100030192	chr10#100068788#100070279	chr10#100022594#100069604	0.418586	0.0944787
chr10#100027556#100030192	chr10#101003575#101004099	chr10#100022594#101006694	0.566555	0.0177299
chr10#100019801#100020496	chr10#101003575#101004099	chr10#100022594#101006694	0.459412	0.0635665
chr10#101003575#101004099	chr10#100027556#100030192	chr10#100022594#101006694	0.566555	0.0177299
chr10#101003575#101004099	chr10#100019801#100020496	chr10#100022594#101006694	0.459412	0.0635665
chr10#100226783#100228063	chr10#100423694#100424767	chr10#100227292#100423866	0.527597	0.0295116
chr10#100228643#100229832	chr10#100423694#100424767	chr10#100227292#100423866	0.645628	0.00512063
chr10#100423694#100424767	chr10#100226783#100228063	chr10#100227292#100423866	0.527597	0.0295116
chr10#100423694#100424767	chr10#100228643#100229832	chr10#100227292#100423866	0.645628	0.00512063
chr10#100228643#100229832	chr10#101003575#101004099	chr10#100227292#101006694	-0.170218	0.513652
chr10#100226783#100228063	chr10#101003575#101004099	chr10#100227292#101006694	0.55829	0.0198513
chr10#101003575#101004099	chr10#100228643#100229832	chr10#100227292#101006694	-0.170218	0.513652
chr10#101003575#101004099	chr10#100226783#100228063	chr10#100227292#101006694	0.55829	0.0198513
chr10#101151247#101153098	chr10#101189839#101191491	chr10#101152455#101193507	0.270365	0.29393
chr10#101151247#101153098	chr10#101196119#101196680	chr10#101152455#101193507	-0.154929	0.552689
chr10#101151247#101153098	chr10#101197276#101198029	chr10#101152455#101193507	0.184495	0.478405
chr10#101155080#101156280	chr10#101189839#101191491	chr10#101152455#101193507	-0.50043	0.040768
chr10#101155080#101156280	chr10#101196119#101196680	chr10#101152455#101193507	0.361253	0.15425
chr10#101155080#101156280	chr10#101197276#101198029	chr10#101152455#101193507	-0.230529	0.373373
chr10#101189839#101191491	chr10#101151247#101153098	chr10#101152455#101193507	0.270365	0.29393
chr10#101189839#101191491	chr10#101155080#101156280	chr10#101152455#101193507	-0.50043	0.040768
chr10#101196119#101196680	chr10#101151247#101153098	chr10#101152455#101193507	-0.154929	0.552689
chr10#101196119#101196680	chr10#101155080#101156280	chr10#101152455#101193507	0.361253	0.15425
chr10#101197276#101198029	chr10#101151247#101153098	chr10#101152455#101193507	0.184495	0.478405
chr10#101197276#101198029	chr10#101155080#101156280	chr10#101152455#101193507	-0.230529	0.373373
chr10#101189839#101191491	chr10#101226158#101228246	chr10#101196097#101227174	-0.420204	0.0930802
chr10#101196119#101196680	chr10#101226158#101228246	chr10#101196097#101227174	0.651399	0.0046153
chr10#101197276#101198029	chr10#101226158#101228246	chr10#101196097#101227174	0.121417	0.6425
chr10#101226158#101228246	chr10#101189839#101191491	chr10#101196097#101227174	-0.420204	0.0930802
chr10#101226158#101228246	chr10#101196119#101196680	chr10#101196097#101227174	0.651399	0.0046153
chr10#101226158#101228246	chr10#101197276#101198029	chr10#101196097#101227174	0.121417	0.6425
chr10#101189839#101191491	chr10#101310985#101311689	chr10#101196097#101308027	0.0399341	0.879052
chr10#101196119#101196680	chr10#101310985#101311689	chr10#101196097#101308027	0.0342332	0.896224
chr10#101197276#101198029	chr10#101310985#101311689	chr10#101196097#101308027	-0.170876	0.512002
chr10#101310985#101311689	chr10#101189839#101191491	chr10#101196097#101308027	0.0399341	0.879052
chr10#101310985#101311689	chr10#101196119#101196680	chr10#101196097#101308027	0.0342332	0.896224
chr10#101310985#101311689	chr10#101197276#101198029	chr10#101196097#101308027	-0.170876	0.512002
chr10#101189839#101191491	chr10#101369644#101370206	chr10#101196097#101372474	0.409352	0.102749
chr10#101196119#101196680	chr10#101369644#101370206	chr10#101196097#101372474	-0.250418	0.332337
chr10#101197276#101198029	chr10#101369644#101370206	chr10#101196097#101372474	0.092655	0.723572
chr10#101369644#101370206	chr10#101189839#101191491	chr10#101196097#101372474	0.409352	0.102749
chr10#101369644#101370206	chr10#101196119#101196680	chr10#101196097#101372474	-0.250418	0.332337
chr10#101369644#101370206	chr10#101197276#101198029	chr10#101196097#101372474	0.092655	0.723572
chr10#101386730#101387495	chr10#101465965#101466381	chr10#101390262#101470916	0.343642	0.176852
chr10#101386730#101387495	chr10#101473340#101473934	chr10#101390262#101470916	0.0683087	0.794482
chr10#101386730#101387495	chr10#101474893#101475259	chr10#101390262#101470916	-0.382443	0.129766
chr10#101389863#101391963	chr10#101465965#101466381	chr10#101390262#101470916	-0.121591	0.64202
chr10#101389863#101391963	chr10#101473340#101473934	chr10#101390262#101470916	0.32264	0.206567
chr10#101389863#101391963	chr10#101474893#101475259	chr10#101390262#101470916	0.413125	0.0993102
chr10#101465965#101466381	chr10#101386730#101387495	chr10#101390262#101470916	0.343642	0.176852
chr10#101465965#101466381	chr10#101389863#101391963	chr10#101390262#101470916	-0.121591	0.64202
chr10#101473340#101473934	chr10#101386730#101387495	chr10#101390262#101470916	0.0683087	0.794482
chr10#101473340#101473934	chr10#101389863#101391963	chr10#101390262#101470916	0.32264	0.206567
chr10#101474893#101475259	chr10#101386730#101387495	chr10#101390262#101470916	-0.382443	0.129766
chr10#101474893#101475259	chr10#101389863#101391963	chr10#101390262#101470916	0.413125	0.0993102
chr10#101603932#101606389	chr10#101802893#101804917	chr10#101606011#101806212	-0.190603	0.463695
chr10#101603932#101606389	chr10#101805524#101806390	chr10#101606011#101806212	0.379803	0.132658
chr10#101802893#101804917	chr10#101603932#101606389	chr10#101606011#101806212	-0.190603	0.463695
chr10#101805524#101806390	chr10#101603932#101606389	chr10#101606011#101806212	0.379803	0.132658
chr10#101603932#101606389	chr10#101859152#101861793	chr10#101606011#101860307	-0.294037	0.251981
chr10#101859152#101861793	chr10#101603932#101606389	chr10#101606011#101860307	-0.294037	0.251981
chr10#101988217#101990064	chr10#101603932#101606389	chr10#101606011#101988594	-0.0386336	0.882965
chr10#101603932#101606389	chr10#101988217#101990064	chr10#101606011#101988594	-0.0386336	0.882965
chr10#102001891#102002383	chr10#101603932#101606389	chr10#101606011#102000926	0.0828502	0.751908
chr10#101603932#101606389	chr10#102001891#102002383	chr10#101606011#102000926	0.0828502	0.751908
chr10#101603932#101606389	chr10#102000986#102001541	chr10#101606011#102000926	0.409221	0.10287
chr10#102000986#102001541	chr10#101603932#101606389	chr10#101606011#102000926	0.409221	0.10287
chr10#101613791#101615095	chr10#101802893#101804917	chr10#101614828#101806212	0.236681	0.360391
chr10#101613791#101615095	chr10#101805524#101806390	chr10#101614828#101806212	0.178485	0.493096
chr10#101802893#101804917	chr10#101613791#101615095	chr10#101614828#101806212	0.236681	0.360391
chr10#101805524#101806390	chr10#101613791#101615095	chr10#101614828#101806212	0.178485	0.493096
chr10#101613791#101615095	chr10#101802893#101804917	chr10#101619696#101806212	0.236681	0.360391
chr10#101613791#101615095	chr10#101805524#101806390	chr10#101619696#101806212	0.178485	0.493096
chr10#101802893#101804917	chr10#101613791#101615095	chr10#101619696#101806212	0.236681	0.360391
chr10#101802893#101804917	chr10#101622599#101624822	chr10#101619696#101806212	0.0798421	0.760664
chr10#101805524#101806390	chr10#101613791#101615095	chr10#101619696#101806212	0.178485	0.493096
chr10#101805524#101806390	chr10#101622599#101624822	chr10#101619696#101806212	-0.313277	0.220801
chr10#101622599#101624822	chr10#101802893#101804917	chr10#101619696#101806212	0.0798421	0.760664
chr10#101622599#101624822	chr10#101805524#101806390	chr10#101619696#101806212	-0.313277	0.220801
chr10#101728152#101728411	chr10#101665849#101667459	chr10#101666506#101724720	0.0746099	0.775959
chr10#101665849#101667459	chr10#101728152#101728411	chr10#101666506#101724720	0.0746099	0.775959
chr10#101665849#101667459	chr10#101722021#101725611	chr10#101666506#101724720	0.329678	0.19627
chr10#101665849#101667459	chr10#101725816#101727318	chr10#101666506#101724720	-0.0548321	0.834437
chr10#101722021#101725611	chr10#101665849#101667459	chr10#101666506#101724720	0.329678	0.19627
chr10#101725816#101727318	chr10#101665849#101667459	chr10#101666506#101724720	-0.0548321	0.834437
chr10#101665849#101667459	chr10#101768891#101770402	chr10#101666506#101769796	-0.122769	0.638772
chr10#101665849#101667459	chr10#101764917#101767532	chr10#101666506#101769796	0.347536	0.171675
chr10#101768891#101770402	chr10#101665849#101667459	chr10#101666506#101769796	-0.122769	0.638772
chr10#101764917#101767532	chr10#101665849#101667459	chr10#101666506#101769796	0.347536	0.171675
chr10#101665849#101667459	chr10#101802893#101804917	chr10#101666506#101806212	0.406339	0.105556
chr10#101665849#101667459	chr10#101805524#101806390	chr10#101666506#101806212	0.223531	0.38845
chr10#101802893#101804917	chr10#101665849#101667459	chr10#101666506#101806212	0.406339	0.105556
chr10#101805524#101806390	chr10#101665849#101667459	chr10#101666506#101806212	0.223531	0.38845
chr10#101768891#101770402	chr10#101744360#101744829	chr10#101743385#101769796	0.0498717	0.849246
chr10#101768891#101770402	chr10#101741792#101744007	chr10#101743385#101769796	0.172907	0.506921
chr10#101744360#101744829	chr10#101768891#101770402	chr10#101743385#101769796	0.0498717	0.849246
chr10#101744360#101744829	chr10#101764917#101767532	chr10#101743385#101769796	0.477141	0.0527809
chr10#101764917#101767532	chr10#101744360#101744829	chr10#101743385#101769796	0.477141	0.0527809
chr10#101764917#101767532	chr10#101741792#101744007	chr10#101743385#101769796	0.462235	0.0617485
chr10#101741792#101744007	chr10#101768891#101770402	chr10#101743385#101769796	0.172907	0.506921
chr10#101741792#101744007	chr10#101764917#101767532	chr10#101743385#101769796	0.462235	0.0617485
chr10#102097790#102098676	chr10#102193129#102194691	chr10#102098429#102193641	-0.266104	0.301899
chr10#102193129#102194691	chr10#102097790#102098676	chr10#102098429#102193641	-0.266104	0.301899
chr10#102641442#102643396	chr10#102097790#102098676	chr10#102098429#102638377	0.315569	0.217259
chr10#102097790#102098676	chr10#102641442#102643396	chr10#102098429#102638377	0.315569	0.217259
chr10#102106046#102108180	chr10#102193129#102194691	chr10#102102263#102193641	-0.133066	0.610661
chr10#102097790#102098676	chr10#102193129#102194691	chr10#102102263#102193641	-0.266104	0.301899
chr10#102193129#102194691	chr10#102106046#102108180	chr10#102102263#102193641	-0.133066	0.610661
chr10#102193129#102194691	chr10#102097790#102098676	chr10#102102263#102193641	-0.266104	0.301899
chr10#102097790#102098676	chr10#102641442#102643396	chr10#102102263#102638377	0.315569	0.217259
chr10#102641442#102643396	chr10#102097790#102098676	chr10#102102263#102638377	0.315569	0.217259
chr10#102641442#102643396	chr10#102106046#102108180	chr10#102102263#102638377	0.323424	0.205402
chr10#102106046#102108180	chr10#102641442#102643396	chr10#102102263#102638377	0.323424	0.205402
chr10#102268403#102268977	chr10#102193129#102194691	chr10#102193641#102268624	0.0526823	0.840849
chr10#102193129#102194691	chr10#102268403#102268977	chr10#102193641#102268624	0.0526823	0.840849
chr10#102193129#102194691	chr10#102280179#102281555	chr10#102193641#102279072	-0.189402	0.466569
chr10#102193129#102194691	chr10#102282413#102282901	chr10#102193641#102279072	0.202792	0.435032
chr10#102193129#102194691	chr10#102278930#102280169	chr10#102193641#102279072	-0.167138	0.52141
chr10#102280179#102281555	chr10#102193129#102194691	chr10#102193641#102279072	-0.189402	0.466569
chr10#102282413#102282901	chr10#102193129#102194691	chr10#102193641#102279072	0.202792	0.435032
chr10#102278930#102280169	chr10#102193129#102194691	chr10#102193641#102279072	-0.167138	0.52141
chr10#102641442#102643396	chr10#102193129#102194691	chr10#102193641#102638377	-0.333554	0.190747
chr10#102193129#102194691	chr10#102641442#102643396	chr10#102193641#102638377	-0.333554	0.190747
chr10#102641442#102643396	chr10#102241134#102242374	chr10#102242545#102638377	0.503599	0.0393092
chr10#102241134#102242374	chr10#102641442#102643396	chr10#102242545#102638377	0.503599	0.0393092
chr10#102280179#102281555	chr10#102641442#102643396	chr10#102276698#102638377	0.55869	0.0197442
chr10#102278930#102280169	chr10#102641442#102643396	chr10#102276698#102638377	0.526097	0.0300626
chr10#102641442#102643396	chr10#102280179#102281555	chr10#102276698#102638377	0.55869	0.0197442
chr10#102641442#102643396	chr10#102278930#102280169	chr10#102276698#102638377	0.526097	0.0300626
chr10#102321314#102322624	chr10#102632164#102632619	chr10#102322279#102631994	0.0364115	0.889657
chr10#102632164#102632619	chr10#102321314#102322624	chr10#102322279#102631994	0.0364115	0.889657
chr10#102321314#102322624	chr10#102641442#102643396	chr10#102322279#102638377	0.706834	0.00151094
chr10#102641442#102643396	chr10#102321314#102322624	chr10#102322279#102638377	0.706834	0.00151094
chr10#102723648#102724108	chr10#102772157#102774336	chr10#102728872#102773605	-0.564752	0.0181766
chr10#102728588#102730023	chr10#102772157#102774336	chr10#102728872#102773605	0.596502	0.0114866
chr10#102772157#102774336	chr10#102723648#102724108	chr10#102728872#102773605	-0.564752	0.0181766
chr10#102772157#102774336	chr10#102728588#102730023	chr10#102728872#102773605	0.596502	0.0114866
chr10#102757325#102761725	chr10#102772157#102774336	chr10#102754213#102773605	0.460464	0.062884
chr10#102772157#102774336	chr10#102757325#102761725	chr10#102754213#102773605	0.460464	0.062884
chr10#102757325#102761725	chr10#102772157#102774336	chr10#102758382#102773605	0.460464	0.062884
chr10#102772157#102774336	chr10#102757325#102761725	chr10#102758382#102773605	0.460464	0.062884
chr10#102802043#102803631	chr10#102819945#102821706	chr10#102801546#102819791	0.543487	0.0241413
chr10#102819945#102821706	chr10#102802043#102803631	chr10#102801546#102819791	0.543487	0.0241413
chr10#102802043#102803631	chr10#102825892#102828198	chr10#102801546#102827320	0.50698	0.0377968
chr10#102825892#102828198	chr10#102802043#102803631	chr10#102801546#102827320	0.50698	0.0377968
chr10#102811986#102812717	chr10#102825892#102828198	chr10#102810442#102827320	0.329167	0.197006
chr10#102825892#102828198	chr10#102811986#102812717	chr10#102810442#102827320	0.329167	0.197006
chr10#102921256#102922236	chr10#102973563#102974689	chr10#102921660#102974364	0.326574	0.200769
chr10#102973563#102974689	chr10#102921256#102922236	chr10#102921660#102974364	0.326574	0.200769
chr10#102973563#102974689	chr10#102925208#102925911	chr10#102921660#102974364	-0.518109	0.0331302
chr10#102925208#102925911	chr10#102973563#102974689	chr10#102921660#102974364	-0.518109	0.0331302
chr10#102921256#102922236	chr10#103329527#103330898	chr10#102921660#103330271	0.276799	0.282136
chr10#102925208#102925911	chr10#103329527#103330898	chr10#102921660#103330271	-0.233843	0.366348
chr10#103329527#103330898	chr10#102921256#102922236	chr10#102921660#103330271	0.276799	0.282136
chr10#103329527#103330898	chr10#102925208#102925911	chr10#102921660#103330271	-0.233843	0.366348
chr10#102925208#102925911	chr10#103542239#103543817	chr10#102921660#103540587	-0.0737998	0.778334
chr10#102921256#102922236	chr10#103542239#103543817	chr10#102921660#103540587	0.332057	0.192867
chr10#103542239#103543817	chr10#102925208#102925911	chr10#102921660#103540587	-0.0737998	0.778334
chr10#103542239#103543817	chr10#102921256#102922236	chr10#102921660#103540587	0.332057	0.192867
chr10#103051201#103052632	chr10#102973563#102974689	chr10#102974364#103051057	0.626608	0.00711103
chr10#102973563#102974689	chr10#103051201#103052632	chr10#102974364#103051057	0.626608	0.00711103
chr10#102973563#102974689	chr10#103221815#103223005	chr10#102974364#103227355	0.373244	0.140037
chr10#103221815#103223005	chr10#102973563#102974689	chr10#102974364#103227355	0.373244	0.140037
chr10#103257427#103258196	chr10#102973563#102974689	chr10#102974364#103255309	0.592626	0.0121782
chr10#103258798#103259238	chr10#102973563#102974689	chr10#102974364#103255309	0.154249	0.554454
chr10#102973563#102974689	chr10#103257427#103258196	chr10#102974364#103255309	0.592626	0.0121782
chr10#102973563#102974689	chr10#103258798#103259238	chr10#102974364#103255309	0.154249	0.554454
chr10#103329527#103330898	chr10#102973563#102974689	chr10#102974364#103330271	0.722988	0.00104074
chr10#102973563#102974689	chr10#103329527#103330898	chr10#102974364#103330271	0.722988	0.00104074
chr10#102973563#102974689	chr10#103542239#103543817	chr10#102974364#103540587	0.35512	0.161885
chr10#103542239#103543817	chr10#102973563#102974689	chr10#102974364#103540587	0.35512	0.161885
chr10#102973563#102974689	chr10#103599321#103601120	chr10#102974364#103600787	0.779788	0.00022309
chr10#103599321#103601120	chr10#102973563#102974689	chr10#102974364#103600787	0.779788	0.00022309
chr10#103814832#103816849	chr10#102973563#102974689	chr10#102974364#103815744	0.576629	0.0153888
chr10#102973563#102974689	chr10#103814832#103816849	chr10#102974364#103815744	0.576629	0.0153888
chr10#103832331#103833123	chr10#102973563#102974689	chr10#102974364#103833001	0.521608	0.0317583
chr10#102973563#102974689	chr10#103832331#103833123	chr10#102974364#103833001	0.521608	0.0317583
chr10#103031963#103032800	chr10#103200213#103200557	chr10#103031938#103201859	-0.423733	0.0900818
chr10#103031963#103032800	chr10#103197633#103198120	chr10#103031938#103201859	-0.0542427	0.836194
chr10#103200213#103200557	chr10#103031963#103032800	chr10#103031938#103201859	-0.423733	0.0900818
chr10#103197633#103198120	chr10#103031963#103032800	chr10#103031938#103201859	-0.0542427	0.836194
chr10#103031963#103032800	chr10#103329527#103330898	chr10#103031938#103330271	0.569529	0.0170115
chr10#103329527#103330898	chr10#103031963#103032800	chr10#103031938#103330271	0.569529	0.0170115
chr10#103362706#103363585	chr10#103542239#103543817	chr10#103362486#103540587	0.459251	0.0636711
chr10#103542239#103543817	chr10#103362706#103363585	chr10#103362486#103540587	0.459251	0.0636711
chr10#103599321#103601120	chr10#103769343#103770115	chr10#103595489#103769389	-0.578796	0.0149187
chr10#103599321#103601120	chr10#103768241#103768781	chr10#103595489#103769389	-0.00049414	0.998498
chr10#103589820#103591306	chr10#103769343#103770115	chr10#103595489#103769389	-0.440903	0.0764801
chr10#103589820#103591306	chr10#103768241#103768781	chr10#103595489#103769389	-0.0272721	0.917249
chr10#103769343#103770115	chr10#103599321#103601120	chr10#103595489#103769389	-0.578796	0.0149187
chr10#103769343#103770115	chr10#103589820#103591306	chr10#103595489#103769389	-0.440903	0.0764801
chr10#103768241#103768781	chr10#103599321#103601120	chr10#103595489#103769389	-0.00049414	0.998498
chr10#103768241#103768781	chr10#103589820#103591306	chr10#103595489#103769389	-0.0272721	0.917249
chr10#103649052#103649622	chr10#103599321#103601120	chr10#103600787#103649628	-0.396173	0.115426
chr10#103599321#103601120	chr10#103649052#103649622	chr10#103600787#103649628	-0.396173	0.115426
chr10#103599321#103601120	chr10#103649645#103650385	chr10#103600787#103649628	-0.144386	0.580343
chr10#103649645#103650385	chr10#103599321#103601120	chr10#103600787#103649628	-0.144386	0.580343
chr10#103599321#103601120	chr10#103768241#103768781	chr10#103600787#103769389	-0.00049414	0.998498
chr10#103599321#103601120	chr10#103769343#103770115	chr10#103600787#103769389	-0.578796	0.0149187
chr10#103768241#103768781	chr10#103599321#103601120	chr10#103600787#103769389	-0.00049414	0.998498
chr10#103769343#103770115	chr10#103599321#103601120	chr10#103600787#103769389	-0.578796	0.0149187
chr10#103824424#103825978	chr10#103599321#103601120	chr10#103600787#103825407	0.711384	0.00136368
chr10#103599321#103601120	chr10#103824424#103825978	chr10#103600787#103825407	0.711384	0.00136368
chr10#103599321#103601120	chr10#103832331#103833123	chr10#103600787#103833001	0.179649	0.490233
chr10#103832331#103833123	chr10#103599321#103601120	chr10#103600787#103833001	0.179649	0.490233
chr10#103649645#103650385	chr10#103769343#103770115	chr10#103649628#103769389	-0.0434202	0.868577
chr10#103649645#103650385	chr10#103768241#103768781	chr10#103649628#103769389	-0.179294	0.491105
chr10#103769343#103770115	chr10#103649645#103650385	chr10#103649628#103769389	-0.0434202	0.868577
chr10#103769343#103770115	chr10#103649052#103649622	chr10#103649628#103769389	0.492958	0.0443697
chr10#103768241#103768781	chr10#103649645#103650385	chr10#103649628#103769389	-0.179294	0.491105
chr10#103768241#103768781	chr10#103649052#103649622	chr10#103649628#103769389	0.233837	0.366361
chr10#103649052#103649622	chr10#103769343#103770115	chr10#103649628#103769389	0.492958	0.0443697
chr10#103649052#103649622	chr10#103768241#103768781	chr10#103649628#103769389	0.233837	0.366361
chr10#103892024#103894427	chr10#103910900#103913196	chr10#103892242#103912282	0.735324	0.000769475
chr10#103910900#103913196	chr10#103892024#103894427	chr10#103892242#103912282	0.735324	0.000769475
chr10#103928771#103930051	chr10#104112009#104112627	chr10#103928970#104112148	0.328804	0.19753
chr10#104112009#104112627	chr10#103928771#103930051	chr10#103928970#104112148	0.328804	0.19753
chr10#103928771#103930051	chr10#104153347#104156185	chr10#103928970#104159616	0.418089	0.0949117
chr10#103928771#103930051	chr10#104159021#104159799	chr10#103928970#104159616	0.781319	0.000212737
chr10#104153347#104156185	chr10#103928771#103930051	chr10#103928970#104159616	0.418089	0.0949117
chr10#104159021#104159799	chr10#103928771#103930051	chr10#103928970#104159616	0.781319	0.000212737
chr10#103928771#103930051	chr10#104159021#104159799	chr10#103928970#104163559	0.781319	0.000212737
chr10#104159021#104159799	chr10#103928771#103930051	chr10#103928970#104163559	0.781319	0.000212737
chr10#104238425#104239314	chr10#103928771#103930051	chr10#103928970#104238967	0.617006	0.0083285
chr10#103928771#103930051	chr10#104238425#104239314	chr10#103928970#104238967	0.617006	0.0083285
chr10#103985282#103986037	chr10#104101764#104104564	chr10#103990759#104107254	-0.565988	0.0178693
chr10#103985282#103986037	chr10#104112009#104112627	chr10#103990759#104107254	-0.0423208	0.871878
chr10#104101764#104104564	chr10#103985282#103986037	chr10#103990759#104107254	-0.565988	0.0178693
chr10#104101764#104104564	chr10#103990104#103992114	chr10#103990759#104107254	0.149286	0.567418
chr10#103990104#103992114	chr10#104101764#104104564	chr10#103990759#104107254	0.149286	0.567418
chr10#103990104#103992114	chr10#104112009#104112627	chr10#103990759#104107254	0.56447	0.0182474
chr10#104112009#104112627	chr10#103985282#103986037	chr10#103990759#104107254	-0.0423208	0.871878
chr10#104112009#104112627	chr10#103990104#103992114	chr10#103990759#104107254	0.56447	0.0182474
chr10#103990104#103992114	chr10#104112009#104112627	chr10#103990759#104112148	0.56447	0.0182474
chr10#103985282#103986037	chr10#104112009#104112627	chr10#103990759#104112148	-0.0423208	0.871878
chr10#104112009#104112627	chr10#103990104#103992114	chr10#103990759#104112148	0.56447	0.0182474
chr10#104112009#104112627	chr10#103985282#103986037	chr10#103990759#104112148	-0.0423208	0.871878
chr10#104159021#104159799	chr10#103990104#103992114	chr10#103990759#104159616	0.32525	0.202708
chr10#104159021#104159799	chr10#103985282#103986037	chr10#103990759#104159616	0.542256	0.024528
chr10#104153347#104156185	chr10#103990104#103992114	chr10#103990759#104159616	0.482361	0.0498833
chr10#104153347#104156185	chr10#103985282#103986037	chr10#103990759#104159616	0.255284	0.322711
chr10#103990104#103992114	chr10#104159021#104159799	chr10#103990759#104159616	0.32525	0.202708
chr10#103990104#103992114	chr10#104153347#104156185	chr10#103990759#104159616	0.482361	0.0498833
chr10#103985282#103986037	chr10#104159021#104159799	chr10#103990759#104159616	0.542256	0.024528
chr10#103985282#103986037	chr10#104153347#104156185	chr10#103990759#104159616	0.255284	0.322711
chr10#104153347#104156185	chr10#104238425#104239314	chr10#104153877#104238967	0.399278	0.112346
chr10#104238425#104239314	chr10#104153347#104156185	chr10#104153877#104238967	0.399278	0.112346
chr10#104180309#104182709	chr10#104191382#104193134	chr10#104182090#104192106	0.784733	0.000191099
chr10#104191382#104193134	chr10#104180309#104182709	chr10#104182090#104192106	0.784733	0.000191099
chr10#104261101#104262923	chr10#104343583#104344321	chr10#104263232#104343491	0.0879084	0.73725
chr10#104261101#104262923	chr10#104338911#104340804	chr10#104263232#104343491	-0.0142368	0.956751
chr10#104343583#104344321	chr10#104261101#104262923	chr10#104263232#104343491	0.0879084	0.73725
chr10#104343583#104344321	chr10#104263776#104264602	chr10#104263232#104343491	-0.0259354	0.921293
chr10#104263776#104264602	chr10#104343583#104344321	chr10#104263232#104343491	-0.0259354	0.921293
chr10#104263776#104264602	chr10#104338911#104340804	chr10#104263232#104343491	0.248671	0.335831
chr10#104338911#104340804	chr10#104261101#104262923	chr10#104263232#104343491	-0.0142368	0.956751
chr10#104338911#104340804	chr10#104263776#104264602	chr10#104263232#104343491	0.248671	0.335831
chr10#104263776#104264602	chr10#104404930#104406677	chr10#104263232#104404741	0.166388	0.523309
chr10#104263776#104264602	chr10#104401508#104404287	chr10#104263232#104404741	0.784104	0.000194941
chr10#104261101#104262923	chr10#104404930#104406677	chr10#104263232#104404741	0.00888114	0.973013
chr10#104261101#104262923	chr10#104401508#104404287	chr10#104263232#104404741	0.33169	0.193389
chr10#104404930#104406677	chr10#104263776#104264602	chr10#104263232#104404741	0.166388	0.523309
chr10#104404930#104406677	chr10#104261101#104262923	chr10#104263232#104404741	0.00888114	0.973013
chr10#104401508#104404287	chr10#104263776#104264602	chr10#104263232#104404741	0.784104	0.000194941
chr10#104401508#104404287	chr10#104261101#104262923	chr10#104263232#104404741	0.33169	0.193389
chr10#104356362#104358292	chr10#104387195#104388679	chr10#104356635#104392430	0.561918	0.0188968
chr10#104356362#104358292	chr10#104388827#104389888	chr10#104356635#104392430	0.614082	0.00873057
chr10#104356362#104358292	chr10#104392267#104394155	chr10#104356635#104392430	0.623287	0.00751476
chr10#104358550#104360686	chr10#104387195#104388679	chr10#104356635#104392430	0.37712	0.135643
chr10#104358550#104360686	chr10#104388827#104389888	chr10#104356635#104392430	0.411096	0.101149
chr10#104358550#104360686	chr10#104392267#104394155	chr10#104356635#104392430	0.637273	0.00593054
chr10#104387195#104388679	chr10#104356362#104358292	chr10#104356635#104392430	0.561918	0.0188968
chr10#104387195#104388679	chr10#104358550#104360686	chr10#104356635#104392430	0.37712	0.135643
chr10#104388827#104389888	chr10#104356362#104358292	chr10#104356635#104392430	0.614082	0.00873057
chr10#104388827#104389888	chr10#104358550#104360686	chr10#104356635#104392430	0.411096	0.101149
chr10#104392267#104394155	chr10#104356362#104358292	chr10#104356635#104392430	0.623287	0.00751476
chr10#104392267#104394155	chr10#104358550#104360686	chr10#104356635#104392430	0.637273	0.00593054
chr10#104358550#104360686	chr10#104401508#104404287	chr10#104356635#104404741	0.480366	0.0509763
chr10#104358550#104360686	chr10#104404930#104406677	chr10#104356635#104404741	0.39774	0.113865
chr10#104401508#104404287	chr10#104358550#104360686	chr10#104356635#104404741	0.480366	0.0509763
chr10#104401508#104404287	chr10#104356362#104358292	chr10#104356635#104404741	0.685174	0.00240288
chr10#104356362#104358292	chr10#104401508#104404287	chr10#104356635#104404741	0.685174	0.00240288
chr10#104356362#104358292	chr10#104404930#104406677	chr10#104356635#104404741	0.232507	0.369171
chr10#104404930#104406677	chr10#104358550#104360686	chr10#104356635#104404741	0.39774	0.113865
chr10#104404930#104406677	chr10#104356362#104358292	chr10#104356635#104404741	0.232507	0.369171
chr10#104485672#104486200	chr10#104593611#104595459	chr10#104488771#104594910	-0.0271809	0.917525
chr10#104488859#104489945	chr10#104593611#104595459	chr10#104488771#104594910	0.406838	0.105088
chr10#104487184#104487557	chr10#104593611#104595459	chr10#104488771#104594910	-0.31308	0.221106
chr10#104593611#104595459	chr10#104485672#104486200	chr10#104488771#104594910	-0.0271809	0.917525
chr10#104593611#104595459	chr10#104488859#104489945	chr10#104488771#104594910	0.406838	0.105088
chr10#104593611#104595459	chr10#104487184#104487557	chr10#104488771#104594910	-0.31308	0.221106
chr10#104485672#104486200	chr10#104660911#104661512	chr10#104488771#104661631	0.126653	0.628111
chr10#104660911#104661512	chr10#104485672#104486200	chr10#104488771#104661631	0.126653	0.628111
chr10#104660911#104661512	chr10#104488859#104489945	chr10#104488771#104661631	0.237309	0.359081
chr10#104660911#104661512	chr10#104487184#104487557	chr10#104488771#104661631	0.508929	0.0369457
chr10#104488859#104489945	chr10#104660911#104661512	chr10#104488771#104661631	0.237309	0.359081
chr10#104487184#104487557	chr10#104660911#104661512	chr10#104488771#104661631	0.508929	0.0369457
chr10#104485672#104486200	chr10#104829288#104829982	chr10#104488771#104829572	0.246796	0.339607
chr10#104488859#104489945	chr10#104829288#104829982	chr10#104488771#104829572	0.323144	0.205818
chr10#104487184#104487557	chr10#104829288#104829982	chr10#104488771#104829572	0.339115	0.183
chr10#104829288#104829982	chr10#104485672#104486200	chr10#104488771#104829572	0.246796	0.339607
chr10#104829288#104829982	chr10#104488859#104489945	chr10#104488771#104829572	0.323144	0.205818
chr10#104829288#104829982	chr10#104487184#104487557	chr10#104488771#104829572	0.339115	0.183
chr10#104559641#104561536	chr10#104512285#104513618	chr10#104512926#104562950	0.506845	0.0378564
chr10#104512285#104513618	chr10#104559641#104561536	chr10#104512926#104562950	0.506845	0.0378564
chr10#104512285#104513618	chr10#104561897#104564070	chr10#104512926#104562950	0.497893	0.0419652
chr10#104561897#104564070	chr10#104512285#104513618	chr10#104512926#104562950	0.497893	0.0419652
chr10#104512285#104513618	chr10#104573494#104576846	chr10#104512926#104574868	0.484937	0.048498
chr10#104573494#104576846	chr10#104512285#104513618	chr10#104512926#104574868	0.484937	0.048498
chr10#104660911#104661512	chr10#104593611#104595459	chr10#104594910#104661631	-0.0772825	0.768136
chr10#104593611#104595459	chr10#104660911#104661512	chr10#104594910#104661631	-0.0772825	0.768136
chr10#104593611#104595459	chr10#104829288#104829982	chr10#104594910#104829572	0.166062	0.524134
chr10#104829288#104829982	chr10#104593611#104595459	chr10#104594910#104829572	0.166062	0.524134
chr10#104593611#104595459	chr10#105155081#105157474	chr10#104594910#105156215	-0.194433	0.45459
chr10#105155081#105157474	chr10#104593611#104595459	chr10#104594910#105156215	-0.194433	0.45459
chr10#104813577#104814462	chr10#104676826#104679273	chr10#104677529#104813864	-0.0397903	0.879485
chr10#104676826#104679273	chr10#104813577#104814462	chr10#104677529#104813864	-0.0397903	0.879485
chr10#104829288#104829982	chr10#104676826#104679273	chr10#104677529#104829572	0.547243	0.0229904
chr10#104676826#104679273	chr10#104829288#104829982	chr10#104677529#104829572	0.547243	0.0229904
chr10#104676826#104679273	chr10#105000572#105002651	chr10#104677529#105005056	0.457508	0.0648143
chr10#105000572#105002651	chr10#104676826#104679273	chr10#104677529#105005056	0.457508	0.0648143
chr10#104998456#104999364	chr10#104951727#104953642	chr10#104952278#104998742	0.00398827	0.987879
chr10#104998456#104999364	chr10#104956792#104957968	chr10#104952278#104998742	-0.163145	0.53155
chr10#105000572#105002651	chr10#104951727#104953642	chr10#104952278#104998742	0.440682	0.0766452
chr10#105000572#105002651	chr10#104956792#104957968	chr10#104952278#104998742	-0.147787	0.57136
chr10#104951727#104953642	chr10#104998456#104999364	chr10#104952278#104998742	0.00398827	0.987879
chr10#104951727#104953642	chr10#105000572#105002651	chr10#104952278#104998742	0.440682	0.0766452
chr10#104956792#104957968	chr10#104998456#104999364	chr10#104952278#104998742	-0.163145	0.53155
chr10#104956792#104957968	chr10#105000572#105002651	chr10#104952278#104998742	-0.147787	0.57136
chr10#105176400#105177491	chr10#105239810#105241915	chr10#105176730#105242043	0.33203	0.192905
chr10#105176400#105177491	chr10#105245255#105245879	chr10#105176730#105242043	0.280309	0.275826
chr10#105239810#105241915	chr10#105176400#105177491	chr10#105176730#105242043	0.33203	0.192905
chr10#105245255#105245879	chr10#105176400#105177491	chr10#105176730#105242043	0.280309	0.275826
chr10#105176400#105177491	chr10#105239810#105241915	chr10#105176730#105245662	0.33203	0.192905
chr10#105176400#105177491	chr10#105245255#105245879	chr10#105176730#105245662	0.280309	0.275826
chr10#105239810#105241915	chr10#105176400#105177491	chr10#105176730#105245662	0.33203	0.192905
chr10#105245255#105245879	chr10#105176400#105177491	chr10#105176730#105245662	0.280309	0.275826
chr10#105357883#105359301	chr10#105445557#105446478	chr10#105358543#105446154	0.361563	0.15387
chr10#105445557#105446478	chr10#105357883#105359301	chr10#105358543#105446154	0.361563	0.15387
chr10#105365182#105365975	chr10#105445557#105446478	chr10#105365531#105446154	0.11495	0.660437
chr10#105445557#105446478	chr10#105365182#105365975	chr10#105365531#105446154	0.11495	0.660437
chr10#105472459#105473487	chr10#105614067#105615732	chr10#105472862#105619286	0.545784	0.0234324
chr10#105474921#105475984	chr10#105614067#105615732	chr10#105472862#105619286	0.782562	0.000204634
chr10#105614067#105615732	chr10#105472459#105473487	chr10#105472862#105619286	0.545784	0.0234324
chr10#105614067#105615732	chr10#105474921#105475984	chr10#105472862#105619286	0.782562	0.000204634
chr10#105472459#105473487	chr10#105647610#105648933	chr10#105472862#105644708	-0.226691	0.381601
chr10#105472459#105473487	chr10#105649506#105650704	chr10#105472862#105644708	0.367166	0.147124
chr10#105474921#105475984	chr10#105647610#105648933	chr10#105472862#105644708	-0.444549	0.0737965
chr10#105474921#105475984	chr10#105649506#105650704	chr10#105472862#105644708	0.244241	0.344791
chr10#105647610#105648933	chr10#105472459#105473487	chr10#105472862#105644708	-0.226691	0.381601
chr10#105647610#105648933	chr10#105474921#105475984	chr10#105472862#105644708	-0.444549	0.0737965
chr10#105649506#105650704	chr10#105472459#105473487	chr10#105472862#105644708	0.367166	0.147124
chr10#105649506#105650704	chr10#105474921#105475984	chr10#105472862#105644708	0.244241	0.344791
chr10#105647610#105648933	chr10#105808792#105810366	chr10#105648308#105805493	-0.270457	0.293758
chr10#105808792#105810366	chr10#105647610#105648933	chr10#105648308#105805493	-0.270457	0.293758
chr10#105808792#105810366	chr10#105649506#105650704	chr10#105648308#105805493	0.526222	0.0300162
chr10#105649506#105650704	chr10#105808792#105810366	chr10#105648308#105805493	0.526222	0.0300162
chr10#105647610#105648933	chr10#105835966#105837929	chr10#105648308#105840961	0.261117	0.31139
chr10#105649506#105650704	chr10#105835966#105837929	chr10#105648308#105840961	0.101744	0.697602
chr10#105835966#105837929	chr10#105647610#105648933	chr10#105648308#105840961	0.261117	0.31139
chr10#105835966#105837929	chr10#105649506#105650704	chr10#105648308#105840961	0.101744	0.697602
chr10#105647610#105648933	chr10#105880017#105882429	chr10#105648308#105882150	0.420733	0.0926266
chr10#105880017#105882429	chr10#105647610#105648933	chr10#105648308#105882150	0.420733	0.0926266
chr10#105880017#105882429	chr10#105649506#105650704	chr10#105648308#105882150	0.380184	0.132238
chr10#105649506#105650704	chr10#105880017#105882429	chr10#105648308#105882150	0.380184	0.132238
chr10#105835966#105837929	chr10#105808792#105810366	chr10#105805493#105840961	0.029762	0.909722
chr10#105808792#105810366	chr10#105835966#105837929	chr10#105805493#105840961	0.029762	0.909722
chr10#105808792#105810366	chr10#105880017#105882429	chr10#105805493#105882150	-0.00746877	0.977304
chr10#105880017#105882429	chr10#105808792#105810366	chr10#105805493#105882150	-0.00746877	0.977304
chr10#105808792#105810366	chr10#105970038#105970761	chr10#105805493#105969829	0.165066	0.526662
chr10#105970038#105970761	chr10#105808792#105810366	chr10#105805493#105969829	0.165066	0.526662
chr10#106034204#106035444	chr10#106108919#106110134	chr10#106034728#106110098	-0.410858	0.101366
chr10#106034204#106035444	chr10#106112866#106114028	chr10#106034728#106110098	0.107327	0.681806
chr10#106108919#106110134	chr10#106034204#106035444	chr10#106034728#106110098	-0.410858	0.101366
chr10#106112866#106114028	chr10#106034204#106035444	chr10#106034728#106110098	0.107327	0.681806
chr10#106065480#106066058	chr10#106050939#106053834	chr10#106051448#106065381	0.0826513	0.752486
chr10#106050939#106053834	chr10#106065480#106066058	chr10#106051448#106065381	0.0826513	0.752486
chr10#106050939#106053834	chr10#106058718#106061717	chr10#106051448#106065381	0.435378	0.0806816
chr10#106050939#106053834	chr10#106069199#106070964	chr10#106051448#106065381	0.0387444	0.882632
chr10#106058718#106061717	chr10#106050939#106053834	chr10#106051448#106065381	0.435378	0.0806816
chr10#106069199#106070964	chr10#106050939#106053834	chr10#106051448#106065381	0.0387444	0.882632
chr10#106050939#106053834	chr10#106112866#106114028	chr10#106051448#106110098	-0.441427	0.0760905
chr10#106050939#106053834	chr10#106108919#106110134	chr10#106051448#106110098	0.525556	0.0302634
chr10#106112866#106114028	chr10#106050939#106053834	chr10#106051448#106110098	-0.441427	0.0760905
chr10#106108919#106110134	chr10#106050939#106053834	chr10#106051448#106110098	0.525556	0.0302634
chr10#106058718#106061717	chr10#106108919#106110134	chr10#106065381#106110098	0.310697	0.22483
chr10#106058718#106061717	chr10#106112866#106114028	chr10#106065381#106110098	-0.64003	0.00565272
chr10#106069199#106070964	chr10#106108919#106110134	chr10#106065381#106110098	0.214197	0.40907
chr10#106069199#106070964	chr10#106112866#106114028	chr10#106065381#106110098	0.289653	0.25945
chr10#106108919#106110134	chr10#106058718#106061717	chr10#106065381#106110098	0.310697	0.22483
chr10#106108919#106110134	chr10#106069199#106070964	chr10#106065381#106110098	0.214197	0.40907
chr10#106108919#106110134	chr10#106065480#106066058	chr10#106065381#106110098	-0.123129	0.637783
chr10#106065480#106066058	chr10#106108919#106110134	chr10#106065381#106110098	-0.123129	0.637783
chr10#106065480#106066058	chr10#106112866#106114028	chr10#106065381#106110098	0.328357	0.198177
chr10#106112866#106114028	chr10#106058718#106061717	chr10#106065381#106110098	-0.64003	0.00565272
chr10#106112866#106114028	chr10#106069199#106070964	chr10#106065381#106110098	0.289653	0.25945
chr10#106112866#106114028	chr10#106065480#106066058	chr10#106065381#106110098	0.328357	0.198177
chr10#111643517#111644873	chr10#111766573#111768971	chr10#111644035#111767912	0.492894	0.0444017
chr10#111766573#111768971	chr10#111643517#111644873	chr10#111644035#111767912	0.492894	0.0444017
chr10#111766573#111768971	chr10#111648987#111650705	chr10#111644035#111767912	-0.644391	0.00523464
chr10#111648987#111650705	chr10#111766573#111768971	chr10#111644035#111767912	-0.644391	0.00523464
chr10#111643517#111644873	chr10#111896726#111897908	chr10#111644035#111897543	0.0248234	0.924658
chr10#111643517#111644873	chr10#111892013#111892735	chr10#111644035#111897543	-0.107863	0.680293
chr10#111643517#111644873	chr10#111900291#111902287	chr10#111644035#111897543	-0.0512552	0.84511
chr10#111648987#111650705	chr10#111896726#111897908	chr10#111644035#111897543	0.398892	0.112725
chr10#111648987#111650705	chr10#111892013#111892735	chr10#111644035#111897543	0.28714	0.263794
chr10#111648987#111650705	chr10#111900291#111902287	chr10#111644035#111897543	-0.0107774	0.967254
chr10#111896726#111897908	chr10#111643517#111644873	chr10#111644035#111897543	0.0248234	0.924658
chr10#111896726#111897908	chr10#111648987#111650705	chr10#111644035#111897543	0.398892	0.112725
chr10#111892013#111892735	chr10#111643517#111644873	chr10#111644035#111897543	-0.107863	0.680293
chr10#111892013#111892735	chr10#111648987#111650705	chr10#111644035#111897543	0.28714	0.263794
chr10#111900291#111902287	chr10#111643517#111644873	chr10#111644035#111897543	-0.0512552	0.84511
chr10#111900291#111902287	chr10#111648987#111650705	chr10#111644035#111897543	-0.0107774	0.967254
chr10#111648987#111650705	chr10#112042972#112043925	chr10#111644035#112039342	-0.17622	0.498687
chr10#111648987#111650705	chr10#112038788#112039809	chr10#111644035#112039342	0.402702	0.109016
chr10#112042972#112043925	chr10#111648987#111650705	chr10#111644035#112039342	-0.17622	0.498687
chr10#112042972#112043925	chr10#111643517#111644873	chr10#111644035#112039342	-0.156199	0.549397
chr10#111643517#111644873	chr10#112042972#112043925	chr10#111644035#112039342	-0.156199	0.549397
chr10#111643517#111644873	chr10#112038788#112039809	chr10#111644035#112039342	0.104706	0.689206
chr10#112038788#112039809	chr10#111648987#111650705	chr10#111644035#112039342	0.402702	0.109016
chr10#112038788#112039809	chr10#111643517#111644873	chr10#111644035#112039342	0.104706	0.689206
chr10#111737019#111737561	chr10#112038788#112039809	chr10#111737977#112039342	-0.132929	0.611032
chr10#111737019#111737561	chr10#112042972#112043925	chr10#111737977#112039342	0.320968	0.209063
chr10#112038788#112039809	chr10#111737019#111737561	chr10#111737977#112039342	-0.132929	0.611032
chr10#112038788#112039809	chr10#111737724#111739037	chr10#111737977#112039342	0.598577	0.0111293
chr10#112038788#112039809	chr10#111733681#111734389	chr10#111737977#112039342	-0.449976	0.0699311
chr10#112038788#112039809	chr10#111741592#111742322	chr10#111737977#112039342	0.484507	0.048727
chr10#112042972#112043925	chr10#111737019#111737561	chr10#111737977#112039342	0.320968	0.209063
chr10#112042972#112043925	chr10#111737724#111739037	chr10#111737977#112039342	-0.599744	0.0109324
chr10#112042972#112043925	chr10#111733681#111734389	chr10#111737977#112039342	0.235878	0.36207
chr10#112042972#112043925	chr10#111741592#111742322	chr10#111737977#112039342	-0.312655	0.221767
chr10#111737724#111739037	chr10#112038788#112039809	chr10#111737977#112039342	0.598577	0.0111293
chr10#111737724#111739037	chr10#112042972#112043925	chr10#111737977#112039342	-0.599744	0.0109324
chr10#111733681#111734389	chr10#112038788#112039809	chr10#111737977#112039342	-0.449976	0.0699311
chr10#111733681#111734389	chr10#112042972#112043925	chr10#111737977#112039342	0.235878	0.36207
chr10#111741592#111742322	chr10#112038788#112039809	chr10#111737977#112039342	0.484507	0.048727
chr10#111741592#111742322	chr10#112042972#112043925	chr10#111737977#112039342	-0.312655	0.221767
chr10#111896726#111897908	chr10#112038788#112039809	chr10#111897543#112039342	0.79954	0.000117288
chr10#111896726#111897908	chr10#112042972#112043925	chr10#111897543#112039342	-0.267035	0.300148
chr10#111892013#111892735	chr10#112038788#112039809	chr10#111897543#112039342	0.391349	0.120331
chr10#111892013#111892735	chr10#112042972#112043925	chr10#111897543#112039342	-0.156972	0.547399
chr10#112038788#112039809	chr10#111896726#111897908	chr10#111897543#112039342	0.79954	0.000117288
chr10#112038788#112039809	chr10#111892013#111892735	chr10#111897543#112039342	0.391349	0.120331
chr10#112038788#112039809	chr10#111900291#111902287	chr10#111897543#112039342	-0.0865302	0.741235
chr10#111900291#111902287	chr10#112038788#112039809	chr10#111897543#112039342	-0.0865302	0.741235
chr10#111900291#111902287	chr10#112042972#112043925	chr10#111897543#112039342	0.479913	0.0512265
chr10#112042972#112043925	chr10#111896726#111897908	chr10#111897543#112039342	-0.267035	0.300148
chr10#112042972#112043925	chr10#111892013#111892735	chr10#111897543#112039342	-0.156972	0.547399
chr10#112042972#112043925	chr10#111900291#111902287	chr10#111897543#112039342	0.479913	0.0512265
chr10#111967590#111971537	chr10#112038788#112039809	chr10#111966154#112039342	-0.326301	0.201168
chr10#111967590#111971537	chr10#112042972#112043925	chr10#111966154#112039342	0.330366	0.195282
chr10#112038788#112039809	chr10#111967590#111971537	chr10#111966154#112039342	-0.326301	0.201168
chr10#112042972#112043925	chr10#111967590#111971537	chr10#111966154#112039342	0.330366	0.195282
chr10#112070404#112072257	chr10#112288902#112289357	chr10#112071490#112285745	-0.328444	0.198051
chr10#112070404#112072257	chr10#112289490#112289924	chr10#112071490#112285745	-0.384788	0.127233
chr10#112070404#112072257	chr10#112284794#112286381	chr10#112071490#112285745	0.0760704	0.771681
chr10#112070404#112072257	chr10#112287117#112288490	chr10#112071490#112285745	-0.380031	0.132406
chr10#112288902#112289357	chr10#112070404#112072257	chr10#112071490#112285745	-0.328444	0.198051
chr10#112289490#112289924	chr10#112070404#112072257	chr10#112071490#112285745	-0.384788	0.127233
chr10#112284794#112286381	chr10#112070404#112072257	chr10#112071490#112285745	0.0760704	0.771681
chr10#112287117#112288490	chr10#112070404#112072257	chr10#112071490#112285745	-0.380031	0.132406
chr10#112292993#112293683	chr10#112070404#112072257	chr10#112071490#112295807	-0.534935	0.026928
chr10#112070404#112072257	chr10#112292993#112293683	chr10#112071490#112295807	-0.534935	0.026928
chr10#112070404#112072257	chr10#112295033#112296500	chr10#112071490#112295807	-0.464684	0.0602026
chr10#112295033#112296500	chr10#112070404#112072257	chr10#112071490#112295807	-0.464684	0.0602026
chr10#112363579#112363888	chr10#112070404#112072257	chr10#112071490#112360343	-0.0687157	0.793282
chr10#112356678#112357526	chr10#112070404#112072257	chr10#112071490#112360343	0.641463	0.00551243
chr10#112358152#112359183	chr10#112070404#112072257	chr10#112071490#112360343	-0.555933	0.0204913
chr10#112070404#112072257	chr10#112363579#112363888	chr10#112071490#112360343	-0.0687157	0.793282
chr10#112070404#112072257	chr10#112356678#112357526	chr10#112071490#112360343	0.641463	0.00551243
chr10#112070404#112072257	chr10#112358152#112359183	chr10#112071490#112360343	-0.555933	0.0204913
chr10#112070404#112072257	chr10#112354669#112356329	chr10#112071490#112360343	-0.0968138	0.711652
chr10#112354669#112356329	chr10#112070404#112072257	chr10#112071490#112360343	-0.0968138	0.711652
chr10#112206043#112208027	chr10#112115862#112117679	chr10#112114016#112207003	0.473949	0.0546136
chr10#112206043#112208027	chr10#112112687#112114675	chr10#112114016#112207003	0.16134	0.536163
chr10#112115862#112117679	chr10#112206043#112208027	chr10#112114016#112207003	0.473949	0.0546136
chr10#112112687#112114675	chr10#112206043#112208027	chr10#112114016#112207003	0.16134	0.536163
chr10#112255526#112259708	chr10#112112687#112114675	chr10#112114016#112256098	0.570238	0.0168435
chr10#112255526#112259708	chr10#112115862#112117679	chr10#112114016#112256098	0.444708	0.0736812
chr10#112112687#112114675	chr10#112255526#112259708	chr10#112114016#112256098	0.570238	0.0168435
chr10#112112687#112114675	chr10#112260528#112261138	chr10#112114016#112256098	-0.266527	0.301101
chr10#112260528#112261138	chr10#112112687#112114675	chr10#112114016#112256098	-0.266527	0.301101
chr10#112260528#112261138	chr10#112115862#112117679	chr10#112114016#112256098	-0.0560173	0.830906
chr10#112115862#112117679	chr10#112255526#112259708	chr10#112114016#112256098	0.444708	0.0736812
chr10#112115862#112117679	chr10#112260528#112261138	chr10#112114016#112256098	-0.0560173	0.830906
chr10#112115862#112117679	chr10#112260528#112261138	chr10#112114016#112258539	-0.0560173	0.830906
chr10#112115862#112117679	chr10#112255526#112259708	chr10#112114016#112258539	0.444708	0.0736812
chr10#112260528#112261138	chr10#112115862#112117679	chr10#112114016#112258539	-0.0560173	0.830906
chr10#112260528#112261138	chr10#112112687#112114675	chr10#112114016#112258539	-0.266527	0.301101
chr10#112112687#112114675	chr10#112260528#112261138	chr10#112114016#112258539	-0.266527	0.301101
chr10#112112687#112114675	chr10#112255526#112259708	chr10#112114016#112258539	0.570238	0.0168435
chr10#112255526#112259708	chr10#112115862#112117679	chr10#112114016#112258539	0.444708	0.0736812
chr10#112255526#112259708	chr10#112112687#112114675	chr10#112114016#112258539	0.570238	0.0168435
chr10#112112687#112114675	chr10#112305761#112307440	chr10#112114016#112306708	-0.29078	0.257518
chr10#112112687#112114675	chr10#112303614#112304202	chr10#112114016#112306708	-0.0493681	0.850752
chr10#112112687#112114675	chr10#112302741#112303399	chr10#112114016#112306708	0.409712	0.102417
chr10#112305761#112307440	chr10#112112687#112114675	chr10#112114016#112306708	-0.29078	0.257518
chr10#112305761#112307440	chr10#112115862#112117679	chr10#112114016#112306708	-0.169717	0.51491
chr10#112115862#112117679	chr10#112305761#112307440	chr10#112114016#112306708	-0.169717	0.51491
chr10#112115862#112117679	chr10#112303614#112304202	chr10#112114016#112306708	0.118143	0.651558
chr10#112115862#112117679	chr10#112302741#112303399	chr10#112114016#112306708	0.273253	0.2886
chr10#112303614#112304202	chr10#112112687#112114675	chr10#112114016#112306708	-0.0493681	0.850752
chr10#112303614#112304202	chr10#112115862#112117679	chr10#112114016#112306708	0.118143	0.651558
chr10#112302741#112303399	chr10#112112687#112114675	chr10#112114016#112306708	0.409712	0.102417
chr10#112302741#112303399	chr10#112115862#112117679	chr10#112114016#112306708	0.273253	0.2886
chr10#112127071#112128508	chr10#112155154#112156221	chr10#112127920#112158877	0.446251	0.072568
chr10#112127071#112128508	chr10#112157659#112160262	chr10#112127920#112158877	-0.438785	0.078072
chr10#112127071#112128508	chr10#112160885#112162189	chr10#112127920#112158877	0.412944	0.0994726
chr10#112155154#112156221	chr10#112127071#112128508	chr10#112127920#112158877	0.446251	0.072568
chr10#112157659#112160262	chr10#112127071#112128508	chr10#112127920#112158877	-0.438785	0.078072
chr10#112160885#112162189	chr10#112127071#112128508	chr10#112127920#112158877	0.412944	0.0994726
chr10#112155154#112156221	chr10#112260528#112261138	chr10#112158877#112256098	0.029535	0.910408
chr10#112155154#112156221	chr10#112255526#112259708	chr10#112158877#112256098	-0.24804	0.3371
chr10#112160885#112162189	chr10#112260528#112261138	chr10#112158877#112256098	-0.107958	0.680026
chr10#112160885#112162189	chr10#112255526#112259708	chr10#112158877#112256098	0.239908	0.353683
chr10#112157659#112160262	chr10#112260528#112261138	chr10#112158877#112256098	-0.16355	0.530517
chr10#112157659#112160262	chr10#112255526#112259708	chr10#112158877#112256098	0.243875	0.345537
chr10#112260528#112261138	chr10#112155154#112156221	chr10#112158877#112256098	0.029535	0.910408
chr10#112260528#112261138	chr10#112160885#112162189	chr10#112158877#112256098	-0.107958	0.680026
chr10#112260528#112261138	chr10#112157659#112160262	chr10#112158877#112256098	-0.16355	0.530517
chr10#112255526#112259708	chr10#112155154#112156221	chr10#112158877#112256098	-0.24804	0.3371
chr10#112255526#112259708	chr10#112160885#112162189	chr10#112158877#112256098	0.239908	0.353683
chr10#112255526#112259708	chr10#112157659#112160262	chr10#112158877#112256098	0.243875	0.345537
chr10#112506960#112508711	chr10#112630644#112633290	chr10#112506521#112632135	0.232981	0.368168
chr10#112630644#112633290	chr10#112506960#112508711	chr10#112506521#112632135	0.232981	0.368168
chr10#113942511#113944072	chr10#114190962#114191489	chr10#113943427#114195314	-0.174443	0.503096
chr10#113942511#113944072	chr10#114195743#114196315	chr10#113943427#114195314	0.261505	0.310644
chr10#114190962#114191489	chr10#113942511#113944072	chr10#113943427#114195314	-0.174443	0.503096
chr10#114195743#114196315	chr10#113942511#113944072	chr10#113943427#114195314	0.261505	0.310644
chr10#114205849#114207608	chr10#115144701#115145737	chr10#114206810#115145027	0.0232673	0.92937
chr10#114205849#114207608	chr10#115140955#115143115	chr10#114206810#115145027	-0.492213	0.0447412
chr10#115144701#115145737	chr10#114205849#114207608	chr10#114206810#115145027	0.0232673	0.92937
chr10#115140955#115143115	chr10#114205849#114207608	chr10#114206810#115145027	-0.492213	0.0447412
chr10#115144701#115145737	chr10#114231853#114232247	chr10#114231959#115145027	0.312413	0.222144
chr10#115144701#115145737	chr10#114232892#114233364	chr10#114231959#115145027	0.2411	0.351224
chr10#115144701#115145737	chr10#114233919#114234941	chr10#114231959#115145027	0.0293138	0.911077
chr10#114231853#114232247	chr10#115144701#115145737	chr10#114231959#115145027	0.312413	0.222144
chr10#114231853#114232247	chr10#115140955#115143115	chr10#114231959#115145027	0.366328	0.14812
chr10#114232892#114233364	chr10#115144701#115145737	chr10#114231959#115145027	0.2411	0.351224
chr10#114232892#114233364	chr10#115140955#115143115	chr10#114231959#115145027	0.443609	0.0744818
chr10#115140955#115143115	chr10#114231853#114232247	chr10#114231959#115145027	0.366328	0.14812
chr10#115140955#115143115	chr10#114232892#114233364	chr10#114231959#115145027	0.443609	0.0744818
chr10#115140955#115143115	chr10#114233919#114234941	chr10#114231959#115145027	-0.302706	0.237609
chr10#114233919#114234941	chr10#115144701#115145737	chr10#114231959#115145027	0.0293138	0.911077
chr10#114233919#114234941	chr10#115140955#115143115	chr10#114231959#115145027	-0.302706	0.237609
chr10#114231853#114232247	chr10#114885930#114887339	chr10#114235539#114886619	0.0905259	0.729697
chr10#114232892#114233364	chr10#114885930#114887339	chr10#114235539#114886619	0.292828	0.254027
chr10#114238520#114239236	chr10#114885930#114887339	chr10#114235539#114886619	0.237707	0.35825
chr10#114233919#114234941	chr10#114885930#114887339	chr10#114235539#114886619	-0.0944491	0.718422
chr10#114885930#114887339	chr10#114231853#114232247	chr10#114235539#114886619	0.0905259	0.729697
chr10#114885930#114887339	chr10#114232892#114233364	chr10#114235539#114886619	0.292828	0.254027
chr10#114885930#114887339	chr10#114238520#114239236	chr10#114235539#114886619	0.237707	0.35825
chr10#114885930#114887339	chr10#114233919#114234941	chr10#114235539#114886619	-0.0944491	0.718422
chr10#115144701#115145737	chr10#114232892#114233364	chr10#114235539#115145027	0.2411	0.351224
chr10#115144701#115145737	chr10#114231853#114232247	chr10#114235539#115145027	0.312413	0.222144
chr10#115144701#115145737	chr10#114233919#114234941	chr10#114235539#115145027	0.0293138	0.911077
chr10#115144701#115145737	chr10#114238520#114239236	chr10#114235539#115145027	0.0816853	0.755296
chr10#114232892#114233364	chr10#115144701#115145737	chr10#114235539#115145027	0.2411	0.351224
chr10#114232892#114233364	chr10#115140955#115143115	chr10#114235539#115145027	0.443609	0.0744818
chr10#114231853#114232247	chr10#115144701#115145737	chr10#114235539#115145027	0.312413	0.222144
chr10#114231853#114232247	chr10#115140955#115143115	chr10#114235539#115145027	0.366328	0.14812
chr10#114233919#114234941	chr10#115144701#115145737	chr10#114235539#115145027	0.0293138	0.911077
chr10#114233919#114234941	chr10#115140955#115143115	chr10#114235539#115145027	-0.302706	0.237609
chr10#115140955#115143115	chr10#114232892#114233364	chr10#114235539#115145027	0.443609	0.0744818
chr10#115140955#115143115	chr10#114231853#114232247	chr10#114235539#115145027	0.366328	0.14812
chr10#115140955#115143115	chr10#114233919#114234941	chr10#114235539#115145027	-0.302706	0.237609
chr10#115140955#115143115	chr10#114238520#114239236	chr10#114235539#115145027	-0.29033	0.258289
chr10#114238520#114239236	chr10#115144701#115145737	chr10#114235539#115145027	0.0816853	0.755296
chr10#114238520#114239236	chr10#115140955#115143115	chr10#114235539#115145027	-0.29033	0.258289
chr10#114868014#114868755	chr10#114327503#114328776	chr10#114325412#114868487	-0.432277	0.0831121
chr10#114868014#114868755	chr10#114320185#114320821	chr10#114325412#114868487	0.325832	0.201854
chr10#114868014#114868755	chr10#114326529#114327096	chr10#114325412#114868487	-0.279266	0.277691
chr10#114327503#114328776	chr10#114868014#114868755	chr10#114325412#114868487	-0.432277	0.0831121
chr10#114327503#114328776	chr10#114866718#114867056	chr10#114325412#114868487	-0.327708	0.199118
chr10#114327503#114328776	chr10#114868759#114869545	chr10#114325412#114868487	0.100618	0.700804
chr10#114327503#114328776	chr10#114871013#114871403	chr10#114325412#114868487	0.424936	0.0890758
chr10#114320185#114320821	chr10#114868014#114868755	chr10#114325412#114868487	0.325832	0.201854
chr10#114320185#114320821	chr10#114866718#114867056	chr10#114325412#114868487	-0.237021	0.359681
chr10#114320185#114320821	chr10#114868759#114869545	chr10#114325412#114868487	-0.169065	0.516551
chr10#114320185#114320821	chr10#114871013#114871403	chr10#114325412#114868487	-0.080806	0.757855
chr10#114866718#114867056	chr10#114327503#114328776	chr10#114325412#114868487	-0.327708	0.199118
chr10#114866718#114867056	chr10#114320185#114320821	chr10#114325412#114868487	-0.237021	0.359681
chr10#114866718#114867056	chr10#114326529#114327096	chr10#114325412#114868487	-0.123076	0.637927
chr10#114326529#114327096	chr10#114868014#114868755	chr10#114325412#114868487	-0.279266	0.277691
chr10#114326529#114327096	chr10#114866718#114867056	chr10#114325412#114868487	-0.123076	0.637927
chr10#114326529#114327096	chr10#114868759#114869545	chr10#114325412#114868487	0.287615	0.262969
chr10#114326529#114327096	chr10#114871013#114871403	chr10#114325412#114868487	-0.0705002	0.788028
chr10#114868759#114869545	chr10#114327503#114328776	chr10#114325412#114868487	0.100618	0.700804
chr10#114868759#114869545	chr10#114320185#114320821	chr10#114325412#114868487	-0.169065	0.516551
chr10#114868759#114869545	chr10#114326529#114327096	chr10#114325412#114868487	0.287615	0.262969
chr10#114871013#114871403	chr10#114327503#114328776	chr10#114325412#114868487	0.424936	0.0890758
chr10#114871013#114871403	chr10#114320185#114320821	chr10#114325412#114868487	-0.080806	0.757855
chr10#114871013#114871403	chr10#114326529#114327096	chr10#114325412#114868487	-0.0705002	0.788028
chr10#115140955#115143115	chr10#114326529#114327096	chr10#114325412#115145027	0.45528	0.0662984
chr10#115140955#115143115	chr10#114320185#114320821	chr10#114325412#115145027	-0.311228	0.223997
chr10#115140955#115143115	chr10#114327503#114328776	chr10#114325412#115145027	0.545558	0.0235014
chr10#114326529#114327096	chr10#115140955#115143115	chr10#114325412#115145027	0.45528	0.0662984
chr10#114326529#114327096	chr10#115144701#115145737	chr10#114325412#115145027	0.0323122	0.90202
chr10#115144701#115145737	chr10#114326529#114327096	chr10#114325412#115145027	0.0323122	0.90202
chr10#115144701#115145737	chr10#114320185#114320821	chr10#114325412#115145027	-0.0488903	0.852181
chr10#115144701#115145737	chr10#114327503#114328776	chr10#114325412#115145027	0.413143	0.0992939
chr10#114320185#114320821	chr10#115140955#115143115	chr10#114325412#115145027	-0.311228	0.223997
chr10#114320185#114320821	chr10#115144701#115145737	chr10#114325412#115145027	-0.0488903	0.852181
chr10#114327503#114328776	chr10#115140955#115143115	chr10#114325412#115145027	0.545558	0.0235014
chr10#114327503#114328776	chr10#115144701#115145737	chr10#114325412#115145027	0.413143	0.0992939
chr10#114447441#114448534	chr10#114885930#114887339	chr10#114449370#114886619	-0.03007	0.908791
chr10#114885930#114887339	chr10#114447441#114448534	chr10#114449370#114886619	-0.03007	0.908791
chr10#114885930#114887339	chr10#114448737#114449760	chr10#114449370#114886619	-0.00823424	0.974979
chr10#114448737#114449760	chr10#114885930#114887339	chr10#114449370#114886619	-0.00823424	0.974979
chr10#11466377#11467229	chr10#11798827#11800857	chr10#11466451#11800327	0.265701	0.302659
chr10#11798827#11800857	chr10#11466377#11467229	chr10#11466451#11800327	0.265701	0.302659
chr10#114845839#114848115	chr10#115144701#115145737	chr10#114840867#115145027	-0.0838676	0.748953
chr10#114845839#114848115	chr10#115140955#115143115	chr10#114840867#115145027	0.743921	0.000617446
chr10#114843955#114844497	chr10#115144701#115145737	chr10#114840867#115145027	-0.1107	0.672319
chr10#114843955#114844497	chr10#115140955#115143115	chr10#114840867#115145027	-0.117737	0.652684
chr10#115144701#115145737	chr10#114845839#114848115	chr10#114840867#115145027	-0.0838676	0.748953
chr10#115144701#115145737	chr10#114843955#114844497	chr10#114840867#115145027	-0.1107	0.672319
chr10#115140955#115143115	chr10#114845839#114848115	chr10#114840867#115145027	0.743921	0.000617446
chr10#115140955#115143115	chr10#114843955#114844497	chr10#114840867#115145027	-0.117737	0.652684
chr10#115140955#115143115	chr10#114885930#114887339	chr10#114886619#115145027	0.683478	0.00248779
chr10#114885930#114887339	chr10#115140955#115143115	chr10#114886619#115145027	0.683478	0.00248779
chr10#114885930#114887339	chr10#115144701#115145737	chr10#114886619#115145027	0.363704	0.151268
chr10#115144701#115145737	chr10#114885930#114887339	chr10#114886619#115145027	0.363704	0.151268
chr10#115144701#115145737	chr10#115322583#115323746	chr10#115145027#115323589	-0.385309	0.126675
chr10#115140955#115143115	chr10#115322583#115323746	chr10#115145027#115323589	-0.536331	0.0264569
chr10#115322583#115323746	chr10#115144701#115145737	chr10#115145027#115323589	-0.385309	0.126675
chr10#115322583#115323746	chr10#115140955#115143115	chr10#115145027#115323589	-0.536331	0.0264569
chr10#115282158#115283257	chr10#115322583#115323746	chr10#115281296#115323589	0.202402	0.435935
chr10#115284252#115285164	chr10#115322583#115323746	chr10#115281296#115323589	0.366248	0.148215
chr10#115322583#115323746	chr10#115282158#115283257	chr10#115281296#115323589	0.202402	0.435935
chr10#115322583#115323746	chr10#115284252#115285164	chr10#115281296#115323589	0.366248	0.148215
chr10#115468723#115469631	chr10#115932694#115934832	chr10#115464809#115934082	-0.363716	0.151253
chr10#115932694#115934832	chr10#115468723#115469631	chr10#115464809#115934082	-0.363716	0.151253
chr10#115559597#115560220	chr10#115859863#115861579	chr10#115559676#115863269	0.130189	0.618466
chr10#115859863#115861579	chr10#115559597#115560220	chr10#115559676#115863269	0.130189	0.618466
chr10#11766145#11767457	chr10#11558912#11559940	chr10#11557763#11767580	-0.385837	0.126111
chr10#11767477#11767945	chr10#11558912#11559940	chr10#11557763#11767580	-0.0629479	0.810323
chr10#11558912#11559940	chr10#11766145#11767457	chr10#11557763#11767580	-0.385837	0.126111
chr10#11558912#11559940	chr10#11767477#11767945	chr10#11557763#11767580	-0.0629479	0.810323
chr10#11558912#11559940	chr10#11798827#11800857	chr10#11557763#11800327	-0.194187	0.455171
chr10#11798827#11800857	chr10#11558912#11559940	chr10#11557763#11800327	-0.194187	0.455171
chr10#116063455#116064619	chr10#116185455#116188097	chr10#116063926#116187022	0.691721	0.00209695
chr10#116185455#116188097	chr10#116063455#116064619	chr10#116063926#116187022	0.691721	0.00209695
chr10#116197252#116198175	chr10#116063455#116064619	chr10#116063926#116197837	-0.452856	0.067941
chr10#116063455#116064619	chr10#116197252#116198175	chr10#116063926#116197837	-0.452856	0.067941
chr10#116220690#116221286	chr10#116063455#116064619	chr10#116063926#116218845	-0.151321	0.562086
chr10#116063455#116064619	chr10#116220690#116221286	chr10#116063926#116218845	-0.151321	0.562086
chr10#116308354#116309040	chr10#116063455#116064619	chr10#116063926#116308643	0.651266	0.00462652
chr10#116063455#116064619	chr10#116308354#116309040	chr10#116063926#116308643	0.651266	0.00462652
chr10#116063455#116064619	chr10#116310527#116311976	chr10#116063926#116308643	0.733529	0.000804848
chr10#116310527#116311976	chr10#116063455#116064619	chr10#116063926#116308643	0.733529	0.000804848
chr10#116063455#116064619	chr10#116466853#116467241	chr10#116063926#116463459	-0.185311	0.476425
chr10#116063455#116064619	chr10#116467274#116469234	chr10#116063926#116463459	0.283872	0.269508
chr10#116466853#116467241	chr10#116063455#116064619	chr10#116063926#116463459	-0.185311	0.476425
chr10#116467274#116469234	chr10#116063455#116064619	chr10#116063926#116463459	0.283872	0.269508
chr10#116308354#116309040	chr10#116230836#116232037	chr10#116231164#116308643	0.228943	0.376762
chr10#116230836#116232037	chr10#116308354#116309040	chr10#116231164#116308643	0.228943	0.376762
chr10#116230836#116232037	chr10#116310527#116311976	chr10#116231164#116308643	0.456478	0.0654977
chr10#116310527#116311976	chr10#116230836#116232037	chr10#116231164#116308643	0.456478	0.0654977
chr10#116308354#116309040	chr10#116550781#116551547	chr10#116308643#116546030	0.177367	0.495853
chr10#116308354#116309040	chr10#116539697#116541163	chr10#116308643#116546030	0.416256	0.0965188
chr10#116550781#116551547	chr10#116308354#116309040	chr10#116308643#116546030	0.177367	0.495853
chr10#116550781#116551547	chr10#116310527#116311976	chr10#116308643#116546030	0.0311065	0.90566
chr10#116310527#116311976	chr10#116550781#116551547	chr10#116308643#116546030	0.0311065	0.90566
chr10#116310527#116311976	chr10#116539697#116541163	chr10#116308643#116546030	0.760405	0.000395065
chr10#116539697#116541163	chr10#116308354#116309040	chr10#116308643#116546030	0.416256	0.0965188
chr10#116539697#116541163	chr10#116310527#116311976	chr10#116308643#116546030	0.760405	0.000395065
chr10#116310527#116311976	chr10#116456407#116457436	chr10#116310796#116454579	0.250513	0.332146
chr10#116310527#116311976	chr10#116453527#116454904	chr10#116310796#116454579	0.511432	0.0358738
chr10#116456407#116457436	chr10#116310527#116311976	chr10#116310796#116454579	0.250513	0.332146
chr10#116456407#116457436	chr10#116308354#116309040	chr10#116310796#116454579	0.366617	0.147776
chr10#116308354#116309040	chr10#116456407#116457436	chr10#116310796#116454579	0.366617	0.147776
chr10#116308354#116309040	chr10#116453527#116454904	chr10#116310796#116454579	0.332796	0.191819
chr10#116453527#116454904	chr10#116310527#116311976	chr10#116310796#116454579	0.511432	0.0358738
chr10#116453527#116454904	chr10#116308354#116309040	chr10#116310796#116454579	0.332796	0.191819
chr10#116466853#116467241	chr10#116310527#116311976	chr10#116310796#116463459	0.0162353	0.950686
chr10#116466853#116467241	chr10#116308354#116309040	chr10#116310796#116463459	-0.090723	0.729129
chr10#116310527#116311976	chr10#116466853#116467241	chr10#116310796#116463459	0.0162353	0.950686
chr10#116310527#116311976	chr10#116467274#116469234	chr10#116310796#116463459	0.439951	0.0771928
chr10#116308354#116309040	chr10#116466853#116467241	chr10#116310796#116463459	-0.090723	0.729129
chr10#116308354#116309040	chr10#116467274#116469234	chr10#116310796#116463459	0.575147	0.015717
chr10#116467274#116469234	chr10#116310527#116311976	chr10#116310796#116463459	0.439951	0.0771928
chr10#116467274#116469234	chr10#116308354#116309040	chr10#116310796#116463459	0.575147	0.015717
chr10#116539697#116541163	chr10#116310527#116311976	chr10#116310796#116546030	0.760405	0.000395065
chr10#116539697#116541163	chr10#116308354#116309040	chr10#116310796#116546030	0.416256	0.0965188
chr10#116550781#116551547	chr10#116310527#116311976	chr10#116310796#116546030	0.0311065	0.90566
chr10#116550781#116551547	chr10#116308354#116309040	chr10#116310796#116546030	0.177367	0.495853
chr10#116310527#116311976	chr10#116539697#116541163	chr10#116310796#116546030	0.760405	0.000395065
chr10#116310527#116311976	chr10#116550781#116551547	chr10#116310796#116546030	0.0311065	0.90566
chr10#116308354#116309040	chr10#116539697#116541163	chr10#116310796#116546030	0.416256	0.0965188
chr10#116308354#116309040	chr10#116550781#116551547	chr10#116310796#116546030	0.177367	0.495853
chr10#116310527#116311976	chr10#116581049#116582744	chr10#116310796#116581875	0.216135	0.40474
chr10#116310527#116311976	chr10#116583214#116583602	chr10#116310796#116581875	0.0161717	0.95088
chr10#116308354#116309040	chr10#116581049#116582744	chr10#116310796#116581875	0.0557431	0.831723
chr10#116308354#116309040	chr10#116583214#116583602	chr10#116310796#116581875	-0.117984	0.652
chr10#116581049#116582744	chr10#116310527#116311976	chr10#116310796#116581875	0.216135	0.40474
chr10#116581049#116582744	chr10#116308354#116309040	chr10#116310796#116581875	0.0557431	0.831723
chr10#116583214#116583602	chr10#116310527#116311976	chr10#116310796#116581875	0.0161717	0.95088
chr10#116583214#116583602	chr10#116308354#116309040	chr10#116310796#116581875	-0.117984	0.652
chr10#11824313#11825539	chr10#12027923#12028309	chr10#11825122#12028925	0.273815	0.287569
chr10#12027923#12028309	chr10#11824313#11825539	chr10#11825122#12028925	0.273815	0.287569
chr10#11855341#11857027	chr10#11834585#11836603	chr10#11835246#11861817	0.419764	0.093459
chr10#11861971#11862468	chr10#11834585#11836603	chr10#11835246#11861817	0.106782	0.683342
chr10#11864812#11866486	chr10#11834585#11836603	chr10#11835246#11861817	0.261926	0.309838
chr10#11834585#11836603	chr10#11855341#11857027	chr10#11835246#11861817	0.419764	0.093459
chr10#11834585#11836603	chr10#11861971#11862468	chr10#11835246#11861817	0.106782	0.683342
chr10#11834585#11836603	chr10#11864812#11866486	chr10#11835246#11861817	0.261926	0.309838
chr10#118556089#118557032	chr10#118924901#118925804	chr10#118556634#118925543	0.656347	0.00421487
chr10#118924901#118925804	chr10#118556089#118557032	chr10#118556634#118925543	0.656347	0.00421487
chr10#118556089#118557032	chr10#118924901#118925804	chr10#118556634#118927639	0.656347	0.00421487
chr10#118924901#118925804	chr10#118556089#118557032	chr10#118556634#118927639	0.656347	0.00421487
chr10#118975817#118977131	chr10#119074504#119074935	chr10#118976321#119079246	-0.328279	0.19829
chr10#119074504#119074935	chr10#118975817#118977131	chr10#118976321#119079246	-0.328279	0.19829
chr10#119178792#119180149	chr10#119220736#119222282	chr10#119179652#119221908	0.459959	0.0632107
chr10#119178792#119180149	chr10#119215466#119217122	chr10#119179652#119221908	0.498489	0.0416813
chr10#119220736#119222282	chr10#119178792#119180149	chr10#119179652#119221908	0.459959	0.0632107
chr10#119215466#119217122	chr10#119178792#119180149	chr10#119179652#119221908	0.498489	0.0416813
chr10#119215466#119217122	chr10#119201966#119203402	chr10#119202388#119216201	0.706248	0.00153085
chr10#119220736#119222282	chr10#119201966#119203402	chr10#119202388#119216201	0.648338	0.00487809
chr10#119201966#119203402	chr10#119215466#119217122	chr10#119202388#119216201	0.706248	0.00153085
chr10#119201966#119203402	chr10#119220736#119222282	chr10#119202388#119216201	0.648338	0.00487809
chr10#119201966#119203402	chr10#119213748#119214119	chr10#119202388#119216201	0.591149	0.0124502
chr10#119213748#119214119	chr10#119201966#119203402	chr10#119202388#119216201	0.591149	0.0124502
chr10#119201966#119203402	chr10#119236307#119237311	chr10#119202388#119238200	0.396863	0.114737
chr10#119236307#119237311	chr10#119201966#119203402	chr10#119202388#119238200	0.396863	0.114737
chr10#119201966#119203402	chr10#120101031#120102485	chr10#119202388#120101687	0.24583	0.341561
chr10#120101031#120102485	chr10#119201966#119203402	chr10#119202388#120101687	0.24583	0.341561
chr10#120327209#120328580	chr10#120471806#120472198	chr10#120328155#120472850	0.158776	0.542746
chr10#120471806#120472198	chr10#120327209#120328580	chr10#120328155#120472850	0.158776	0.542746
chr10#120327209#120328580	chr10#120483112#120484033	chr10#120328155#120481172	0.562952	0.0186315
chr10#120327209#120328580	chr10#120477973#120478477	chr10#120328155#120481172	0.312141	0.222569
chr10#120483112#120484033	chr10#120327209#120328580	chr10#120328155#120481172	0.562952	0.0186315
chr10#120477973#120478477	chr10#120327209#120328580	chr10#120328155#120481172	0.312141	0.222569
chr10#120606438#120607331	chr10#120327209#120328580	chr10#120328155#120610447	0.100846	0.700154
chr10#120327209#120328580	chr10#120606438#120607331	chr10#120328155#120610447	0.100846	0.700154
chr10#120327209#120328580	chr10#120609890#120611111	chr10#120328155#120610447	0.18066	0.487754
chr10#120609890#120611111	chr10#120327209#120328580	chr10#120328155#120610447	0.18066	0.487754
chr10#120327209#120328580	chr10#120784469#120786021	chr10#120328155#120789499	0.500749	0.0406194
chr10#120327209#120328580	chr10#120790126#120791133	chr10#120328155#120789499	-0.0313177	0.905023
chr10#120784469#120786021	chr10#120327209#120328580	chr10#120328155#120789499	0.500749	0.0406194
chr10#120790126#120791133	chr10#120327209#120328580	chr10#120328155#120789499	-0.0313177	0.905023
chr10#120956814#120958403	chr10#121181343#121182170	chr10#120958975#121176353	0.374305	0.138825
chr10#120956814#120958403	chr10#121171311#121172346	chr10#120958975#121176353	-0.057782	0.825655
chr10#120956814#120958403	chr10#121176110#121176933	chr10#120958975#121176353	-0.135903	0.603004
chr10#120956814#120958403	chr10#121180645#121181334	chr10#120958975#121176353	-0.181534	0.485616
chr10#121181343#121182170	chr10#120956814#120958403	chr10#120958975#121176353	0.374305	0.138825
chr10#121181343#121182170	chr10#120958812#120959083	chr10#120958975#121176353	0.308908	0.227652
chr10#121181343#121182170	chr10#120962167#120962596	chr10#120958975#121176353	0.728396	0.000913459
chr10#121171311#121172346	chr10#120956814#120958403	chr10#120958975#121176353	-0.057782	0.825655
chr10#121171311#121172346	chr10#120958812#120959083	chr10#120958975#121176353	0.166593	0.522789
chr10#121171311#121172346	chr10#120962167#120962596	chr10#120958975#121176353	0.15489	0.552791
chr10#120958812#120959083	chr10#121181343#121182170	chr10#120958975#121176353	0.308908	0.227652
chr10#120958812#120959083	chr10#121171311#121172346	chr10#120958975#121176353	0.166593	0.522789
chr10#120958812#120959083	chr10#121176110#121176933	chr10#120958975#121176353	0.159061	0.54201
chr10#120958812#120959083	chr10#121180645#121181334	chr10#120958975#121176353	0.326224	0.20128
chr10#121176110#121176933	chr10#120956814#120958403	chr10#120958975#121176353	-0.135903	0.603004
chr10#121176110#121176933	chr10#120958812#120959083	chr10#120958975#121176353	0.159061	0.54201
chr10#121176110#121176933	chr10#120962167#120962596	chr10#120958975#121176353	0.564893	0.0181413
chr10#120962167#120962596	chr10#121181343#121182170	chr10#120958975#121176353	0.728396	0.000913459
chr10#120962167#120962596	chr10#121171311#121172346	chr10#120958975#121176353	0.15489	0.552791
chr10#120962167#120962596	chr10#121176110#121176933	chr10#120958975#121176353	0.564893	0.0181413
chr10#120962167#120962596	chr10#121180645#121181334	chr10#120958975#121176353	0.214572	0.408229
chr10#121180645#121181334	chr10#120956814#120958403	chr10#120958975#121176353	-0.181534	0.485616
chr10#121180645#121181334	chr10#120958812#120959083	chr10#120958975#121176353	0.326224	0.20128
chr10#121180645#121181334	chr10#120962167#120962596	chr10#120958975#121176353	0.214572	0.408229
chr10#120958812#120959083	chr10#121200284#121201749	chr10#120958975#121204961	0.632651	0.00642107
chr10#120962167#120962596	chr10#121200284#121201749	chr10#120958975#121204961	0.0900459	0.73108
chr10#120956814#120958403	chr10#121200284#121201749	chr10#120958975#121204961	-0.121467	0.642362
chr10#121200284#121201749	chr10#120958812#120959083	chr10#120958975#121204961	0.632651	0.00642107
chr10#121200284#121201749	chr10#120962167#120962596	chr10#120958975#121204961	0.0900459	0.73108
chr10#121200284#121201749	chr10#120956814#120958403	chr10#120958975#121204961	-0.121467	0.642362
chr10#120956814#120958403	chr10#121298434#121298928	chr10#120958975#121303034	0.159662	0.540467
chr10#120956814#120958403	chr10#121301625#121304117	chr10#120958975#121303034	0.0854881	0.744253
chr10#121298434#121298928	chr10#120956814#120958403	chr10#120958975#121303034	0.159662	0.540467
chr10#121298434#121298928	chr10#120962167#120962596	chr10#120958975#121303034	-0.182072	0.484302
chr10#121298434#121298928	chr10#120958812#120959083	chr10#120958975#121303034	-0.0419938	0.872861
chr10#120962167#120962596	chr10#121298434#121298928	chr10#120958975#121303034	-0.182072	0.484302
chr10#120962167#120962596	chr10#121301625#121304117	chr10#120958975#121303034	-0.229132	0.376357
chr10#120958812#120959083	chr10#121298434#121298928	chr10#120958975#121303034	-0.0419938	0.872861
chr10#120958812#120959083	chr10#121301625#121304117	chr10#120958975#121303034	0.309548	0.22664
chr10#121301625#121304117	chr10#120956814#120958403	chr10#120958975#121303034	0.0854881	0.744253
chr10#121301625#121304117	chr10#120962167#120962596	chr10#120958975#121303034	-0.229132	0.376357
chr10#121301625#121304117	chr10#120958812#120959083	chr10#120958975#121303034	0.309548	0.22664
chr10#121426740#121427951	chr10#120956814#120958403	chr10#120958975#121427368	0.19363	0.45649
chr10#121426740#121427951	chr10#120958812#120959083	chr10#120958975#121427368	0.276427	0.282809
chr10#121426740#121427951	chr10#120962167#120962596	chr10#120958975#121427368	0.161537	0.535657
chr10#120956814#120958403	chr10#121426740#121427951	chr10#120958975#121427368	0.19363	0.45649
chr10#120956814#120958403	chr10#121430401#121431038	chr10#120958975#121427368	0.320036	0.210464
chr10#120958812#120959083	chr10#121426740#121427951	chr10#120958975#121427368	0.276427	0.282809
chr10#120958812#120959083	chr10#121430401#121431038	chr10#120958975#121427368	0.590369	0.0125958
chr10#120962167#120962596	chr10#121426740#121427951	chr10#120958975#121427368	0.161537	0.535657
chr10#120962167#120962596	chr10#121430401#121431038	chr10#120958975#121427368	-0.0624707	0.811737
chr10#121430401#121431038	chr10#120956814#120958403	chr10#120958975#121427368	0.320036	0.210464
chr10#121430401#121431038	chr10#120958812#120959083	chr10#120958975#121427368	0.590369	0.0125958
chr10#121430401#121431038	chr10#120962167#120962596	chr10#120958975#121427368	-0.0624707	0.811737
chr10#120965326#120966988	chr10#121028228#121029506	chr10#120966308#121031145	0.553676	0.0211187
chr10#120965326#120966988	chr10#121029884#121032021	chr10#120966308#121031145	0.066497	0.799828
chr10#121028228#121029506	chr10#120965326#120966988	chr10#120966308#121031145	0.553676	0.0211187
chr10#121028228#121029506	chr10#120967283#120968159	chr10#120966308#121031145	0.29705	0.246926
chr10#121028228#121029506	chr10#120962167#120962596	chr10#120966308#121031145	0.318858	0.212242
chr10#121028228#121029506	chr10#120970932#120971570	chr10#120966308#121031145	-0.318884	0.212202
chr10#121028228#121029506	chr10#120968324#120969770	chr10#120966308#121031145	0.109461	0.6758
chr10#120967283#120968159	chr10#121028228#121029506	chr10#120966308#121031145	0.29705	0.246926
chr10#120967283#120968159	chr10#121029884#121032021	chr10#120966308#121031145	0.373673	0.139547
chr10#120962167#120962596	chr10#121028228#121029506	chr10#120966308#121031145	0.318858	0.212242
chr10#120962167#120962596	chr10#121029884#121032021	chr10#120966308#121031145	0.487282	0.0472624
chr10#120970932#120971570	chr10#121028228#121029506	chr10#120966308#121031145	-0.318884	0.212202
chr10#120970932#120971570	chr10#121029884#121032021	chr10#120966308#121031145	0.555155	0.0207058
chr10#121029884#121032021	chr10#120965326#120966988	chr10#120966308#121031145	0.066497	0.799828
chr10#121029884#121032021	chr10#120967283#120968159	chr10#120966308#121031145	0.373673	0.139547
chr10#121029884#121032021	chr10#120962167#120962596	chr10#120966308#121031145	0.487282	0.0472624
chr10#121029884#121032021	chr10#120970932#120971570	chr10#120966308#121031145	0.555155	0.0207058
chr10#121029884#121032021	chr10#120968324#120969770	chr10#120966308#121031145	0.705829	0.00154518
chr10#120968324#120969770	chr10#121028228#121029506	chr10#120966308#121031145	0.109461	0.6758
chr10#120968324#120969770	chr10#121029884#121032021	chr10#120966308#121031145	0.705829	0.00154518
chr10#120962167#120962596	chr10#121176110#121176933	chr10#120966308#121176353	0.564893	0.0181413
chr10#120962167#120962596	chr10#121171311#121172346	chr10#120966308#121176353	0.15489	0.552791
chr10#120962167#120962596	chr10#121180645#121181334	chr10#120966308#121176353	0.214572	0.408229
chr10#120962167#120962596	chr10#121181343#121182170	chr10#120966308#121176353	0.728396	0.000913459
chr10#121176110#121176933	chr10#120962167#120962596	chr10#120966308#121176353	0.564893	0.0181413
chr10#121176110#121176933	chr10#120968324#120969770	chr10#120966308#121176353	-0.374499	0.138604
chr10#121176110#121176933	chr10#120970932#120971570	chr10#120966308#121176353	-0.192176	0.459945
chr10#121176110#121176933	chr10#120967283#120968159	chr10#120966308#121176353	0.442523	0.0752792
chr10#121176110#121176933	chr10#120965326#120966988	chr10#120966308#121176353	0.248952	0.335268
chr10#121171311#121172346	chr10#120962167#120962596	chr10#120966308#121176353	0.15489	0.552791
chr10#121171311#121172346	chr10#120968324#120969770	chr10#120966308#121176353	-0.360824	0.154776
chr10#121171311#121172346	chr10#120970932#120971570	chr10#120966308#121176353	-0.309404	0.226868
chr10#121171311#121172346	chr10#120967283#120968159	chr10#120966308#121176353	0.44499	0.0734768
chr10#121171311#121172346	chr10#120965326#120966988	chr10#120966308#121176353	0.691445	0.00210917
chr10#120968324#120969770	chr10#121176110#121176933	chr10#120966308#121176353	-0.374499	0.138604
chr10#120968324#120969770	chr10#121171311#121172346	chr10#120966308#121176353	-0.360824	0.154776
chr10#120968324#120969770	chr10#121180645#121181334	chr10#120966308#121176353	-0.0740706	0.77754
chr10#120968324#120969770	chr10#121181343#121182170	chr10#120966308#121176353	-0.367149	0.147144
chr10#120970932#120971570	chr10#121176110#121176933	chr10#120966308#121176353	-0.192176	0.459945
chr10#120970932#120971570	chr10#121171311#121172346	chr10#120966308#121176353	-0.309404	0.226868
chr10#120970932#120971570	chr10#121180645#121181334	chr10#120966308#121176353	0.0589433	0.822203
chr10#120970932#120971570	chr10#121181343#121182170	chr10#120966308#121176353	-0.346825	0.172612
chr10#121180645#121181334	chr10#120962167#120962596	chr10#120966308#121176353	0.214572	0.408229
chr10#121180645#121181334	chr10#120968324#120969770	chr10#120966308#121176353	-0.0740706	0.77754
chr10#121180645#121181334	chr10#120970932#120971570	chr10#120966308#121176353	0.0589433	0.822203
chr10#121180645#121181334	chr10#120967283#120968159	chr10#120966308#121176353	0.294025	0.252001
chr10#121180645#121181334	chr10#120965326#120966988	chr10#120966308#121176353	0.0621273	0.812755
chr10#121181343#121182170	chr10#120962167#120962596	chr10#120966308#121176353	0.728396	0.000913459
chr10#121181343#121182170	chr10#120968324#120969770	chr10#120966308#121176353	-0.367149	0.147144
chr10#121181343#121182170	chr10#120970932#120971570	chr10#120966308#121176353	-0.346825	0.172612
chr10#121181343#121182170	chr10#120967283#120968159	chr10#120966308#121176353	0.551834	0.0216422
chr10#121181343#121182170	chr10#120965326#120966988	chr10#120966308#121176353	0.406728	0.10519
chr10#120967283#120968159	chr10#121176110#121176933	chr10#120966308#121176353	0.442523	0.0752792
chr10#120967283#120968159	chr10#121171311#121172346	chr10#120966308#121176353	0.44499	0.0734768
chr10#120967283#120968159	chr10#121180645#121181334	chr10#120966308#121176353	0.294025	0.252001
chr10#120967283#120968159	chr10#121181343#121182170	chr10#120966308#121176353	0.551834	0.0216422
chr10#120965326#120966988	chr10#121176110#121176933	chr10#120966308#121176353	0.248952	0.335268
chr10#120965326#120966988	chr10#121171311#121172346	chr10#120966308#121176353	0.691445	0.00210917
chr10#120965326#120966988	chr10#121180645#121181334	chr10#120966308#121176353	0.0621273	0.812755
chr10#120965326#120966988	chr10#121181343#121182170	chr10#120966308#121176353	0.406728	0.10519
chr10#120967283#120968159	chr10#121200284#121201749	chr10#120966308#121204961	-0.0917941	0.726047
chr10#120968324#120969770	chr10#121200284#121201749	chr10#120966308#121204961	-0.674417	0.00298403
chr10#120962167#120962596	chr10#121200284#121201749	chr10#120966308#121204961	0.0900459	0.73108
chr10#120965326#120966988	chr10#121200284#121201749	chr10#120966308#121204961	0.200125	0.441224
chr10#120970932#120971570	chr10#121200284#121201749	chr10#120966308#121204961	-0.435192	0.0808263
chr10#121200284#121201749	chr10#120967283#120968159	chr10#120966308#121204961	-0.0917941	0.726047
chr10#121200284#121201749	chr10#120968324#120969770	chr10#120966308#121204961	-0.674417	0.00298403
chr10#121200284#121201749	chr10#120962167#120962596	chr10#120966308#121204961	0.0900459	0.73108
chr10#121200284#121201749	chr10#120965326#120966988	chr10#120966308#121204961	0.200125	0.441224
chr10#121200284#121201749	chr10#120970932#120971570	chr10#120966308#121204961	-0.435192	0.0808263
chr10#121005980#121007430	chr10#120965326#120966988	chr10#120969086#121006759	-0.22129	0.393348
chr10#121005980#121007430	chr10#120967283#120968159	chr10#120969086#121006759	-0.218521	0.399446
chr10#121005980#121007430	chr10#120968324#120969770	chr10#120969086#121006759	0.706788	0.00151251
chr10#121005980#121007430	chr10#120970932#120971570	chr10#120969086#121006759	0.671213	0.0031777
chr10#121009875#121012059	chr10#120965326#120966988	chr10#120969086#121006759	-0.326989	0.200164
chr10#121009875#121012059	chr10#120967283#120968159	chr10#120969086#121006759	-0.0971012	0.71083
chr10#121009875#121012059	chr10#120968324#120969770	chr10#120969086#121006759	0.906463	5.34552e-07
chr10#121009875#121012059	chr10#120970932#120971570	chr10#120969086#121006759	0.756596	0.000439328
chr10#120965326#120966988	chr10#121005980#121007430	chr10#120969086#121006759	-0.22129	0.393348
chr10#120965326#120966988	chr10#121009875#121012059	chr10#120969086#121006759	-0.326989	0.200164
chr10#120967283#120968159	chr10#121005980#121007430	chr10#120969086#121006759	-0.218521	0.399446
chr10#120967283#120968159	chr10#121009875#121012059	chr10#120969086#121006759	-0.0971012	0.71083
chr10#120968324#120969770	chr10#121005980#121007430	chr10#120969086#121006759	0.706788	0.00151251
chr10#120968324#120969770	chr10#121009875#121012059	chr10#120969086#121006759	0.906463	5.34552e-07
chr10#120970932#120971570	chr10#121005980#121007430	chr10#120969086#121006759	0.671213	0.0031777
chr10#120970932#120971570	chr10#121009875#121012059	chr10#120969086#121006759	0.756596	0.000439328
chr10#121171311#121172346	chr10#121005980#121007430	chr10#121006759#121176353	-0.365818	0.148729
chr10#121171311#121172346	chr10#121009875#121012059	chr10#121006759#121176353	-0.44919	0.0704813
chr10#121176110#121176933	chr10#121005980#121007430	chr10#121006759#121176353	-0.71875	0.00115041
chr10#121176110#121176933	chr10#121009875#121012059	chr10#121006759#121176353	-0.619497	0.00799774
chr10#121181343#121182170	chr10#121005980#121007430	chr10#121006759#121176353	-0.505182	0.0385957
chr10#121181343#121182170	chr10#121009875#121012059	chr10#121006759#121176353	-0.569609	0.0169926
chr10#121005980#121007430	chr10#121171311#121172346	chr10#121006759#121176353	-0.365818	0.148729
chr10#121005980#121007430	chr10#121176110#121176933	chr10#121006759#121176353	-0.71875	0.00115041
chr10#121005980#121007430	chr10#121181343#121182170	chr10#121006759#121176353	-0.505182	0.0385957
chr10#121005980#121007430	chr10#121180645#121181334	chr10#121006759#121176353	-0.18898	0.467582
chr10#121180645#121181334	chr10#121005980#121007430	chr10#121006759#121176353	-0.18898	0.467582
chr10#121180645#121181334	chr10#121009875#121012059	chr10#121006759#121176353	-0.0408985	0.876152
chr10#121009875#121012059	chr10#121171311#121172346	chr10#121006759#121176353	-0.44919	0.0704813
chr10#121009875#121012059	chr10#121176110#121176933	chr10#121006759#121176353	-0.619497	0.00799774
chr10#121009875#121012059	chr10#121181343#121182170	chr10#121006759#121176353	-0.569609	0.0169926
chr10#121009875#121012059	chr10#121180645#121181334	chr10#121006759#121176353	-0.0408985	0.876152
chr10#121028228#121029506	chr10#121128386#121131458	chr10#121031145#121131528	0.13317	0.610381
chr10#121128386#121131458	chr10#121028228#121029506	chr10#121031145#121131528	0.13317	0.610381
chr10#121128386#121131458	chr10#121029884#121032021	chr10#121031145#121131528	0.445381	0.0731939
chr10#121029884#121032021	chr10#121128386#121131458	chr10#121031145#121131528	0.445381	0.0731939
chr10#121176110#121176933	chr10#121028228#121029506	chr10#121031145#121176353	-0.07341	0.779478
chr10#121176110#121176933	chr10#121029884#121032021	chr10#121031145#121176353	-0.199178	0.443433
chr10#121180645#121181334	chr10#121028228#121029506	chr10#121031145#121176353	-0.0145085	0.955927
chr10#121180645#121181334	chr10#121029884#121032021	chr10#121031145#121176353	-0.00736601	0.977616
chr10#121171311#121172346	chr10#121028228#121029506	chr10#121031145#121176353	0.13271	0.611625
chr10#121171311#121172346	chr10#121029884#121032021	chr10#121031145#121176353	-0.136826	0.60052
chr10#121028228#121029506	chr10#121176110#121176933	chr10#121031145#121176353	-0.07341	0.779478
chr10#121028228#121029506	chr10#121180645#121181334	chr10#121031145#121176353	-0.0145085	0.955927
chr10#121028228#121029506	chr10#121171311#121172346	chr10#121031145#121176353	0.13271	0.611625
chr10#121028228#121029506	chr10#121181343#121182170	chr10#121031145#121176353	0.426642	0.0876635
chr10#121181343#121182170	chr10#121028228#121029506	chr10#121031145#121176353	0.426642	0.0876635
chr10#121181343#121182170	chr10#121029884#121032021	chr10#121031145#121176353	0.0971413	0.710716
chr10#121029884#121032021	chr10#121176110#121176933	chr10#121031145#121176353	-0.199178	0.443433
chr10#121029884#121032021	chr10#121180645#121181334	chr10#121031145#121176353	-0.00736601	0.977616
chr10#121029884#121032021	chr10#121171311#121172346	chr10#121031145#121176353	-0.136826	0.60052
chr10#121029884#121032021	chr10#121181343#121182170	chr10#121031145#121176353	0.0971413	0.710716
chr10#121367800#121368692	chr10#121620852#121621817	chr10#121368175#121619179	0.264313	0.305287
chr10#121367800#121368692	chr10#121613577#121614455	chr10#121368175#121619179	0.0787749	0.763777
chr10#121620852#121621817	chr10#121367800#121368692	chr10#121368175#121619179	0.264313	0.305287
chr10#121613577#121614455	chr10#121367800#121368692	chr10#121368175#121619179	0.0787749	0.763777
chr10#121445558#121448089	chr10#121509343#121512045	chr10#121446136#121510492	-0.0319345	0.90316
chr10#121445558#121448089	chr10#121515466#121516023	chr10#121446136#121510492	-0.609383	0.00940914
chr10#121509343#121512045	chr10#121445558#121448089	chr10#121446136#121510492	-0.0319345	0.90316
chr10#121515466#121516023	chr10#121445558#121448089	chr10#121446136#121510492	-0.609383	0.00940914
chr10#121620852#121621817	chr10#121445558#121448089	chr10#121446136#121619179	-0.312398	0.222167
chr10#121613577#121614455	chr10#121445558#121448089	chr10#121446136#121619179	-0.260184	0.313185
chr10#121445558#121448089	chr10#121620852#121621817	chr10#121446136#121619179	-0.312398	0.222167
chr10#121445558#121448089	chr10#121613577#121614455	chr10#121446136#121619179	-0.260184	0.313185
chr10#121515466#121516023	chr10#121613577#121614455	chr10#121510492#121619179	0.397589	0.114015
chr10#121515466#121516023	chr10#121620852#121621817	chr10#121510492#121619179	0.347804	0.171323
chr10#121613577#121614455	chr10#121515466#121516023	chr10#121510492#121619179	0.397589	0.114015
chr10#121613577#121614455	chr10#121509343#121512045	chr10#121510492#121619179	0.418962	0.0941524
chr10#121509343#121512045	chr10#121613577#121614455	chr10#121510492#121619179	0.418962	0.0941524
chr10#121509343#121512045	chr10#121620852#121621817	chr10#121510492#121619179	0.0525959	0.841107
chr10#121620852#121621817	chr10#121515466#121516023	chr10#121510492#121619179	0.347804	0.171323
chr10#121620852#121621817	chr10#121509343#121512045	chr10#121510492#121619179	0.0525959	0.841107
chr10#122181800#122184401	chr10#122359987#122361344	chr10#122182824#122360574	0.26477	0.30442
chr10#122359987#122361344	chr10#122181800#122184401	chr10#122182824#122360574	0.26477	0.30442
chr10#122359987#122361344	chr10#122185481#122186483	chr10#122182824#122360574	0.716702	0.00120673
chr10#122185481#122186483	chr10#122359987#122361344	chr10#122182824#122360574	0.716702	0.00120673
chr10#122181800#122184401	chr10#122493685#122495348	chr10#122182824#122495502	0.0697826	0.79014
chr10#122181800#122184401	chr10#122491743#122492828	chr10#122182824#122495502	0.346217	0.173417
chr10#122185481#122186483	chr10#122493685#122495348	chr10#122182824#122495502	0.195062	0.453103
chr10#122185481#122186483	chr10#122491743#122492828	chr10#122182824#122495502	0.385443	0.126531
chr10#122493685#122495348	chr10#122181800#122184401	chr10#122182824#122495502	0.0697826	0.79014
chr10#122493685#122495348	chr10#122185481#122186483	chr10#122182824#122495502	0.195062	0.453103
chr10#122491743#122492828	chr10#122181800#122184401	chr10#122182824#122495502	0.346217	0.173417
chr10#122491743#122492828	chr10#122185481#122186483	chr10#122182824#122495502	0.385443	0.126531
chr10#122185481#122186483	chr10#122609854#122611875	chr10#122182824#122610878	0.0960905	0.71372
chr10#122181800#122184401	chr10#122609854#122611875	chr10#122182824#122610878	-0.148674	0.569024
chr10#122609854#122611875	chr10#122185481#122186483	chr10#122182824#122610878	0.0960905	0.71372
chr10#122609854#122611875	chr10#122181800#122184401	chr10#122182824#122610878	-0.148674	0.569024
chr10#122701961#122703430	chr10#123367731#123368298	chr10#122702728#123368706	0.16563	0.52523
chr10#123367731#123368298	chr10#122701961#122703430	chr10#122702728#123368706	0.16563	0.52523
chr10#122701961#122703430	chr10#123495540#123497140	chr10#122702728#123494677	-0.259534	0.314438
chr10#123495540#123497140	chr10#122701961#122703430	chr10#122702728#123494677	-0.259534	0.314438
chr10#123646757#123647283	chr10#122701961#122703430	chr10#122702728#123646700	-0.00861576	0.97382
chr10#122701961#122703430	chr10#123646757#123647283	chr10#122702728#123646700	-0.00861576	0.97382
chr10#122701961#122703430	chr10#123644599#123645159	chr10#122702728#123646700	0.401988	0.109704
chr10#123644599#123645159	chr10#122701961#122703430	chr10#122702728#123646700	0.401988	0.109704
chr10#122708236#122709124	chr10#123357693#123358732	chr10#122708918#123357770	-0.254961	0.323344
chr10#122709339#122709985	chr10#123357693#123358732	chr10#122708918#123357770	0.0132468	0.959756
chr10#123357693#123358732	chr10#122708236#122709124	chr10#122708918#123357770	-0.254961	0.323344
chr10#123357693#123358732	chr10#122709339#122709985	chr10#122708918#123357770	0.0132468	0.959756
chr10#122708236#122709124	chr10#123367731#123368298	chr10#122708918#123368706	-0.288152	0.262039
chr10#123367731#123368298	chr10#122708236#122709124	chr10#122708918#123368706	-0.288152	0.262039
chr10#123367731#123368298	chr10#122709339#122709985	chr10#122708918#123368706	0.199642	0.44235
chr10#122709339#122709985	chr10#123367731#123368298	chr10#122708918#123368706	0.199642	0.44235
chr10#123495540#123497140	chr10#122708236#122709124	chr10#122708918#123494677	0.160316	0.538788
chr10#123495540#123497140	chr10#122709339#122709985	chr10#122708918#123494677	-0.60486	0.0101012
chr10#122708236#122709124	chr10#123495540#123497140	chr10#122708918#123494677	0.160316	0.538788
chr10#122709339#122709985	chr10#123495540#123497140	chr10#122708918#123494677	-0.60486	0.0101012
chr10#122709339#122709985	chr10#123513047#123514576	chr10#122708918#123513483	-0.599029	0.0110528
chr10#122709339#122709985	chr10#123511420#123512207	chr10#122708918#123513483	-0.0529832	0.839951
chr10#122708236#122709124	chr10#123513047#123514576	chr10#122708918#123513483	-0.189103	0.467287
chr10#122708236#122709124	chr10#123511420#123512207	chr10#122708918#123513483	0.102043	0.696755
chr10#123513047#123514576	chr10#122709339#122709985	chr10#122708918#123513483	-0.599029	0.0110528
chr10#123513047#123514576	chr10#122708236#122709124	chr10#122708918#123513483	-0.189103	0.467287
chr10#123511420#123512207	chr10#122709339#122709985	chr10#122708918#123513483	-0.0529832	0.839951
chr10#123511420#123512207	chr10#122708236#122709124	chr10#122708918#123513483	0.102043	0.696755
chr10#123644599#123645159	chr10#122708236#122709124	chr10#122708918#123646700	0.118515	0.650525
chr10#123644599#123645159	chr10#122709339#122709985	chr10#122708918#123646700	0.112518	0.667228
chr10#123646757#123647283	chr10#122708236#122709124	chr10#122708918#123646700	-0.100375	0.701495
chr10#123646757#123647283	chr10#122709339#122709985	chr10#122708918#123646700	-0.0828551	0.751894
chr10#122708236#122709124	chr10#123644599#123645159	chr10#122708918#123646700	0.118515	0.650525
chr10#122708236#122709124	chr10#123646757#123647283	chr10#122708918#123646700	-0.100375	0.701495
chr10#122709339#122709985	chr10#123644599#123645159	chr10#122708918#123646700	0.112518	0.667228
chr10#122709339#122709985	chr10#123646757#123647283	chr10#122708918#123646700	-0.0828551	0.751894
chr10#122708236#122709124	chr10#123659717#123661149	chr10#122708918#123660594	0.0496666	0.849859
chr10#122709339#122709985	chr10#123659717#123661149	chr10#122708918#123660594	0.069393	0.791287
chr10#123659717#123661149	chr10#122708236#122709124	chr10#122708918#123660594	0.0496666	0.849859
chr10#123659717#123661149	chr10#122709339#122709985	chr10#122708918#123660594	0.069393	0.791287
chr10#12294691#12295125	chr10#13116589#13117473	chr10#12295030#13117150	0.250782	0.331609
chr10#12294691#12295125	chr10#13117774#13118873	chr10#12295030#13117150	0.250272	0.332627
chr10#13116589#13117473	chr10#12294691#12295125	chr10#12295030#13117150	0.250782	0.331609
chr10#13117774#13118873	chr10#12294691#12295125	chr10#12295030#13117150	0.250272	0.332627
chr10#12701636#12702079	chr10#12305678#12307867	chr10#12306486#12698447	0.138859	0.595068
chr10#12698130#12698630	chr10#12305678#12307867	chr10#12306486#12698447	0.00511333	0.984461
chr10#12305678#12307867	chr10#12701636#12702079	chr10#12306486#12698447	0.138859	0.595068
chr10#12305678#12307867	chr10#12698130#12698630	chr10#12306486#12698447	0.00511333	0.984461
chr10#12754136#12755083	chr10#12305678#12307867	chr10#12306486#12753371	0.428854	0.085856
chr10#12748771#12751359	chr10#12305678#12307867	chr10#12306486#12753371	-0.27708	0.281628
chr10#12305678#12307867	chr10#12754136#12755083	chr10#12306486#12753371	0.428854	0.085856
chr10#12305678#12307867	chr10#12748771#12751359	chr10#12306486#12753371	-0.27708	0.281628
chr10#12305678#12307867	chr10#12947303#12948524	chr10#12306486#12944395	0.323494	0.205299
chr10#12305678#12307867	chr10#12943871#12944549	chr10#12306486#12944395	0.314977	0.218171
chr10#12305678#12307867	chr10#12949354#12950019	chr10#12306486#12944395	0.404011	0.107761
chr10#12947303#12948524	chr10#12305678#12307867	chr10#12306486#12944395	0.323494	0.205299
chr10#12943871#12944549	chr10#12305678#12307867	chr10#12306486#12944395	0.314977	0.218171
chr10#12949354#12950019	chr10#12305678#12307867	chr10#12306486#12944395	0.404011	0.107761
chr10#12305678#12307867	chr10#13116589#13117473	chr10#12306486#13117150	-0.0514107	0.844646
chr10#12305678#12307867	chr10#13117774#13118873	chr10#12306486#13117150	0.181416	0.485904
chr10#13116589#13117473	chr10#12305678#12307867	chr10#12306486#13117150	-0.0514107	0.844646
chr10#13117774#13118873	chr10#12305678#12307867	chr10#12306486#13117150	0.181416	0.485904
chr10#12305678#12307867	chr10#13141097#13143571	chr10#12306486#13141941	0.377233	0.135517
chr10#13141097#13143571	chr10#12305678#12307867	chr10#12306486#13141941	0.377233	0.135517
chr10#123367731#123368298	chr10#123644599#123645159	chr10#123368706#123646700	0.498435	0.041707
chr10#123367731#123368298	chr10#123646757#123647283	chr10#123368706#123646700	-0.087595	0.738155
chr10#123644599#123645159	chr10#123367731#123368298	chr10#123368706#123646700	0.498435	0.041707
chr10#123646757#123647283	chr10#123367731#123368298	chr10#123368706#123646700	-0.087595	0.738155
chr10#123659717#123661149	chr10#123733677#123735208	chr10#123660594#123734808	-0.0605176	0.817528
chr10#123733677#123735208	chr10#123659717#123661149	chr10#123660594#123734808	-0.0605176	0.817528
chr10#123686250#123688789	chr10#123733677#123735208	chr10#123687510#123734808	0.144889	0.579011
chr10#123733677#123735208	chr10#123686250#123688789	chr10#123687510#123734808	0.144889	0.579011
chr10#123686250#123688789	chr10#123941913#123943769	chr10#123687510#123943179	0.118657	0.650132
chr10#123941913#123943769	chr10#123686250#123688789	chr10#123687510#123943179	0.118657	0.650132
chr10#123875484#123875915	chr10#123733677#123735208	chr10#123734808#123872539	-0.0731244	0.780316
chr10#123871623#123874196	chr10#123733677#123735208	chr10#123734808#123872539	-0.32402	0.204521
chr10#123733677#123735208	chr10#123875484#123875915	chr10#123734808#123872539	-0.0731244	0.780316
chr10#123733677#123735208	chr10#123871623#123874196	chr10#123734808#123872539	-0.32402	0.204521
chr10#123810577#123811855	chr10#123871623#123874196	chr10#123812501#123872539	0.0660138	0.801255
chr10#123810577#123811855	chr10#123875484#123875915	chr10#123812501#123872539	0.403655	0.108102
chr10#123813182#123814835	chr10#123871623#123874196	chr10#123812501#123872539	0.101849	0.697304
chr10#123813182#123814835	chr10#123875484#123875915	chr10#123812501#123872539	0.073241	0.779974
chr10#123871623#123874196	chr10#123810577#123811855	chr10#123812501#123872539	0.0660138	0.801255
chr10#123871623#123874196	chr10#123813182#123814835	chr10#123812501#123872539	0.101849	0.697304
chr10#123875484#123875915	chr10#123810577#123811855	chr10#123812501#123872539	0.403655	0.108102
chr10#123875484#123875915	chr10#123813182#123814835	chr10#123812501#123872539	0.073241	0.779974
chr10#123875484#123875915	chr10#123899086#123902088	chr10#123872539#123901504	-0.118504	0.650557
chr10#123899086#123902088	chr10#123875484#123875915	chr10#123872539#123901504	-0.118504	0.650557
chr10#123899086#123902088	chr10#123871623#123874196	chr10#123872539#123901504	0.110338	0.673335
chr10#123871623#123874196	chr10#123899086#123902088	chr10#123872539#123901504	0.110338	0.673335
chr10#123899086#123902088	chr10#124026201#124028138	chr10#123901504#124027656	0.276882	0.281986
chr10#124026201#124028138	chr10#123899086#123902088	chr10#123901504#124027656	0.276882	0.281986
chr10#124036095#124036781	chr10#124326431#124327347	chr10#124039266#124326377	0.268853	0.296743
chr10#124036095#124036781	chr10#124324982#124326208	chr10#124039266#124326377	-0.131997	0.613556
chr10#124326431#124327347	chr10#124036095#124036781	chr10#124039266#124326377	0.268853	0.296743
chr10#124326431#124327347	chr10#124039167#124039989	chr10#124039266#124326377	0.381874	0.130385
chr10#124326431#124327347	chr10#124040929#124042559	chr10#124039266#124326377	0.422452	0.091162
chr10#124039167#124039989	chr10#124326431#124327347	chr10#124039266#124326377	0.381874	0.130385
chr10#124039167#124039989	chr10#124324982#124326208	chr10#124039266#124326377	0.137757	0.598022
chr10#124324982#124326208	chr10#124036095#124036781	chr10#124039266#124326377	-0.131997	0.613556
chr10#124324982#124326208	chr10#124039167#124039989	chr10#124039266#124326377	0.137757	0.598022
chr10#124324982#124326208	chr10#124040929#124042559	chr10#124039266#124326377	0.278219	0.279572
chr10#124040929#124042559	chr10#124326431#124327347	chr10#124039266#124326377	0.422452	0.091162
chr10#124040929#124042559	chr10#124324982#124326208	chr10#124039266#124326377	0.278219	0.279572
chr10#124058121#124059180	chr10#124101726#124102913	chr10#124058455#124102286	0.255651	0.321991
chr10#124058121#124059180	chr10#124103877#124104853	chr10#124058455#124102286	0.398071	0.113537
chr10#124101726#124102913	chr10#124058121#124059180	chr10#124058455#124102286	0.255651	0.321991
chr10#124101726#124102913	chr10#124060397#124061195	chr10#124058455#124102286	0.390708	0.120994
chr10#124060397#124061195	chr10#124101726#124102913	chr10#124058455#124102286	0.390708	0.120994
chr10#124060397#124061195	chr10#124103877#124104853	chr10#124058455#124102286	0.355438	0.161483
chr10#124103877#124104853	chr10#124058121#124059180	chr10#124058455#124102286	0.398071	0.113537
chr10#124103877#124104853	chr10#124060397#124061195	chr10#124058455#124102286	0.355438	0.161483
chr10#124058121#124059180	chr10#124193452#124193883	chr10#124058455#124195071	-0.397177	0.114424
chr10#124060397#124061195	chr10#124193452#124193883	chr10#124058455#124195071	-0.585255	0.013584
chr10#124193452#124193883	chr10#124058121#124059180	chr10#124058455#124195071	-0.397177	0.114424
chr10#124193452#124193883	chr10#124060397#124061195	chr10#124058455#124195071	-0.585255	0.013584
chr10#124058121#124059180	chr10#124324982#124326208	chr10#124058455#124326377	0.395553	0.116049
chr10#124058121#124059180	chr10#124326431#124327347	chr10#124058455#124326377	0.752566	0.000490581
chr10#124324982#124326208	chr10#124058121#124059180	chr10#124058455#124326377	0.395553	0.116049
chr10#124324982#124326208	chr10#124060397#124061195	chr10#124058455#124326377	-0.0945967	0.717999
chr10#124326431#124327347	chr10#124058121#124059180	chr10#124058455#124326377	0.752566	0.000490581
chr10#124326431#124327347	chr10#124060397#124061195	chr10#124058455#124326377	0.215043	0.407176
chr10#124060397#124061195	chr10#124324982#124326208	chr10#124058455#124326377	-0.0945967	0.717999
chr10#124060397#124061195	chr10#124326431#124327347	chr10#124058455#124326377	0.215043	0.407176
chr10#124101726#124102913	chr10#124193452#124193883	chr10#124102286#124195071	-0.175584	0.500265
chr10#124103877#124104853	chr10#124193452#124193883	chr10#124102286#124195071	-0.490857	0.0454244
chr10#124193452#124193883	chr10#124101726#124102913	chr10#124102286#124195071	-0.175584	0.500265
chr10#124193452#124193883	chr10#124103877#124104853	chr10#124102286#124195071	-0.490857	0.0454244
chr10#124103877#124104853	chr10#124326431#124327347	chr10#124102286#124326377	0.157754	0.545379
chr10#124103877#124104853	chr10#124324982#124326208	chr10#124102286#124326377	0.432079	0.0832691
chr10#124101726#124102913	chr10#124326431#124327347	chr10#124102286#124326377	0.505268	0.0385571
chr10#124101726#124102913	chr10#124324982#124326208	chr10#124102286#124326377	-0.166041	0.524187
chr10#124326431#124327347	chr10#124103877#124104853	chr10#124102286#124326377	0.157754	0.545379
chr10#124326431#124327347	chr10#124101726#124102913	chr10#124102286#124326377	0.505268	0.0385571
chr10#124324982#124326208	chr10#124103877#124104853	chr10#124102286#124326377	0.432079	0.0832691
chr10#124324982#124326208	chr10#124101726#124102913	chr10#124102286#124326377	-0.166041	0.524187
chr10#124288847#124291083	chr10#124324982#124326208	chr10#124285422#124326377	-0.069355	0.791399
chr10#124288847#124291083	chr10#124326431#124327347	chr10#124285422#124326377	-0.105923	0.685767
chr10#124324982#124326208	chr10#124288847#124291083	chr10#124285422#124326377	-0.069355	0.791399
chr10#124324982#124326208	chr10#124279954#124281404	chr10#124285422#124326377	0.428742	0.0859468
chr10#124279954#124281404	chr10#124324982#124326208	chr10#124285422#124326377	0.428742	0.0859468
chr10#124279954#124281404	chr10#124326431#124327347	chr10#124285422#124326377	0.46735	0.0585528
chr10#124326431#124327347	chr10#124288847#124291083	chr10#124285422#124326377	-0.105923	0.685767
chr10#124326431#124327347	chr10#124279954#124281404	chr10#124285422#124326377	0.46735	0.0585528
chr10#124324982#124326208	chr10#125318811#125319389	chr10#124326377#125319061	0.352418	0.165329
chr10#124326431#124327347	chr10#125318811#125319389	chr10#124326377#125319061	0.450961	0.0692452
chr10#125318811#125319389	chr10#124324982#124326208	chr10#124326377#125319061	0.352418	0.165329
chr10#125318811#125319389	chr10#124326431#124327347	chr10#124326377#125319061	0.450961	0.0692452
chr10#124408434#124409126	chr10#125318811#125319389	chr10#124408205#125319061	0.111248	0.670785
chr10#125318811#125319389	chr10#124408434#124409126	chr10#124408205#125319061	0.111248	0.670785
chr10#124738986#124741208	chr10#125318811#125319389	chr10#124740080#125319061	0.314873	0.21833
chr10#125318811#125319389	chr10#124738986#124741208	chr10#124740080#125319061	0.314873	0.21833
chr10#124801923#124802289	chr10#125318811#125319389	chr10#124803390#125319061	-0.244625	0.344008
chr10#125318811#125319389	chr10#124801923#124802289	chr10#124803390#125319061	-0.244625	0.344008
chr10#125318811#125319389	chr10#124802776#124803392	chr10#124803390#125319061	0.274767	0.285828
chr10#124802776#124803392	chr10#125318811#125319389	chr10#124803390#125319061	0.274767	0.285828
chr10#124891845#124893674	chr10#125318811#125319389	chr10#124892694#125319061	0.644297	0.00524337
chr10#125318811#125319389	chr10#124891845#124893674	chr10#124892694#125319061	0.644297	0.00524337
chr10#125754027#125755682	chr10#126077130#126078678	chr10#125754550#126078234	0.494164	0.0437728
chr10#126077130#126078678	chr10#125754027#125755682	chr10#125754550#126078234	0.494164	0.0437728
chr10#125784260#125786114	chr10#126077130#126078678	chr10#125785312#126078234	0.176611	0.497721
chr10#126077130#126078678	chr10#125784260#125786114	chr10#125785312#126078234	0.176611	0.497721
chr10#126218480#126219444	chr10#126428558#126430246	chr10#126218689#126434349	-0.473875	0.0546564
chr10#126218480#126219444	chr10#126431459#126434109	chr10#126218689#126434349	0.453543	0.0674722
chr10#126428558#126430246	chr10#126218480#126219444	chr10#126218689#126434349	-0.473875	0.0546564
chr10#126431459#126434109	chr10#126218480#126219444	chr10#126218689#126434349	0.453543	0.0674722
chr10#126431459#126434109	chr10#126228537#126229532	chr10#126228934#126430442	0.0252693	0.923309
chr10#126428558#126430246	chr10#126228537#126229532	chr10#126228934#126430442	-0.514146	0.0347383
chr10#126228537#126229532	chr10#126431459#126434109	chr10#126228934#126430442	0.0252693	0.923309
chr10#126228537#126229532	chr10#126428558#126430246	chr10#126228934#126430442	-0.514146	0.0347383
chr10#126428558#126430246	chr10#126228537#126229532	chr10#126228934#126434349	-0.514146	0.0347383
chr10#126228537#126229532	chr10#126428558#126430246	chr10#126228934#126434349	-0.514146	0.0347383
chr10#126228537#126229532	chr10#126431459#126434109	chr10#126228934#126434349	0.0252693	0.923309
chr10#126431459#126434109	chr10#126228537#126229532	chr10#126228934#126434349	0.0252693	0.923309
chr10#126431459#126434109	chr10#126300816#126302820	chr10#126301443#126430442	0.450955	0.0692498
chr10#126300816#126302820	chr10#126431459#126434109	chr10#126301443#126430442	0.450955	0.0692498
chr10#126300816#126302820	chr10#126428558#126430246	chr10#126301443#126430442	-0.27377	0.287651
chr10#126428558#126430246	chr10#126300816#126302820	chr10#126301443#126430442	-0.27377	0.287651
chr10#126428558#126430246	chr10#126316863#126317257	chr10#126320785#126430442	0.0569857	0.828024
chr10#126428558#126430246	chr10#126320378#126321306	chr10#126320785#126430442	-0.0883086	0.736093
chr10#126316863#126317257	chr10#126428558#126430246	chr10#126320785#126430442	0.0569857	0.828024
chr10#126316863#126317257	chr10#126431459#126434109	chr10#126320785#126430442	-0.0261006	0.920793
chr10#126320378#126321306	chr10#126428558#126430246	chr10#126320785#126430442	-0.0883086	0.736093
chr10#126320378#126321306	chr10#126431459#126434109	chr10#126320785#126430442	0.507115	0.0377375
chr10#126431459#126434109	chr10#126316863#126317257	chr10#126320785#126430442	-0.0261006	0.920793
chr10#126431459#126434109	chr10#126320378#126321306	chr10#126320785#126430442	0.507115	0.0377375
chr10#126334551#126337937	chr10#126428558#126430246	chr10#126336578#126430442	-0.0101903	0.969037
chr10#126334551#126337937	chr10#126431459#126434109	chr10#126336578#126430442	0.131222	0.615659
chr10#126428558#126430246	chr10#126334551#126337937	chr10#126336578#126430442	-0.0101903	0.969037
chr10#126431459#126434109	chr10#126334551#126337937	chr10#126336578#126430442	0.131222	0.615659
chr10#126428558#126430246	chr10#126356318#126358434	chr10#126357626#126430442	-0.390308	0.121408
chr10#126431459#126434109	chr10#126356318#126358434	chr10#126357626#126430442	0.206433	0.426653
chr10#126356318#126358434	chr10#126428558#126430246	chr10#126357626#126430442	-0.390308	0.121408
chr10#126356318#126358434	chr10#126431459#126434109	chr10#126357626#126430442	0.206433	0.426653
chr10#126680701#126682152	chr10#127511045#127512896	chr10#126680877#127511623	0.451141	0.0691205
chr10#127511045#127512896	chr10#126680701#126682152	chr10#126680877#127511623	0.451141	0.0691205
chr10#126733829#126735331	chr10#126745127#126747165	chr10#126737054#126749899	0.316707	0.215514
chr10#126733829#126735331	chr10#126753304#126754461	chr10#126737054#126749899	0.0953571	0.71582
chr10#126737755#126738699	chr10#126745127#126747165	chr10#126737054#126749899	-0.265868	0.302344
chr10#126737755#126738699	chr10#126753304#126754461	chr10#126737054#126749899	0.155242	0.551878
chr10#126736506#126737366	chr10#126745127#126747165	chr10#126737054#126749899	-0.20192	0.437053
chr10#126736506#126737366	chr10#126753304#126754461	chr10#126737054#126749899	0.347117	0.172227
chr10#126745127#126747165	chr10#126733829#126735331	chr10#126737054#126749899	0.316707	0.215514
chr10#126745127#126747165	chr10#126737755#126738699	chr10#126737054#126749899	-0.265868	0.302344
chr10#126745127#126747165	chr10#126736506#126737366	chr10#126737054#126749899	-0.20192	0.437053
chr10#126753304#126754461	chr10#126733829#126735331	chr10#126737054#126749899	0.0953571	0.71582
chr10#126753304#126754461	chr10#126737755#126738699	chr10#126737054#126749899	0.155242	0.551878
chr10#126753304#126754461	chr10#126736506#126737366	chr10#126737054#126749899	0.347117	0.172227
chr10#126737755#126738699	chr10#127314643#127315699	chr10#126737054#127318882	0.419113	0.0940218
chr10#126737755#126738699	chr10#127318307#127319037	chr10#126737054#127318882	-0.106708	0.683551
chr10#126737755#126738699	chr10#127321878#127322982	chr10#126737054#127318882	-0.405955	0.105917
chr10#126736506#126737366	chr10#127314643#127315699	chr10#126737054#127318882	-0.0238777	0.927521
chr10#126736506#126737366	chr10#127318307#127319037	chr10#126737054#127318882	-0.104579	0.689567
chr10#126736506#126737366	chr10#127321878#127322982	chr10#126737054#127318882	-0.475193	0.0538936
chr10#127314643#127315699	chr10#126737755#126738699	chr10#126737054#127318882	0.419113	0.0940218
chr10#127314643#127315699	chr10#126736506#126737366	chr10#126737054#127318882	-0.0238777	0.927521
chr10#127314643#127315699	chr10#126733829#126735331	chr10#126737054#127318882	-0.546435	0.0232343
chr10#127318307#127319037	chr10#126737755#126738699	chr10#126737054#127318882	-0.106708	0.683551
chr10#127318307#127319037	chr10#126736506#126737366	chr10#126737054#127318882	-0.104579	0.689567
chr10#127318307#127319037	chr10#126733829#126735331	chr10#126737054#127318882	0.0709438	0.786723
chr10#127321878#127322982	chr10#126737755#126738699	chr10#126737054#127318882	-0.405955	0.105917
chr10#127321878#127322982	chr10#126736506#126737366	chr10#126737054#127318882	-0.475193	0.0538936
chr10#127321878#127322982	chr10#126733829#126735331	chr10#126737054#127318882	0.0180716	0.945116
chr10#126733829#126735331	chr10#127314643#127315699	chr10#126737054#127318882	-0.546435	0.0232343
chr10#126733829#126735331	chr10#127318307#127319037	chr10#126737054#127318882	0.0709438	0.786723
chr10#126733829#126735331	chr10#127321878#127322982	chr10#126737054#127318882	0.0180716	0.945116
chr10#12754136#12755083	chr10#12949354#12950019	chr10#12749939#12944395	0.268652	0.297117
chr10#12754136#12755083	chr10#12947303#12948524	chr10#12749939#12944395	0.286121	0.265567
chr10#12754136#12755083	chr10#12943871#12944549	chr10#12749939#12944395	0.160122	0.539284
chr10#12745262#12746046	chr10#12949354#12950019	chr10#12749939#12944395	-0.043228	0.869154
chr10#12745262#12746046	chr10#12947303#12948524	chr10#12749939#12944395	-0.10323	0.693387
chr10#12745262#12746046	chr10#12943871#12944549	chr10#12749939#12944395	0.337271	0.185546
chr10#12748771#12751359	chr10#12949354#12950019	chr10#12749939#12944395	0.118943	0.649341
chr10#12748771#12751359	chr10#12947303#12948524	chr10#12749939#12944395	0.123566	0.636579
chr10#12748771#12751359	chr10#12943871#12944549	chr10#12749939#12944395	-0.0384433	0.883538
chr10#12949354#12950019	chr10#12754136#12755083	chr10#12749939#12944395	0.268652	0.297117
chr10#12949354#12950019	chr10#12745262#12746046	chr10#12749939#12944395	-0.043228	0.869154
chr10#12949354#12950019	chr10#12748771#12751359	chr10#12749939#12944395	0.118943	0.649341
chr10#12947303#12948524	chr10#12754136#12755083	chr10#12749939#12944395	0.286121	0.265567
chr10#12947303#12948524	chr10#12745262#12746046	chr10#12749939#12944395	-0.10323	0.693387
chr10#12947303#12948524	chr10#12748771#12751359	chr10#12749939#12944395	0.123566	0.636579
chr10#12943871#12944549	chr10#12754136#12755083	chr10#12749939#12944395	0.160122	0.539284
chr10#12943871#12944549	chr10#12745262#12746046	chr10#12749939#12944395	0.337271	0.185546
chr10#12943871#12944549	chr10#12748771#12751359	chr10#12749939#12944395	-0.0384433	0.883538
chr10#13098080#13099092	chr10#12748771#12751359	chr10#12749939#13098575	0.145018	0.578668
chr10#13098080#13099092	chr10#12754136#12755083	chr10#12749939#13098575	0.270659	0.293383
chr10#13098080#13099092	chr10#12745262#12746046	chr10#12749939#13098575	-0.11658	0.655897
chr10#12748771#12751359	chr10#13098080#13099092	chr10#12749939#13098575	0.145018	0.578668
chr10#12754136#12755083	chr10#13098080#13099092	chr10#12749939#13098575	0.270659	0.293383
chr10#12745262#12746046	chr10#13098080#13099092	chr10#12749939#13098575	-0.11658	0.655897
chr10#13116589#13117473	chr10#12754136#12755083	chr10#12749939#13117150	-0.299959	0.242106
chr10#13116589#13117473	chr10#12745262#12746046	chr10#12749939#13117150	-0.659289	0.00399042
chr10#13116589#13117473	chr10#12748771#12751359	chr10#12749939#13117150	0.434191	0.0816062
chr10#12754136#12755083	chr10#13116589#13117473	chr10#12749939#13117150	-0.299959	0.242106
chr10#12754136#12755083	chr10#13117774#13118873	chr10#12749939#13117150	-0.183641	0.480477
chr10#13117774#13118873	chr10#12754136#12755083	chr10#12749939#13117150	-0.183641	0.480477
chr10#13117774#13118873	chr10#12745262#12746046	chr10#12749939#13117150	-0.724752	0.000997725
chr10#13117774#13118873	chr10#12748771#12751359	chr10#12749939#13117150	0.405	0.106821
chr10#12745262#12746046	chr10#13116589#13117473	chr10#12749939#13117150	-0.659289	0.00399042
chr10#12745262#12746046	chr10#13117774#13118873	chr10#12749939#13117150	-0.724752	0.000997725
chr10#12748771#12751359	chr10#13116589#13117473	chr10#12749939#13117150	0.434191	0.0816062
chr10#12748771#12751359	chr10#13117774#13118873	chr10#12749939#13117150	0.405	0.106821
chr10#12754136#12755083	chr10#13116589#13117473	chr10#12753371#13117150	-0.299959	0.242106
chr10#12754136#12755083	chr10#13117774#13118873	chr10#12753371#13117150	-0.183641	0.480477
chr10#13116589#13117473	chr10#12754136#12755083	chr10#12753371#13117150	-0.299959	0.242106
chr10#13116589#13117473	chr10#12748771#12751359	chr10#12753371#13117150	0.434191	0.0816062
chr10#13117774#13118873	chr10#12754136#12755083	chr10#12753371#13117150	-0.183641	0.480477
chr10#13117774#13118873	chr10#12748771#12751359	chr10#12753371#13117150	0.405	0.106821
chr10#12748771#12751359	chr10#13116589#13117473	chr10#12753371#13117150	0.434191	0.0816062
chr10#12748771#12751359	chr10#13117774#13118873	chr10#12753371#13117150	0.405	0.106821
chr10#12748771#12751359	chr10#13141097#13143571	chr10#12753371#13141941	-0.776115	0.000249659
chr10#12754136#12755083	chr10#13141097#13143571	chr10#12753371#13141941	0.544486	0.0238309
chr10#13141097#13143571	chr10#12748771#12751359	chr10#12753371#13141941	-0.776115	0.000249659
chr10#13141097#13143571	chr10#12754136#12755083	chr10#12753371#13141941	0.544486	0.0238309
chr10#12943871#12944549	chr10#12760886#12763511	chr10#12760768#12944395	-0.026059	0.920919
chr10#12760886#12763511	chr10#12943871#12944549	chr10#12760768#12944395	-0.026059	0.920919
chr10#12760886#12763511	chr10#12947303#12948524	chr10#12760768#12944395	0.281012	0.274572
chr10#12760886#12763511	chr10#12949354#12950019	chr10#12760768#12944395	0.189982	0.46518
chr10#12947303#12948524	chr10#12760886#12763511	chr10#12760768#12944395	0.281012	0.274572
chr10#12949354#12950019	chr10#12760886#12763511	chr10#12760768#12944395	0.189982	0.46518
chr10#12760886#12763511	chr10#13117774#13118873	chr10#12760768#13117150	0.0984885	0.706869
chr10#12760886#12763511	chr10#13116589#13117473	chr10#12760768#13117150	0.193782	0.45613
chr10#13117774#13118873	chr10#12760886#12763511	chr10#12760768#13117150	0.0984885	0.706869
chr10#13116589#13117473	chr10#12760886#12763511	chr10#12760768#13117150	0.193782	0.45613
chr10#127622803#127623434	chr10#128075490#128077337	chr10#127623329#128075950	0.371651	0.141871
chr10#128075490#128077337	chr10#127622803#127623434	chr10#127623329#128075950	0.371651	0.141871
chr10#128075490#128077337	chr10#127625018#127625627	chr10#127623329#128075950	0.493206	0.0442465
chr10#127625018#127625627	chr10#128075490#128077337	chr10#127623329#128075950	0.493206	0.0442465
chr10#127670670#127671624	chr10#128075490#128077337	chr10#127671108#128075950	0.40115	0.110517
chr10#128075490#128077337	chr10#127670670#127671624	chr10#127671108#128075950	0.40115	0.110517
chr10#128075490#128077337	chr10#128766232#128766759	chr10#128075950#128767795	-0.432653	0.0828142
chr10#128075490#128077337	chr10#128770190#128772127	chr10#128075950#128767795	-0.333066	0.191435
chr10#128766232#128766759	chr10#128075490#128077337	chr10#128075950#128767795	-0.432653	0.0828142
chr10#128770190#128772127	chr10#128075490#128077337	chr10#128075950#128767795	-0.333066	0.191435
chr10#12943871#12944549	chr10#12824045#12825126	chr10#12824760#12944395	0.194965	0.45333
chr10#12947303#12948524	chr10#12824045#12825126	chr10#12824760#12944395	0.181469	0.485775
chr10#12824045#12825126	chr10#12943871#12944549	chr10#12824760#12944395	0.194965	0.45333
chr10#12824045#12825126	chr10#12947303#12948524	chr10#12824760#12944395	0.181469	0.485775
chr10#12824045#12825126	chr10#12949354#12950019	chr10#12824760#12944395	0.141125	0.589012
chr10#12949354#12950019	chr10#12824045#12825126	chr10#12824760#12944395	0.141125	0.589012
chr10#13117774#13118873	chr10#12824045#12825126	chr10#12824760#13117150	-0.683849	0.00246899
chr10#12824045#12825126	chr10#13117774#13118873	chr10#12824760#13117150	-0.683849	0.00246899
chr10#12824045#12825126	chr10#13116589#13117473	chr10#12824760#13117150	-0.369537	0.144332
chr10#13116589#13117473	chr10#12824045#12825126	chr10#12824760#13117150	-0.369537	0.144332
chr10#129672433#129673204	chr10#129867372#129868954	chr10#129669237#129867958	0.398743	0.112873
chr10#129867372#129868954	chr10#129672433#129673204	chr10#129669237#129867958	0.398743	0.112873
chr10#129867372#129868954	chr10#129674168#129675733	chr10#129669237#129867958	-0.313138	0.221017
chr10#129674168#129675733	chr10#129867372#129868954	chr10#129669237#129867958	-0.313138	0.221017
chr10#129674168#129675733	chr10#129948014#129949149	chr10#129671171#129948339	-0.579245	0.0148225
chr10#129672433#129673204	chr10#129948014#129949149	chr10#129671171#129948339	0.335475	0.188046
chr10#129948014#129949149	chr10#129674168#129675733	chr10#129671171#129948339	-0.579245	0.0148225
chr10#129948014#129949149	chr10#129672433#129673204	chr10#129671171#129948339	0.335475	0.188046
chr10#129705012#129707591	chr10#129765566#129768139	chr10#129705383#129772356	-0.0952738	0.716058
chr10#129705012#129707591	chr10#129774435#129777798	chr10#129705383#129772356	-0.195932	0.45105
chr10#129765566#129768139	chr10#129705012#129707591	chr10#129705383#129772356	-0.0952738	0.716058
chr10#129774435#129777798	chr10#129705012#129707591	chr10#129705383#129772356	-0.195932	0.45105
chr10#129807327#129810234	chr10#129705012#129707591	chr10#129705383#129809558	0.538473	0.0257464
chr10#129705012#129707591	chr10#129807327#129810234	chr10#129705383#129809558	0.538473	0.0257464
chr10#129705012#129707591	chr10#129867372#129868954	chr10#129705383#129867958	0.592936	0.0121216
chr10#129867372#129868954	chr10#129705012#129707591	chr10#129705383#129867958	0.592936	0.0121216
chr10#129705012#129707591	chr10#129948014#129949149	chr10#129705383#129948339	0.426667	0.0876424
chr10#129948014#129949149	chr10#129705012#129707591	chr10#129705383#129948339	0.426667	0.0876424
chr10#129834857#129836392	chr10#129867372#129868954	chr10#129834437#129867958	0.464658	0.060219
chr10#129834314#129834684	chr10#129867372#129868954	chr10#129834437#129867958	0.258169	0.317082
chr10#129867372#129868954	chr10#129834857#129836392	chr10#129834437#129867958	0.464658	0.060219
chr10#129867372#129868954	chr10#129834314#129834684	chr10#129834437#129867958	0.258169	0.317082
chr10#129879999#129880657	chr10#129948014#129949149	chr10#129876878#129948339	0.558328	0.019841
chr10#129948014#129949149	chr10#129879999#129880657	chr10#129876878#129948339	0.558328	0.019841
chr10#130833118#130834564	chr10#131126020#131127886	chr10#130829693#131130698	0.503551	0.0393311
chr10#130833118#130834564	chr10#131130148#131131049	chr10#130829693#131130698	0.645387	0.00514267
chr10#131126020#131127886	chr10#130833118#130834564	chr10#130829693#131130698	0.503551	0.0393311
chr10#131130148#131131049	chr10#130833118#130834564	chr10#130829693#131130698	0.645387	0.00514267
chr10#130833118#130834564	chr10#131762122#131762574	chr10#130829693#131767336	0.633482	0.00633053
chr10#131762122#131762574	chr10#130833118#130834564	chr10#130829693#131767336	0.633482	0.00633053
chr10#13200275#13201103	chr10#13341120#13342581	chr10#13203139#13344622	0.158585	0.543237
chr10#13200275#13201103	chr10#13343529#13345017	chr10#13203139#13344622	-0.157512	0.546003
chr10#13202244#13204600	chr10#13341120#13342581	chr10#13203139#13344622	0.218495	0.399503
chr10#13202244#13204600	chr10#13343529#13345017	chr10#13203139#13344622	0.532015	0.0279342
chr10#13341120#13342581	chr10#13200275#13201103	chr10#13203139#13344622	0.158585	0.543237
chr10#13341120#13342581	chr10#13202244#13204600	chr10#13203139#13344622	0.218495	0.399503
chr10#13343529#13345017	chr10#13200275#13201103	chr10#13203139#13344622	-0.157512	0.546003
chr10#13343529#13345017	chr10#13202244#13204600	chr10#13203139#13344622	0.532015	0.0279342
chr10#134036568#134037367	chr10#134166380#134166866	chr10#134036793#134166711	0.583457	0.0139457
chr10#134166380#134166866	chr10#134036568#134037367	chr10#134036793#134166711	0.583457	0.0139457
chr10#134036568#134037367	chr10#134262784#134263172	chr10#134036793#134266471	0.604794	0.0101116
chr10#134036568#134037367	chr10#134259921#134261976	chr10#134036793#134266471	0.779325	0.000226302
chr10#134036568#134037367	chr10#134266166#134267319	chr10#134036793#134266471	0.623975	0.00742966
chr10#134262784#134263172	chr10#134036568#134037367	chr10#134036793#134266471	0.604794	0.0101116
chr10#134259921#134261976	chr10#134036568#134037367	chr10#134036793#134266471	0.779325	0.000226302
chr10#134266166#134267319	chr10#134036568#134037367	chr10#134036793#134266471	0.623975	0.00742966
chr10#134043054#134044374	chr10#134259921#134261976	chr10#134043364#134266471	0.502331	0.0398879
chr10#134043054#134044374	chr10#134266166#134267319	chr10#134043364#134266471	0.536826	0.0262914
chr10#134043054#134044374	chr10#134262784#134263172	chr10#134043364#134266471	0.407666	0.104313
chr10#134259921#134261976	chr10#134043054#134044374	chr10#134043364#134266471	0.502331	0.0398879
chr10#134266166#134267319	chr10#134043054#134044374	chr10#134043364#134266471	0.536826	0.0262914
chr10#134262784#134263172	chr10#134043054#134044374	chr10#134043364#134266471	0.407666	0.104313
chr10#13413936#13414505	chr10#13478762#13479547	chr10#13414074#13482366	-0.147255	0.572761
chr10#13413936#13414505	chr10#13481557#13482910	chr10#13414074#13482366	-0.351586	0.166398
chr10#13478762#13479547	chr10#13413936#13414505	chr10#13414074#13482366	-0.147255	0.572761
chr10#13481557#13482910	chr10#13413936#13414505	chr10#13414074#13482366	-0.351586	0.166398
chr10#13413936#13414505	chr10#13578390#13579199	chr10#13414074#13578932	0.301715	0.239224
chr10#13578390#13579199	chr10#13413936#13414505	chr10#13414074#13578932	0.301715	0.239224
chr10#13413936#13414505	chr10#14369509#14370084	chr10#13414074#14367309	0.136979	0.600109
chr10#14369509#14370084	chr10#13413936#13414505	chr10#13414074#14367309	0.136979	0.600109
chr10#134262784#134263172	chr10#134200850#134201604	chr10#134200866#134266471	0.636021	0.00606031
chr10#134259921#134261976	chr10#134200850#134201604	chr10#134200866#134266471	0.506871	0.0378451
chr10#134200850#134201604	chr10#134262784#134263172	chr10#134200866#134266471	0.636021	0.00606031
chr10#134200850#134201604	chr10#134259921#134261976	chr10#134200866#134266471	0.506871	0.0378451
chr10#134200850#134201604	chr10#134266166#134267319	chr10#134200866#134266471	0.61255	0.00894734
chr10#134266166#134267319	chr10#134200850#134201604	chr10#134200866#134266471	0.61255	0.00894734
chr10#134266166#134267319	chr10#134349978#134352609	chr10#134272231#134350563	0.624224	0.00739896
chr10#134272241#134272612	chr10#134349978#134352609	chr10#134272231#134350563	0.147277	0.572702
chr10#134349978#134352609	chr10#134266166#134267319	chr10#134272231#134350563	0.624224	0.00739896
chr10#134349978#134352609	chr10#134272241#134272612	chr10#134272231#134350563	0.147277	0.572702
chr10#134266166#134267319	chr10#134450889#134452077	chr10#134272231#134451688	0.252531	0.328137
chr10#134272241#134272612	chr10#134450889#134452077	chr10#134272231#134451688	0.126134	0.629532
chr10#134450889#134452077	chr10#134266166#134267319	chr10#134272231#134451688	0.252531	0.328137
chr10#134450889#134452077	chr10#134272241#134272612	chr10#134272231#134451688	0.126134	0.629532
chr10#134467856#134468756	chr10#134755270#134756878	chr10#134468471#134753413	0.458857	0.0639284
chr10#134755270#134756878	chr10#134467856#134468756	chr10#134468471#134753413	0.458857	0.0639284
chr10#134467856#134468756	chr10#135072158#135073446	chr10#134468471#135071674	0.307819	0.22938
chr10#134467856#134468756	chr10#135071181#135071742	chr10#134468471#135071674	0.380018	0.132421
chr10#134467856#134468756	chr10#135074761#135075863	chr10#134468471#135071674	0.629308	0.00679571
chr10#135072158#135073446	chr10#134467856#134468756	chr10#134468471#135071674	0.307819	0.22938
chr10#135071181#135071742	chr10#134467856#134468756	chr10#134468471#135071674	0.380018	0.132421
chr10#135074761#135075863	chr10#134467856#134468756	chr10#134468471#135071674	0.629308	0.00679571
chr10#135074761#135075863	chr10#135121334#135122809	chr10#135071674#135121373	0.711447	0.00136172
chr10#135071181#135071742	chr10#135121334#135122809	chr10#135071674#135121373	0.692269	0.00207287
chr10#135121334#135122809	chr10#135074761#135075863	chr10#135071674#135121373	0.711447	0.00136172
chr10#135121334#135122809	chr10#135071181#135071742	chr10#135071674#135121373	0.692269	0.00207287
chr10#135121334#135122809	chr10#135072158#135073446	chr10#135071674#135121373	0.637178	0.00594032
chr10#135072158#135073446	chr10#135121334#135122809	chr10#135071674#135121373	0.637178	0.00594032
chr10#135143122#135143828	chr10#135203801#135204507	chr10#135143033#135208067	0.512685	0.0353463
chr10#135143122#135143828	chr10#135206928#135208706	chr10#135143033#135208067	0.471356	0.0561368
chr10#135203801#135204507	chr10#135143122#135143828	chr10#135143033#135208067	0.512685	0.0353463
chr10#135206928#135208706	chr10#135143122#135143828	chr10#135143033#135208067	0.471356	0.0561368
chr10#13650063#13651178	chr10#14226528#14227948	chr10#13655848#14228280	0.357432	0.158977
chr10#13656504#13657081	chr10#14226528#14227948	chr10#13655848#14228280	0.431364	0.0838378
chr10#13654415#13654789	chr10#14226528#14227948	chr10#13655848#14228280	-0.495532	0.0431028
chr10#14226528#14227948	chr10#13650063#13651178	chr10#13655848#14228280	0.357432	0.158977
chr10#14226528#14227948	chr10#13656504#13657081	chr10#13655848#14228280	0.431364	0.0838378
chr10#14226528#14227948	chr10#13654415#13654789	chr10#13655848#14228280	-0.495532	0.0431028
chr10#14226528#14227948	chr10#13660296#13661249	chr10#13655848#14228280	-0.123668	0.6363
chr10#13660296#13661249	chr10#14226528#14227948	chr10#13655848#14228280	-0.123668	0.6363
chr10#13700971#13702849	chr10#13816969#13819276	chr10#13702148#13820041	-0.504339	0.0389744
chr10#13700971#13702849	chr10#13819836#13820456	chr10#13702148#13820041	-0.0457833	0.861487
chr10#13700971#13702849	chr10#13815793#13816938	chr10#13702148#13820041	0.160546	0.538197
chr10#13816969#13819276	chr10#13700971#13702849	chr10#13702148#13820041	-0.504339	0.0389744
chr10#13819836#13820456	chr10#13700971#13702849	chr10#13702148#13820041	-0.0457833	0.861487
chr10#13815793#13816938	chr10#13700971#13702849	chr10#13702148#13820041	0.160546	0.538197
chr10#13828311#13831817	chr10#14134529#14136302	chr10#13826054#14136279	-0.0400291	0.878767
chr10#13828311#13831817	chr10#14130874#14132063	chr10#13826054#14136279	-0.267509	0.299257
chr10#13828311#13831817	chr10#14138945#14139267	chr10#13826054#14136279	-0.529562	0.0288019
chr10#14134529#14136302	chr10#13828311#13831817	chr10#13826054#14136279	-0.0400291	0.878767
chr10#14130874#14132063	chr10#13828311#13831817	chr10#13826054#14136279	-0.267509	0.299257
chr10#14138945#14139267	chr10#13828311#13831817	chr10#13826054#14136279	-0.529562	0.0288019
chr10#13828311#13831817	chr10#14226528#14227948	chr10#13826054#14228280	0.144686	0.579549
chr10#14226528#14227948	chr10#13828311#13831817	chr10#13826054#14228280	0.144686	0.579549
chr10#14130874#14132063	chr10#13828311#13831817	chr10#13829943#14136279	-0.267509	0.299257
chr10#14134529#14136302	chr10#13828311#13831817	chr10#13829943#14136279	-0.0400291	0.878767
chr10#14138945#14139267	chr10#13828311#13831817	chr10#13829943#14136279	-0.529562	0.0288019
chr10#13828311#13831817	chr10#14130874#14132063	chr10#13829943#14136279	-0.267509	0.299257
chr10#13828311#13831817	chr10#14134529#14136302	chr10#13829943#14136279	-0.0400291	0.878767
chr10#13828311#13831817	chr10#14138945#14139267	chr10#13829943#14136279	-0.529562	0.0288019
chr10#13828311#13831817	chr10#14520532#14521329	chr10#13829943#14520634	0.202746	0.435139
chr10#14520532#14521329	chr10#13828311#13831817	chr10#13829943#14520634	0.202746	0.435139
chr10#14540384#14542809	chr10#14864322#14864678	chr10#14541132#14865594	-0.082328	0.753426
chr10#14540384#14542809	chr10#14861813#14863434	chr10#14541132#14865594	0.420634	0.0927114
chr10#14540384#14542809	chr10#14865270#14865812	chr10#14541132#14865594	-0.103059	0.693872
chr10#14864322#14864678	chr10#14540384#14542809	chr10#14541132#14865594	-0.082328	0.753426
chr10#14861813#14863434	chr10#14540384#14542809	chr10#14541132#14865594	0.420634	0.0927114
chr10#14865270#14865812	chr10#14540384#14542809	chr10#14541132#14865594	-0.103059	0.693872
chr10#14919768#14921862	chr10#14540384#14542809	chr10#14541132#14920390	0.387462	0.124388
chr10#14540384#14542809	chr10#14919768#14921862	chr10#14541132#14920390	0.387462	0.124388
chr10#14540384#14542809	chr10#14915062#14915478	chr10#14541132#14920390	-0.329405	0.196664
chr10#14915062#14915478	chr10#14540384#14542809	chr10#14541132#14920390	-0.329405	0.196664
chr10#14540384#14542809	chr10#14947594#14948111	chr10#14541132#14946393	-0.109427	0.675895
chr10#14540384#14542809	chr10#14945833#14946393	chr10#14541132#14946393	0.0569373	0.828168
chr10#14947594#14948111	chr10#14540384#14542809	chr10#14541132#14946393	-0.109427	0.675895
chr10#14945833#14946393	chr10#14540384#14542809	chr10#14541132#14946393	0.0569373	0.828168
chr10#14994609#14995091	chr10#14540384#14542809	chr10#14541132#14994802	0.139766	0.592639
chr10#14540384#14542809	chr10#14994609#14995091	chr10#14541132#14994802	0.139766	0.592639
chr10#14540384#14542809	chr10#14995272#14996901	chr10#14541132#14994802	0.26717	0.299894
chr10#14995272#14996901	chr10#14540384#14542809	chr10#14541132#14994802	0.26717	0.299894
chr10#15013707#15014148	chr10#14540384#14542809	chr10#14541132#15014145	0.111179	0.670977
chr10#14540384#14542809	chr10#15013707#15014148	chr10#14541132#15014145	0.111179	0.670977
chr10#14861813#14863434	chr10#14574655#14575697	chr10#14579094#14865594	0.520278	0.0322746
chr10#14861813#14863434	chr10#14578569#14579455	chr10#14579094#14865594	0.189166	0.467134
chr10#14864322#14864678	chr10#14574655#14575697	chr10#14579094#14865594	-0.132803	0.611373
chr10#14864322#14864678	chr10#14578569#14579455	chr10#14579094#14865594	-0.105103	0.688083
chr10#14865270#14865812	chr10#14574655#14575697	chr10#14579094#14865594	0.00941162	0.971402
chr10#14865270#14865812	chr10#14578569#14579455	chr10#14579094#14865594	-0.00907052	0.972438
chr10#14574655#14575697	chr10#14861813#14863434	chr10#14579094#14865594	0.520278	0.0322746
chr10#14574655#14575697	chr10#14864322#14864678	chr10#14579094#14865594	-0.132803	0.611373
chr10#14574655#14575697	chr10#14865270#14865812	chr10#14579094#14865594	0.00941162	0.971402
chr10#14578569#14579455	chr10#14861813#14863434	chr10#14579094#14865594	0.189166	0.467134
chr10#14578569#14579455	chr10#14864322#14864678	chr10#14579094#14865594	-0.105103	0.688083
chr10#14578569#14579455	chr10#14865270#14865812	chr10#14579094#14865594	-0.00907052	0.972438
chr10#15208716#15210684	chr10#15416817#15417933	chr10#15210097#15413523	-0.00821379	0.975041
chr10#15208716#15210684	chr10#15411513#15413728	chr10#15210097#15413523	0.553477	0.021175
chr10#15211150#15211645	chr10#15416817#15417933	chr10#15210097#15413523	0.393006	0.11863
chr10#15211150#15211645	chr10#15411513#15413728	chr10#15210097#15413523	0.270782	0.293155
chr10#15416817#15417933	chr10#15208716#15210684	chr10#15210097#15413523	-0.00821379	0.975041
chr10#15416817#15417933	chr10#15211150#15211645	chr10#15210097#15413523	0.393006	0.11863
chr10#15411513#15413728	chr10#15208716#15210684	chr10#15210097#15413523	0.553477	0.021175
chr10#15411513#15413728	chr10#15211150#15211645	chr10#15210097#15413523	0.270782	0.293155
chr10#15251379#15252887	chr10#15411513#15413728	chr10#15252267#15413523	0.293091	0.253581
chr10#15251379#15252887	chr10#15416817#15417933	chr10#15252267#15413523	-0.273662	0.28785
chr10#15253201#15254361	chr10#15411513#15413728	chr10#15252267#15413523	-0.414522	0.0980576
chr10#15253201#15254361	chr10#15416817#15417933	chr10#15252267#15413523	-0.455086	0.0664288
chr10#15411513#15413728	chr10#15251379#15252887	chr10#15252267#15413523	0.293091	0.253581
chr10#15411513#15413728	chr10#15253201#15254361	chr10#15252267#15413523	-0.414522	0.0980576
chr10#15416817#15417933	chr10#15251379#15252887	chr10#15252267#15413523	-0.273662	0.28785
chr10#15416817#15417933	chr10#15253201#15254361	chr10#15252267#15413523	-0.455086	0.0664288
chr10#15411513#15413728	chr10#15303954#15304640	chr10#15304474#15413523	0.546633	0.0231743
chr10#15303954#15304640	chr10#15411513#15413728	chr10#15304474#15413523	0.546633	0.0231743
chr10#15303954#15304640	chr10#15416817#15417933	chr10#15304474#15413523	0.0410964	0.875557
chr10#15416817#15417933	chr10#15303954#15304640	chr10#15304474#15413523	0.0410964	0.875557
chr10#15466607#15467676	chr10#15786191#15787174	chr10#15469959#15786246	0.0425672	0.871138
chr10#15786191#15787174	chr10#15466607#15467676	chr10#15469959#15786246	0.0425672	0.871138
chr10#15480797#15482329	chr10#15761806#15762915	chr10#15476398#15757936	0.0466033	0.859029
chr10#15480797#15482329	chr10#15756719#15757860	chr10#15476398#15757936	0.539516	0.0254059
chr10#15476206#15476944	chr10#15761806#15762915	chr10#15476398#15757936	0.0962522	0.713258
chr10#15476206#15476944	chr10#15756719#15757860	chr10#15476398#15757936	0.416865	0.0959827
chr10#15761806#15762915	chr10#15480797#15482329	chr10#15476398#15757936	0.0466033	0.859029
chr10#15761806#15762915	chr10#15476206#15476944	chr10#15476398#15757936	0.0962522	0.713258
chr10#15756719#15757860	chr10#15480797#15482329	chr10#15476398#15757936	0.539516	0.0254059
chr10#15756719#15757860	chr10#15476206#15476944	chr10#15476398#15757936	0.416865	0.0959827
chr10#15476206#15476944	chr10#15756719#15757860	chr10#15476398#15762213	0.416865	0.0959827
chr10#15476206#15476944	chr10#15761806#15762915	chr10#15476398#15762213	0.0962522	0.713258
chr10#15756719#15757860	chr10#15476206#15476944	chr10#15476398#15762213	0.416865	0.0959827
chr10#15756719#15757860	chr10#15480797#15482329	chr10#15476398#15762213	0.539516	0.0254059
chr10#15480797#15482329	chr10#15756719#15757860	chr10#15476398#15762213	0.539516	0.0254059
chr10#15480797#15482329	chr10#15761806#15762915	chr10#15476398#15762213	0.0466033	0.859029
chr10#15761806#15762915	chr10#15476206#15476944	chr10#15476398#15762213	0.0962522	0.713258
chr10#15761806#15762915	chr10#15480797#15482329	chr10#15476398#15762213	0.0466033	0.859029
chr10#15476206#15476944	chr10#15768031#15768474	chr10#15476398#15767551	-0.300314	0.241522
chr10#15476206#15476944	chr10#15761806#15762915	chr10#15476398#15767551	0.0962522	0.713258
chr10#15480797#15482329	chr10#15768031#15768474	chr10#15476398#15767551	0.237075	0.359569
chr10#15480797#15482329	chr10#15761806#15762915	chr10#15476398#15767551	0.0466033	0.859029
chr10#15768031#15768474	chr10#15476206#15476944	chr10#15476398#15767551	-0.300314	0.241522
chr10#15768031#15768474	chr10#15480797#15482329	chr10#15476398#15767551	0.237075	0.359569
chr10#15761806#15762915	chr10#15476206#15476944	chr10#15476398#15767551	0.0962522	0.713258
chr10#15761806#15762915	chr10#15480797#15482329	chr10#15476398#15767551	0.0466033	0.859029
chr10#15761806#15762915	chr10#15621789#15622549	chr10#15627202#15757936	-0.479033	0.0517164
chr10#15761806#15762915	chr10#15626731#15628241	chr10#15627202#15757936	-0.274225	0.28682
chr10#15761806#15762915	chr10#15625986#15626301	chr10#15627202#15757936	0.441641	0.0759315
chr10#15756719#15757860	chr10#15621789#15622549	chr10#15627202#15757936	-0.0275219	0.916494
chr10#15756719#15757860	chr10#15626731#15628241	chr10#15627202#15757936	0.323698	0.204997
chr10#15756719#15757860	chr10#15625986#15626301	chr10#15627202#15757936	0.436063	0.0801518
chr10#15621789#15622549	chr10#15761806#15762915	chr10#15627202#15757936	-0.479033	0.0517164
chr10#15621789#15622549	chr10#15756719#15757860	chr10#15627202#15757936	-0.0275219	0.916494
chr10#15626731#15628241	chr10#15761806#15762915	chr10#15627202#15757936	-0.274225	0.28682
chr10#15626731#15628241	chr10#15756719#15757860	chr10#15627202#15757936	0.323698	0.204997
chr10#15625986#15626301	chr10#15761806#15762915	chr10#15627202#15757936	0.441641	0.0759315
chr10#15625986#15626301	chr10#15756719#15757860	chr10#15627202#15757936	0.436063	0.0801518
chr10#15625986#15626301	chr10#15756719#15757860	chr10#15627202#15762213	0.436063	0.0801518
chr10#15625986#15626301	chr10#15761806#15762915	chr10#15627202#15762213	0.441641	0.0759315
chr10#15621789#15622549	chr10#15756719#15757860	chr10#15627202#15762213	-0.0275219	0.916494
chr10#15621789#15622549	chr10#15761806#15762915	chr10#15627202#15762213	-0.479033	0.0517164
chr10#15756719#15757860	chr10#15625986#15626301	chr10#15627202#15762213	0.436063	0.0801518
chr10#15756719#15757860	chr10#15621789#15622549	chr10#15627202#15762213	-0.0275219	0.916494
chr10#15756719#15757860	chr10#15626731#15628241	chr10#15627202#15762213	0.323698	0.204997
chr10#15761806#15762915	chr10#15625986#15626301	chr10#15627202#15762213	0.441641	0.0759315
chr10#15761806#15762915	chr10#15621789#15622549	chr10#15627202#15762213	-0.479033	0.0517164
chr10#15761806#15762915	chr10#15626731#15628241	chr10#15627202#15762213	-0.274225	0.28682
chr10#15626731#15628241	chr10#15756719#15757860	chr10#15627202#15762213	0.323698	0.204997
chr10#15626731#15628241	chr10#15761806#15762915	chr10#15627202#15762213	-0.274225	0.28682
chr10#15761806#15762915	chr10#15625986#15626301	chr10#15627202#15767551	0.441641	0.0759315
chr10#15761806#15762915	chr10#15621789#15622549	chr10#15627202#15767551	-0.479033	0.0517164
chr10#15761806#15762915	chr10#15626731#15628241	chr10#15627202#15767551	-0.274225	0.28682
chr10#15625986#15626301	chr10#15761806#15762915	chr10#15627202#15767551	0.441641	0.0759315
chr10#15625986#15626301	chr10#15768031#15768474	chr10#15627202#15767551	0.290245	0.258435
chr10#15621789#15622549	chr10#15761806#15762915	chr10#15627202#15767551	-0.479033	0.0517164
chr10#15621789#15622549	chr10#15768031#15768474	chr10#15627202#15767551	-0.116406	0.656382
chr10#15626731#15628241	chr10#15761806#15762915	chr10#15627202#15767551	-0.274225	0.28682
chr10#15626731#15628241	chr10#15768031#15768474	chr10#15627202#15767551	0.136085	0.602514
chr10#15768031#15768474	chr10#15625986#15626301	chr10#15627202#15767551	0.290245	0.258435
chr10#15768031#15768474	chr10#15621789#15622549	chr10#15627202#15767551	-0.116406	0.656382
chr10#15768031#15768474	chr10#15626731#15628241	chr10#15627202#15767551	0.136085	0.602514
chr10#15761806#15762915	chr10#15690843#15691716	chr10#15691634#15757936	0.16422	0.528812
chr10#15690843#15691716	chr10#15761806#15762915	chr10#15691634#15757936	0.16422	0.528812
chr10#15690843#15691716	chr10#15756719#15757860	chr10#15691634#15757936	0.209897	0.418759
chr10#15756719#15757860	chr10#15690843#15691716	chr10#15691634#15757936	0.209897	0.418759
chr10#15938676#15940215	chr10#16562721#16563912	chr10#15944918#16562054	-0.163126	0.5316
chr10#15944745#15946006	chr10#16562721#16563912	chr10#15944918#16562054	0.0703165	0.788568
chr10#16562721#16563912	chr10#15938676#15940215	chr10#15944918#16562054	-0.163126	0.5316
chr10#16562721#16563912	chr10#15944745#15946006	chr10#15944918#16562054	0.0703165	0.788568
chr10#15938676#15940215	chr10#16818494#16820876	chr10#15944918#16819903	0.676009	0.00289145
chr10#15944745#15946006	chr10#16818494#16820876	chr10#15944918#16819903	-0.122851	0.638548
chr10#16818494#16820876	chr10#15938676#15940215	chr10#15944918#16819903	0.676009	0.00289145
chr10#16818494#16820876	chr10#15944745#15946006	chr10#15944918#16819903	-0.122851	0.638548
chr10#15938676#15940215	chr10#16848766#16849113	chr10#15944918#16851348	-0.0463522	0.859782
chr10#15944745#15946006	chr10#16848766#16849113	chr10#15944918#16851348	0.0209549	0.936375
chr10#16848766#16849113	chr10#15938676#15940215	chr10#15944918#16851348	-0.0463522	0.859782
chr10#16848766#16849113	chr10#15944745#15946006	chr10#15944918#16851348	0.0209549	0.936375
chr10#16848766#16849113	chr10#17280039#17282145	chr10#16851348#17281921	0.00345348	0.989505
chr10#17280039#17282145	chr10#16848766#16849113	chr10#16851348#17281921	0.00345348	0.989505
chr10#16869481#16872116	chr10#16889215#16890166	chr10#16870321#16885316	0.447663	0.0715598
chr10#16869481#16872116	chr10#16884849#16886734	chr10#16870321#16885316	-0.0460789	0.860601
chr10#16889215#16890166	chr10#16869481#16872116	chr10#16870321#16885316	0.447663	0.0715598
chr10#16889215#16890166	chr10#16874022#16875810	chr10#16870321#16885316	0.412409	0.0999561
chr10#16884849#16886734	chr10#16869481#16872116	chr10#16870321#16885316	-0.0460789	0.860601
chr10#16884849#16886734	chr10#16874022#16875810	chr10#16870321#16885316	0.293095	0.253574
chr10#16874022#16875810	chr10#16889215#16890166	chr10#16870321#16885316	0.412409	0.0999561
chr10#16874022#16875810	chr10#16884849#16886734	chr10#16870321#16885316	0.293095	0.253574
chr10#16869481#16872116	chr10#17291879#17293339	chr10#16870321#17292443	0.479334	0.0515486
chr10#16869481#16872116	chr10#17290238#17291543	chr10#16870321#17292443	0.46081	0.0626613
chr10#16869481#16872116	chr10#17289000#17289360	chr10#16870321#17292443	0.428781	0.0859149
chr10#17291879#17293339	chr10#16869481#16872116	chr10#16870321#17292443	0.479334	0.0515486
chr10#17291879#17293339	chr10#16874022#16875810	chr10#16870321#17292443	0.63667	0.00599282
chr10#17290238#17291543	chr10#16869481#16872116	chr10#16870321#17292443	0.46081	0.0626613
chr10#17290238#17291543	chr10#16874022#16875810	chr10#16870321#17292443	0.237532	0.358616
chr10#16874022#16875810	chr10#17291879#17293339	chr10#16870321#17292443	0.63667	0.00599282
chr10#16874022#16875810	chr10#17290238#17291543	chr10#16870321#17292443	0.237532	0.358616
chr10#16874022#16875810	chr10#17289000#17289360	chr10#16870321#17292443	0.547312	0.0229698
chr10#17289000#17289360	chr10#16869481#16872116	chr10#16870321#17292443	0.428781	0.0859149
chr10#17289000#17289360	chr10#16874022#16875810	chr10#16870321#17292443	0.547312	0.0229698
chr10#16869481#16872116	chr10#17299270#17300295	chr10#16870321#17300258	0.421999	0.0915464
chr10#16874022#16875810	chr10#17299270#17300295	chr10#16870321#17300258	0.511172	0.0359838
chr10#17299270#17300295	chr10#16869481#16872116	chr10#16870321#17300258	0.421999	0.0915464
chr10#17299270#17300295	chr10#16874022#16875810	chr10#16870321#17300258	0.511172	0.0359838
chr10#16869481#16872116	chr10#17466889#17468887	chr10#16870321#17473157	-0.518479	0.0329829
chr10#16869481#16872116	chr10#17470077#17471035	chr10#16870321#17473157	-0.353052	0.164517
chr10#16869481#16872116	chr10#17473700#17474321	chr10#16870321#17473157	-0.0110101	0.966547
chr10#16869481#16872116	chr10#17472772#17473389	chr10#16870321#17473157	-0.233291	0.367513
chr10#17466889#17468887	chr10#16869481#16872116	chr10#16870321#17473157	-0.518479	0.0329829
chr10#17466889#17468887	chr10#16874022#16875810	chr10#16870321#17473157	-0.639007	0.00575458
chr10#17470077#17471035	chr10#16869481#16872116	chr10#16870321#17473157	-0.353052	0.164517
chr10#17470077#17471035	chr10#16874022#16875810	chr10#16870321#17473157	-0.738912	0.000702642
chr10#16874022#16875810	chr10#17466889#17468887	chr10#16870321#17473157	-0.639007	0.00575458
chr10#16874022#16875810	chr10#17470077#17471035	chr10#16870321#17473157	-0.738912	0.000702642
chr10#16874022#16875810	chr10#17473700#17474321	chr10#16870321#17473157	0.0639898	0.807239
chr10#16874022#16875810	chr10#17472772#17473389	chr10#16870321#17473157	-0.491642	0.0450279
chr10#17473700#17474321	chr10#16869481#16872116	chr10#16870321#17473157	-0.0110101	0.966547
chr10#17473700#17474321	chr10#16874022#16875810	chr10#16870321#17473157	0.0639898	0.807239
chr10#17472772#17473389	chr10#16869481#16872116	chr10#16870321#17473157	-0.233291	0.367513
chr10#17472772#17473389	chr10#16874022#16875810	chr10#16870321#17473157	-0.491642	0.0450279
chr10#16889215#16890166	chr10#17299270#17300295	chr10#16885316#17300258	0.201233	0.438647
chr10#16884849#16886734	chr10#17299270#17300295	chr10#16885316#17300258	0.127281	0.626396
chr10#17299270#17300295	chr10#16889215#16890166	chr10#16885316#17300258	0.201233	0.438647
chr10#17299270#17300295	chr10#16884849#16886734	chr10#16885316#17300258	0.127281	0.626396
chr10#17470077#17471035	chr10#16884849#16886734	chr10#16885316#17473157	-0.137394	0.598996
chr10#17470077#17471035	chr10#16889215#16890166	chr10#16885316#17473157	0.00940519	0.971422
chr10#17473700#17474321	chr10#16884849#16886734	chr10#16885316#17473157	0.165637	0.525212
chr10#17473700#17474321	chr10#16889215#16890166	chr10#16885316#17473157	-0.0377216	0.885711
chr10#16884849#16886734	chr10#17470077#17471035	chr10#16885316#17473157	-0.137394	0.598996
chr10#16884849#16886734	chr10#17473700#17474321	chr10#16885316#17473157	0.165637	0.525212
chr10#16884849#16886734	chr10#17466889#17468887	chr10#16885316#17473157	-0.199017	0.443811
chr10#16884849#16886734	chr10#17472772#17473389	chr10#16885316#17473157	-0.279531	0.277217
chr10#17466889#17468887	chr10#16884849#16886734	chr10#16885316#17473157	-0.199017	0.443811
chr10#17466889#17468887	chr10#16889215#16890166	chr10#16885316#17473157	0.0279168	0.9153
chr10#16889215#16890166	chr10#17470077#17471035	chr10#16885316#17473157	0.00940519	0.971422
chr10#16889215#16890166	chr10#17473700#17474321	chr10#16885316#17473157	-0.0377216	0.885711
chr10#16889215#16890166	chr10#17466889#17468887	chr10#16885316#17473157	0.0279168	0.9153
chr10#16889215#16890166	chr10#17472772#17473389	chr10#16885316#17473157	0.222677	0.390313
chr10#17472772#17473389	chr10#16884849#16886734	chr10#16885316#17473157	-0.279531	0.277217
chr10#17472772#17473389	chr10#16889215#16890166	chr10#16885316#17473157	0.222677	0.390313
chr10#16896166#16897546	chr10#17269503#17273314	chr10#16895489#17269725	0.416249	0.0965247
chr10#17269503#17273314	chr10#16896166#16897546	chr10#16895489#17269725	0.416249	0.0965247
chr10#17269503#17273314	chr10#16900323#16900721	chr10#16895489#17269725	-0.35047	0.167842
chr10#17269503#17273314	chr10#16895148#16895818	chr10#16895489#17269725	0.455381	0.0662308
chr10#17269503#17273314	chr10#16898075#16899054	chr10#16895489#17269725	0.154363	0.554159
chr10#16900323#16900721	chr10#17269503#17273314	chr10#16895489#17269725	-0.35047	0.167842
chr10#16895148#16895818	chr10#17269503#17273314	chr10#16895489#17269725	0.455381	0.0662308
chr10#16898075#16899054	chr10#17269503#17273314	chr10#16895489#17269725	0.154363	0.554159
chr10#16895148#16895818	chr10#17269503#17273314	chr10#16895489#17272630	0.455381	0.0662308
chr10#16900323#16900721	chr10#17269503#17273314	chr10#16895489#17272630	-0.35047	0.167842
chr10#16898075#16899054	chr10#17269503#17273314	chr10#16895489#17272630	0.154363	0.554159
chr10#17269503#17273314	chr10#16895148#16895818	chr10#16895489#17272630	0.455381	0.0662308
chr10#17269503#17273314	chr10#16900323#16900721	chr10#16895489#17272630	-0.35047	0.167842
chr10#17269503#17273314	chr10#16898075#16899054	chr10#16895489#17272630	0.154363	0.554159
chr10#17269503#17273314	chr10#16896166#16897546	chr10#16895489#17272630	0.416249	0.0965247
chr10#16896166#16897546	chr10#17269503#17273314	chr10#16895489#17272630	0.416249	0.0965247
chr10#17291879#17293339	chr10#16896166#16897546	chr10#16895489#17292443	0.872426	4.94838e-06
chr10#17291879#17293339	chr10#16895148#16895818	chr10#16895489#17292443	0.858709	1.02103e-05
chr10#17291879#17293339	chr10#16900323#16900721	chr10#16895489#17292443	-0.100202	0.701986
chr10#17291879#17293339	chr10#16898075#16899054	chr10#16895489#17292443	0.76059	0.000393012
chr10#17290238#17291543	chr10#16896166#16897546	chr10#16895489#17292443	0.23522	0.363452
chr10#17290238#17291543	chr10#16895148#16895818	chr10#16895489#17292443	0.224938	0.385394
chr10#17290238#17291543	chr10#16900323#16900721	chr10#16895489#17292443	0.15664	0.548257
chr10#17290238#17291543	chr10#16898075#16899054	chr10#16895489#17292443	0.0836739	0.749515
chr10#16896166#16897546	chr10#17291879#17293339	chr10#16895489#17292443	0.872426	4.94838e-06
chr10#16896166#16897546	chr10#17290238#17291543	chr10#16895489#17292443	0.23522	0.363452
chr10#16896166#16897546	chr10#17289000#17289360	chr10#16895489#17292443	0.262587	0.308574
chr10#16895148#16895818	chr10#17291879#17293339	chr10#16895489#17292443	0.858709	1.02103e-05
chr10#16895148#16895818	chr10#17290238#17291543	chr10#16895489#17292443	0.224938	0.385394
chr10#16895148#16895818	chr10#17289000#17289360	chr10#16895489#17292443	0.109332	0.676162
chr10#16900323#16900721	chr10#17291879#17293339	chr10#16895489#17292443	-0.100202	0.701986
chr10#16900323#16900721	chr10#17290238#17291543	chr10#16895489#17292443	0.15664	0.548257
chr10#16900323#16900721	chr10#17289000#17289360	chr10#16895489#17292443	0.476091	0.0533782
chr10#16898075#16899054	chr10#17291879#17293339	chr10#16895489#17292443	0.76059	0.000393012
chr10#16898075#16899054	chr10#17290238#17291543	chr10#16895489#17292443	0.0836739	0.749515
chr10#16898075#16899054	chr10#17289000#17289360	chr10#16895489#17292443	0.305398	0.233254
chr10#17289000#17289360	chr10#16896166#16897546	chr10#16895489#17292443	0.262587	0.308574
chr10#17289000#17289360	chr10#16895148#16895818	chr10#16895489#17292443	0.109332	0.676162
chr10#17289000#17289360	chr10#16900323#16900721	chr10#16895489#17292443	0.476091	0.0533782
chr10#17289000#17289360	chr10#16898075#16899054	chr10#16895489#17292443	0.305398	0.233254
chr10#16929489#16930139	chr10#17269503#17273314	chr10#16933337#17269725	0.211426	0.415301
chr10#16932690#16934818	chr10#17269503#17273314	chr10#16933337#17269725	-0.189162	0.467144
chr10#17269503#17273314	chr10#16929489#16930139	chr10#16933337#17269725	0.211426	0.415301
chr10#17269503#17273314	chr10#16932690#16934818	chr10#16933337#17269725	-0.189162	0.467144
chr10#17269503#17273314	chr10#16928672#16929145	chr10#16933337#17269725	0.412957	0.0994612
chr10#16928672#16929145	chr10#17269503#17273314	chr10#16933337#17269725	0.412957	0.0994612
chr10#16929489#16930139	chr10#17269503#17273314	chr10#16933337#17272630	0.211426	0.415301
chr10#17269503#17273314	chr10#16929489#16930139	chr10#16933337#17272630	0.211426	0.415301
chr10#17269503#17273314	chr10#16932690#16934818	chr10#16933337#17272630	-0.189162	0.467144
chr10#17269503#17273314	chr10#16928672#16929145	chr10#16933337#17272630	0.412957	0.0994612
chr10#16932690#16934818	chr10#17269503#17273314	chr10#16933337#17272630	-0.189162	0.467144
chr10#16928672#16929145	chr10#17269503#17273314	chr10#16933337#17272630	0.412957	0.0994612
chr10#17289000#17289360	chr10#16928672#16929145	chr10#16933337#17292443	8.0518e-05	0.999755
chr10#17289000#17289360	chr10#16929489#16930139	chr10#16933337#17292443	-0.115589	0.658655
chr10#17289000#17289360	chr10#16932690#16934818	chr10#16933337#17292443	0.0462138	0.860197
chr10#17290238#17291543	chr10#16928672#16929145	chr10#16933337#17292443	0.309935	0.226029
chr10#17290238#17291543	chr10#16929489#16930139	chr10#16933337#17292443	0.0304966	0.907503
chr10#17290238#17291543	chr10#16932690#16934818	chr10#16933337#17292443	0.0423341	0.871838
chr10#16928672#16929145	chr10#17289000#17289360	chr10#16933337#17292443	8.0518e-05	0.999755
chr10#16928672#16929145	chr10#17290238#17291543	chr10#16933337#17292443	0.309935	0.226029
chr10#16928672#16929145	chr10#17291879#17293339	chr10#16933337#17292443	0.110437	0.673059
chr10#17291879#17293339	chr10#16928672#16929145	chr10#16933337#17292443	0.110437	0.673059
chr10#17291879#17293339	chr10#16929489#16930139	chr10#16933337#17292443	0.512577	0.0353913
chr10#17291879#17293339	chr10#16932690#16934818	chr10#16933337#17292443	0.0905221	0.729708
chr10#16929489#16930139	chr10#17289000#17289360	chr10#16933337#17292443	-0.115589	0.658655
chr10#16929489#16930139	chr10#17290238#17291543	chr10#16933337#17292443	0.0304966	0.907503
chr10#16929489#16930139	chr10#17291879#17293339	chr10#16933337#17292443	0.512577	0.0353913
chr10#16932690#16934818	chr10#17289000#17289360	chr10#16933337#17292443	0.0462138	0.860197
chr10#16932690#16934818	chr10#17290238#17291543	chr10#16933337#17292443	0.0423341	0.871838
chr10#16932690#16934818	chr10#17291879#17293339	chr10#16933337#17292443	0.0905221	0.729708
chr10#16929489#16930139	chr10#17299270#17300295	chr10#16933337#17300258	0.624692	0.00734181
chr10#17299270#17300295	chr10#16929489#16930139	chr10#16933337#17300258	0.624692	0.00734181
chr10#17299270#17300295	chr10#16932690#16934818	chr10#16933337#17300258	0.0526695	0.840887
chr10#17299270#17300295	chr10#16928672#16929145	chr10#16933337#17300258	0.0226203	0.93133
chr10#16932690#16934818	chr10#17299270#17300295	chr10#16933337#17300258	0.0526695	0.840887
chr10#16928672#16929145	chr10#17299270#17300295	chr10#16933337#17300258	0.0226203	0.93133
chr10#17280039#17282145	chr10#16992505#16995338	chr10#16994960#17281921	0.48081	0.0507315
chr10#16992505#16995338	chr10#17280039#17282145	chr10#16994960#17281921	0.48081	0.0507315
chr10#17269503#17273314	chr10#17241249#17241807	chr10#17243288#17269725	0.116651	0.655701
chr10#17269503#17273314	chr10#17242215#17244357	chr10#17243288#17269725	0.241257	0.350902
chr10#17269503#17273314	chr10#17247893#17249195	chr10#17243288#17269725	0.361842	0.153529
chr10#17241249#17241807	chr10#17269503#17273314	chr10#17243288#17269725	0.116651	0.655701
chr10#17242215#17244357	chr10#17269503#17273314	chr10#17243288#17269725	0.241257	0.350902
chr10#17247893#17249195	chr10#17269503#17273314	chr10#17243288#17269725	0.361842	0.153529
chr10#17657751#17660308	chr10#17776520#17778042	chr10#17659744#17777411	0.135532	0.604004
chr10#17776520#17778042	chr10#17657751#17660308	chr10#17659744#17777411	0.135532	0.604004
chr10#21143602#21144201	chr10#21560876#21562075	chr10#21147119#21558980	0.038259	0.884093
chr10#21560876#21562075	chr10#21143602#21144201	chr10#21147119#21558980	0.038259	0.884093
chr10#21367795#21368501	chr10#21560876#21562075	chr10#21367875#21558980	-0.315817	0.216878
chr10#21560876#21562075	chr10#21367795#21368501	chr10#21367875#21558980	-0.315817	0.216878
chr10#21367795#21368501	chr10#21807484#21809549	chr10#21367875#21806632	-0.0317331	0.903768
chr10#21367795#21368501	chr10#21805403#21806454	chr10#21367875#21806632	-0.213125	0.411473
chr10#21807484#21809549	chr10#21367795#21368501	chr10#21367875#21806632	-0.0317331	0.903768
chr10#21805403#21806454	chr10#21367795#21368501	chr10#21367875#21806632	-0.213125	0.411473
chr10#21567280#21568757	chr10#21624754#21626764	chr10#21567738#21625599	0.31437	0.219107
chr10#21567280#21568757	chr10#21618338#21621266	chr10#21567738#21625599	0.0902204	0.730578
chr10#21624754#21626764	chr10#21567280#21568757	chr10#21567738#21625599	0.31437	0.219107
chr10#21618338#21621266	chr10#21567280#21568757	chr10#21567738#21625599	0.0902204	0.730578
chr10#21567280#21568757	chr10#21783132#21786385	chr10#21567738#21784824	0.560731	0.019205
chr10#21783132#21786385	chr10#21567280#21568757	chr10#21567738#21784824	0.560731	0.019205
chr10#21567280#21568757	chr10#22024189#22024787	chr10#21567738#22021224	-0.261817	0.310047
chr10#21567280#21568757	chr10#22016287#22016915	chr10#21567738#22021224	0.166735	0.52243
chr10#21567280#21568757	chr10#22022555#22023057	chr10#21567738#22021224	-0.258131	0.317156
chr10#21567280#21568757	chr10#22025811#22027182	chr10#21567738#22021224	0.527451	0.0295652
chr10#21567280#21568757	chr10#22020844#22021674	chr10#21567738#22021224	0.0952229	0.716204
chr10#22024189#22024787	chr10#21567280#21568757	chr10#21567738#22021224	-0.261817	0.310047
chr10#22016287#22016915	chr10#21567280#21568757	chr10#21567738#22021224	0.166735	0.52243
chr10#22022555#22023057	chr10#21567280#21568757	chr10#21567738#22021224	-0.258131	0.317156
chr10#22025811#22027182	chr10#21567280#21568757	chr10#21567738#22021224	0.527451	0.0295652
chr10#22020844#22021674	chr10#21567280#21568757	chr10#21567738#22021224	0.0952229	0.716204
chr10#21821930#21824451	chr10#21783132#21786385	chr10#21784824#21823538	0.639249	0.00573031
chr10#21783132#21786385	chr10#21821930#21824451	chr10#21784824#21823538	0.639249	0.00573031
chr10#22020844#22021674	chr10#21783132#21786385	chr10#21784824#22021224	-0.296992	0.247022
chr10#22022555#22023057	chr10#21783132#21786385	chr10#21784824#22021224	-0.0161245	0.951023
chr10#22016287#22016915	chr10#21783132#21786385	chr10#21784824#22021224	-0.261737	0.3102
chr10#21783132#21786385	chr10#22020844#22021674	chr10#21784824#22021224	-0.296992	0.247022
chr10#21783132#21786385	chr10#22022555#22023057	chr10#21784824#22021224	-0.0161245	0.951023
chr10#21783132#21786385	chr10#22016287#22016915	chr10#21784824#22021224	-0.261737	0.3102
chr10#21783132#21786385	chr10#22025811#22027182	chr10#21784824#22021224	0.527027	0.02972
chr10#21783132#21786385	chr10#22024189#22024787	chr10#21784824#22021224	-0.108365	0.678881
chr10#22025811#22027182	chr10#21783132#21786385	chr10#21784824#22021224	0.527027	0.02972
chr10#22024189#22024787	chr10#21783132#21786385	chr10#21784824#22021224	-0.108365	0.678881
chr10#21783132#21786385	chr10#22241297#22241832	chr10#21784824#22242719	-0.243939	0.345406
chr10#22241297#22241832	chr10#21783132#21786385	chr10#21784824#22242719	-0.243939	0.345406
chr10#22610976#22611366	chr10#21783132#21786385	chr10#21784824#22609496	0.59371	0.0119816
chr10#21783132#21786385	chr10#22610976#22611366	chr10#21784824#22609496	0.59371	0.0119816
chr10#21783132#21786385	chr10#22609178#22610710	chr10#21784824#22609496	0.715036	0.00125422
chr10#21783132#21786385	chr10#22614114#22615308	chr10#21784824#22609496	0.636185	0.00604324
chr10#21783132#21786385	chr10#22604592#22606182	chr10#21784824#22609496	0.653309	0.0044572
chr10#22609178#22610710	chr10#21783132#21786385	chr10#21784824#22609496	0.715036	0.00125422
chr10#22614114#22615308	chr10#21783132#21786385	chr10#21784824#22609496	0.636185	0.00604324
chr10#22604592#22606182	chr10#21783132#21786385	chr10#21784824#22609496	0.653309	0.0044572
chr10#21821930#21824451	chr10#21805403#21806454	chr10#21805270#21823538	0.692309	0.00207115
chr10#21821930#21824451	chr10#21807484#21809549	chr10#21805270#21823538	-0.60207	0.010548
chr10#21805403#21806454	chr10#21821930#21824451	chr10#21805270#21823538	0.692309	0.00207115
chr10#21807484#21809549	chr10#21821930#21824451	chr10#21805270#21823538	-0.60207	0.010548
chr10#22278232#22279384	chr10#22709210#22710308	chr10#22282402#22709902	0.263997	0.305887
chr10#22280907#22281547	chr10#22709210#22710308	chr10#22282402#22709902	0.0595502	0.8204
chr10#22709210#22710308	chr10#22278232#22279384	chr10#22282402#22709902	0.263997	0.305887
chr10#22709210#22710308	chr10#22280907#22281547	chr10#22282402#22709902	0.0595502	0.8204
chr10#22709210#22710308	chr10#22283340#22283746	chr10#22282402#22709902	0.179391	0.490866
chr10#22283340#22283746	chr10#22709210#22710308	chr10#22282402#22709902	0.179391	0.490866
chr10#22291186#22293154	chr10#22709210#22710308	chr10#22292369#22709902	0.194876	0.453542
chr10#22709210#22710308	chr10#22291186#22293154	chr10#22292369#22709902	0.194876	0.453542
chr10#219305#220307	chr10#556577#558602	chr10#224440#556895	0.0959952	0.713993
chr10#224737#225195	chr10#556577#558602	chr10#224440#556895	0.00909732	0.972357
chr10#227115#229480	chr10#556577#558602	chr10#224440#556895	-0.327098	0.200005
chr10#556577#558602	chr10#219305#220307	chr10#224440#556895	0.0959952	0.713993
chr10#556577#558602	chr10#224737#225195	chr10#224440#556895	0.00909732	0.972357
chr10#556577#558602	chr10#227115#229480	chr10#224440#556895	-0.327098	0.200005
chr10#22857295#22858962	chr10#23353913#23355105	chr10#22862780#23357259	-0.37437	0.138751
chr10#22857295#22858962	chr10#23356277#23357476	chr10#22862780#23357259	-0.0405857	0.877093
chr10#22862730#22863127	chr10#23353913#23355105	chr10#22862780#23357259	-0.471591	0.0559978
chr10#22862730#22863127	chr10#23356277#23357476	chr10#22862780#23357259	-0.439129	0.0778119
chr10#23353913#23355105	chr10#22857295#22858962	chr10#22862780#23357259	-0.37437	0.138751
chr10#23353913#23355105	chr10#22862730#22863127	chr10#22862780#23357259	-0.471591	0.0559978
chr10#23356277#23357476	chr10#22857295#22858962	chr10#22862780#23357259	-0.0405857	0.877093
chr10#23356277#23357476	chr10#22862730#22863127	chr10#22862780#23357259	-0.439129	0.0778119
chr10#24745419#24747243	chr10#24792714#24793301	chr10#24751961#24792689	0.362045	0.153282
chr10#24745419#24747243	chr10#24794187#24795331	chr10#24751961#24792689	0.437075	0.0793739
chr10#24751849#24753910	chr10#24792714#24793301	chr10#24751961#24792689	0.561121	0.0191033
chr10#24751849#24753910	chr10#24794187#24795331	chr10#24751961#24792689	0.552565	0.0214333
chr10#24754580#24755806	chr10#24792714#24793301	chr10#24751961#24792689	0.70331	0.00163378
chr10#24754580#24755806	chr10#24794187#24795331	chr10#24751961#24792689	0.675481	0.00292193
chr10#24792714#24793301	chr10#24745419#24747243	chr10#24751961#24792689	0.362045	0.153282
chr10#24792714#24793301	chr10#24751849#24753910	chr10#24751961#24792689	0.561121	0.0191033
chr10#24792714#24793301	chr10#24754580#24755806	chr10#24751961#24792689	0.70331	0.00163378
chr10#24794187#24795331	chr10#24745419#24747243	chr10#24751961#24792689	0.437075	0.0793739
chr10#24794187#24795331	chr10#24751849#24753910	chr10#24751961#24792689	0.552565	0.0214333
chr10#24794187#24795331	chr10#24754580#24755806	chr10#24751961#24792689	0.675481	0.00292193
chr10#24905335#24906146	chr10#25236177#25236907	chr10#24907100#25241520	0.349015	0.169736
chr10#24905335#24906146	chr10#25240739#25242425	chr10#24907100#25241520	0.0729666	0.780779
chr10#24905335#24906146	chr10#25246238#25248468	chr10#24907100#25241520	0.340184	0.181536
chr10#24908370#24908893	chr10#25236177#25236907	chr10#24907100#25241520	-0.149163	0.567742
chr10#24908370#24908893	chr10#25240739#25242425	chr10#24907100#25241520	0.158908	0.542406
chr10#24908370#24908893	chr10#25246238#25248468	chr10#24907100#25241520	-0.659952	0.00394119
chr10#24911787#24912201	chr10#25236177#25236907	chr10#24907100#25241520	-0.340128	0.181613
chr10#24911787#24912201	chr10#25240739#25242425	chr10#24907100#25241520	-0.194069	0.45545
chr10#24911787#24912201	chr10#25246238#25248468	chr10#24907100#25241520	0.511856	0.0356945
chr10#25236177#25236907	chr10#24905335#24906146	chr10#24907100#25241520	0.349015	0.169736
chr10#25236177#25236907	chr10#24908370#24908893	chr10#24907100#25241520	-0.149163	0.567742
chr10#25236177#25236907	chr10#24911787#24912201	chr10#24907100#25241520	-0.340128	0.181613
chr10#25240739#25242425	chr10#24905335#24906146	chr10#24907100#25241520	0.0729666	0.780779
chr10#25240739#25242425	chr10#24908370#24908893	chr10#24907100#25241520	0.158908	0.542406
chr10#25240739#25242425	chr10#24911787#24912201	chr10#24907100#25241520	-0.194069	0.45545
chr10#25246238#25248468	chr10#24905335#24906146	chr10#24907100#25241520	0.340184	0.181536
chr10#25246238#25248468	chr10#24908370#24908893	chr10#24907100#25241520	-0.659952	0.00394119
chr10#25246238#25248468	chr10#24911787#24912201	chr10#24907100#25241520	0.511856	0.0356945
chr10#25283381#25283917	chr10#24905335#24906146	chr10#24907100#25278642	-0.0749358	0.775004
chr10#25283381#25283917	chr10#24911787#24912201	chr10#24907100#25278642	0.0377663	0.885576
chr10#25283381#25283917	chr10#24908370#24908893	chr10#24907100#25278642	-0.0400429	0.878725
chr10#24905335#24906146	chr10#25283381#25283917	chr10#24907100#25278642	-0.0749358	0.775004
chr10#24905335#24906146	chr10#25277639#25278492	chr10#24907100#25278642	0.691179	0.002121
chr10#24905335#24906146	chr10#25275842#25277198	chr10#24907100#25278642	0.342337	0.178611
chr10#24905335#24906146	chr10#25281532#25282160	chr10#24907100#25278642	-0.0184639	0.943927
chr10#25277639#25278492	chr10#24905335#24906146	chr10#24907100#25278642	0.691179	0.002121
chr10#25277639#25278492	chr10#24911787#24912201	chr10#24907100#25278642	-0.106382	0.68447
chr10#25277639#25278492	chr10#24908370#24908893	chr10#24907100#25278642	-0.32205	0.207445
chr10#25275842#25277198	chr10#24905335#24906146	chr10#24907100#25278642	0.342337	0.178611
chr10#25275842#25277198	chr10#24911787#24912201	chr10#24907100#25278642	0.0331385	0.899526
chr10#25275842#25277198	chr10#24908370#24908893	chr10#24907100#25278642	0.0817056	0.755237
chr10#25281532#25282160	chr10#24905335#24906146	chr10#24907100#25278642	-0.0184639	0.943927
chr10#25281532#25282160	chr10#24911787#24912201	chr10#24907100#25278642	0.0551517	0.833485
chr10#25281532#25282160	chr10#24908370#24908893	chr10#24907100#25278642	-0.218506	0.399479
chr10#24911787#24912201	chr10#25283381#25283917	chr10#24907100#25278642	0.0377663	0.885576
chr10#24911787#24912201	chr10#25277639#25278492	chr10#24907100#25278642	-0.106382	0.68447
chr10#24911787#24912201	chr10#25275842#25277198	chr10#24907100#25278642	0.0331385	0.899526
chr10#24911787#24912201	chr10#25281532#25282160	chr10#24907100#25278642	0.0551517	0.833485
chr10#24908370#24908893	chr10#25283381#25283917	chr10#24907100#25278642	-0.0400429	0.878725
chr10#24908370#24908893	chr10#25277639#25278492	chr10#24907100#25278642	-0.32205	0.207445
chr10#24908370#24908893	chr10#25275842#25277198	chr10#24907100#25278642	0.0817056	0.755237
chr10#24908370#24908893	chr10#25281532#25282160	chr10#24907100#25278642	-0.218506	0.399479
chr10#25304692#25306548	chr10#24911787#24912201	chr10#24907100#25305481	0.545259	0.023593
chr10#25304692#25306548	chr10#24905335#24906146	chr10#24907100#25305481	-0.37447	0.138637
chr10#25304692#25306548	chr10#24908370#24908893	chr10#24907100#25305481	-0.270273	0.2941
chr10#24911787#24912201	chr10#25304692#25306548	chr10#24907100#25305481	0.545259	0.023593
chr10#24905335#24906146	chr10#25304692#25306548	chr10#24907100#25305481	-0.37447	0.138637
chr10#24908370#24908893	chr10#25304692#25306548	chr10#24907100#25305481	-0.270273	0.2941
chr10#24911787#24912201	chr10#25369072#25370782	chr10#24907100#25369809	0.317293	0.214621
chr10#25369072#25370782	chr10#24911787#24912201	chr10#24907100#25369809	0.317293	0.214621
chr10#25369072#25370782	chr10#24905335#24906146	chr10#24907100#25369809	0.0162063	0.950775
chr10#25369072#25370782	chr10#24908370#24908893	chr10#24907100#25369809	-0.280252	0.275928
chr10#24905335#24906146	chr10#25369072#25370782	chr10#24907100#25369809	0.0162063	0.950775
chr10#24908370#24908893	chr10#25369072#25370782	chr10#24907100#25369809	-0.280252	0.275928
chr10#24933958#24935691	chr10#25236177#25236907	chr10#24931834#25241520	0.107051	0.682582
chr10#24933958#24935691	chr10#25240739#25242425	chr10#24931834#25241520	-0.412585	0.0997968
chr10#24933958#24935691	chr10#25246238#25248468	chr10#24931834#25241520	0.462722	0.0614385
chr10#24932371#24933532	chr10#25236177#25236907	chr10#24931834#25241520	-0.0239261	0.927375
chr10#24932371#24933532	chr10#25240739#25242425	chr10#24931834#25241520	-0.592897	0.0121287
chr10#24932371#24933532	chr10#25246238#25248468	chr10#24931834#25241520	0.559761	0.0194597
chr10#25236177#25236907	chr10#24933958#24935691	chr10#24931834#25241520	0.107051	0.682582
chr10#25236177#25236907	chr10#24932371#24933532	chr10#24931834#25241520	-0.0239261	0.927375
chr10#25236177#25236907	chr10#24936748#24937160	chr10#24931834#25241520	0.288884	0.260776
chr10#24936748#24937160	chr10#25236177#25236907	chr10#24931834#25241520	0.288884	0.260776
chr10#24936748#24937160	chr10#25240739#25242425	chr10#24931834#25241520	0.272503	0.289978
chr10#24936748#24937160	chr10#25246238#25248468	chr10#24931834#25241520	-0.300072	0.241919
chr10#25240739#25242425	chr10#24933958#24935691	chr10#24931834#25241520	-0.412585	0.0997968
chr10#25240739#25242425	chr10#24932371#24933532	chr10#24931834#25241520	-0.592897	0.0121287
chr10#25240739#25242425	chr10#24936748#24937160	chr10#24931834#25241520	0.272503	0.289978
chr10#25246238#25248468	chr10#24933958#24935691	chr10#24931834#25241520	0.462722	0.0614385
chr10#25246238#25248468	chr10#24932371#24933532	chr10#24931834#25241520	0.559761	0.0194597
chr10#25246238#25248468	chr10#24936748#24937160	chr10#24931834#25241520	-0.300072	0.241919
chr10#24932371#24933532	chr10#25277639#25278492	chr10#24931834#25278642	-0.182969	0.482114
chr10#24932371#24933532	chr10#25275842#25277198	chr10#24931834#25278642	0.192335	0.459565
chr10#24932371#24933532	chr10#25283381#25283917	chr10#24931834#25278642	0.359558	0.156335
chr10#24932371#24933532	chr10#25281532#25282160	chr10#24931834#25278642	0.623621	0.00747335
chr10#24936748#24937160	chr10#25277639#25278492	chr10#24931834#25278642	0.364091	0.150801
chr10#24936748#24937160	chr10#25275842#25277198	chr10#24931834#25278642	0.413146	0.0992913
chr10#24936748#24937160	chr10#25283381#25283917	chr10#24931834#25278642	-0.0705913	0.78776
chr10#24936748#24937160	chr10#25281532#25282160	chr10#24931834#25278642	-0.0752115	0.774196
chr10#24933958#24935691	chr10#25277639#25278492	chr10#24931834#25278642	0.0155817	0.95267
chr10#24933958#24935691	chr10#25275842#25277198	chr10#24931834#25278642	0.319292	0.211585
chr10#24933958#24935691	chr10#25283381#25283917	chr10#24931834#25278642	0.39768	0.113924
chr10#24933958#24935691	chr10#25281532#25282160	chr10#24931834#25278642	0.708788	0.00144617
chr10#25277639#25278492	chr10#24932371#24933532	chr10#24931834#25278642	-0.182969	0.482114
chr10#25277639#25278492	chr10#24936748#24937160	chr10#24931834#25278642	0.364091	0.150801
chr10#25277639#25278492	chr10#24933958#24935691	chr10#24931834#25278642	0.0155817	0.95267
chr10#25275842#25277198	chr10#24932371#24933532	chr10#24931834#25278642	0.192335	0.459565
chr10#25275842#25277198	chr10#24936748#24937160	chr10#24931834#25278642	0.413146	0.0992913
chr10#25275842#25277198	chr10#24933958#24935691	chr10#24931834#25278642	0.319292	0.211585
chr10#25283381#25283917	chr10#24932371#24933532	chr10#24931834#25278642	0.359558	0.156335
chr10#25283381#25283917	chr10#24936748#24937160	chr10#24931834#25278642	-0.0705913	0.78776
chr10#25283381#25283917	chr10#24933958#24935691	chr10#24931834#25278642	0.39768	0.113924
chr10#25281532#25282160	chr10#24932371#24933532	chr10#24931834#25278642	0.623621	0.00747335
chr10#25281532#25282160	chr10#24936748#24937160	chr10#24931834#25278642	-0.0752115	0.774196
chr10#25281532#25282160	chr10#24933958#24935691	chr10#24931834#25278642	0.708788	0.00144617
chr10#25304692#25306548	chr10#24933958#24935691	chr10#24931834#25305481	0.308477	0.228335
chr10#25304692#25306548	chr10#24936748#24937160	chr10#24931834#25305481	-0.300968	0.240448
chr10#25304692#25306548	chr10#24932371#24933532	chr10#24931834#25305481	0.201294	0.438505
chr10#24933958#24935691	chr10#25304692#25306548	chr10#24931834#25305481	0.308477	0.228335
chr10#24936748#24937160	chr10#25304692#25306548	chr10#24931834#25305481	-0.300968	0.240448
chr10#24932371#24933532	chr10#25304692#25306548	chr10#24931834#25305481	0.201294	0.438505
chr10#24932371#24933532	chr10#25369072#25370782	chr10#24931834#25369809	0.39638	0.11522
chr10#24936748#24937160	chr10#25369072#25370782	chr10#24931834#25369809	0.0278393	0.915534
chr10#24933958#24935691	chr10#25369072#25370782	chr10#24931834#25369809	0.590466	0.0125775
chr10#25369072#25370782	chr10#24932371#24933532	chr10#24931834#25369809	0.39638	0.11522
chr10#25369072#25370782	chr10#24936748#24937160	chr10#24931834#25369809	0.0278393	0.915534
chr10#25369072#25370782	chr10#24933958#24935691	chr10#24931834#25369809	0.590466	0.0125775
chr10#25275842#25277198	chr10#25021582#25022129	chr10#25016815#25278642	0.404458	0.107336
chr10#25275842#25277198	chr10#25010260#25014329	chr10#25016815#25278642	0.427824	0.0866938
chr10#25021582#25022129	chr10#25275842#25277198	chr10#25016815#25278642	0.404458	0.107336
chr10#25021582#25022129	chr10#25283381#25283917	chr10#25016815#25278642	0.373125	0.140175
chr10#25021582#25022129	chr10#25281532#25282160	chr10#25016815#25278642	0.0390288	0.881776
chr10#25021582#25022129	chr10#25277639#25278492	chr10#25016815#25278642	0.274793	0.285781
chr10#25283381#25283917	chr10#25021582#25022129	chr10#25016815#25278642	0.373125	0.140175
chr10#25283381#25283917	chr10#25010260#25014329	chr10#25016815#25278642	0.245079	0.343085
chr10#25010260#25014329	chr10#25275842#25277198	chr10#25016815#25278642	0.427824	0.0866938
chr10#25010260#25014329	chr10#25283381#25283917	chr10#25016815#25278642	0.245079	0.343085
chr10#25010260#25014329	chr10#25281532#25282160	chr10#25016815#25278642	-0.0760411	0.771767
chr10#25010260#25014329	chr10#25277639#25278492	chr10#25016815#25278642	0.453505	0.0674978
chr10#25281532#25282160	chr10#25021582#25022129	chr10#25016815#25278642	0.0390288	0.881776
chr10#25281532#25282160	chr10#25010260#25014329	chr10#25016815#25278642	-0.0760411	0.771767
chr10#25277639#25278492	chr10#25021582#25022129	chr10#25016815#25278642	0.274793	0.285781
chr10#25277639#25278492	chr10#25010260#25014329	chr10#25016815#25278642	0.453505	0.0674978
chr10#25312058#25313710	chr10#25369072#25370782	chr10#25315558#25369809	0.667553	0.00341136
chr10#25315856#25316583	chr10#25369072#25370782	chr10#25315558#25369809	0.186162	0.474367
chr10#25369072#25370782	chr10#25312058#25313710	chr10#25315558#25369809	0.667553	0.00341136
chr10#25369072#25370782	chr10#25315856#25316583	chr10#25315558#25369809	0.186162	0.474367
chr10#25401898#25402837	chr10#25971188#25971946	chr10#25401932#25971540	0.0792339	0.762438
chr10#25971188#25971946	chr10#25401898#25402837	chr10#25401932#25971540	0.0792339	0.762438
chr10#25811779#25812511	chr10#25971188#25971946	chr10#25812183#25971540	0.404823	0.106988
chr10#25971188#25971946	chr10#25811779#25812511	chr10#25812183#25971540	0.404823	0.106988
chr10#27013351#27013697	chr10#27168229#27168978	chr10#27015229#27171311	-0.0562695	0.830155
chr10#27013351#27013697	chr10#27171178#27171676	chr10#27015229#27171311	-0.19069	0.463488
chr10#27013351#27013697	chr10#27176126#27177668	chr10#27015229#27171311	0.313588	0.220317
chr10#27015282#27016091	chr10#27168229#27168978	chr10#27015229#27171311	0.020152	0.938809
chr10#27015282#27016091	chr10#27171178#27171676	chr10#27015229#27171311	-0.385423	0.126553
chr10#27015282#27016091	chr10#27176126#27177668	chr10#27015229#27171311	-0.0179022	0.94563
chr10#27168229#27168978	chr10#27013351#27013697	chr10#27015229#27171311	-0.0562695	0.830155
chr10#27168229#27168978	chr10#27015282#27016091	chr10#27015229#27171311	0.020152	0.938809
chr10#27171178#27171676	chr10#27013351#27013697	chr10#27015229#27171311	-0.19069	0.463488
chr10#27171178#27171676	chr10#27015282#27016091	chr10#27015229#27171311	-0.385423	0.126553
chr10#27176126#27177668	chr10#27013351#27013697	chr10#27015229#27171311	0.313588	0.220317
chr10#27176126#27177668	chr10#27015282#27016091	chr10#27015229#27171311	-0.0179022	0.94563
chr10#27176126#27177668	chr10#27649418#27649812	chr10#27179973#27645359	0.000628793	0.998089
chr10#27649418#27649812	chr10#27176126#27177668	chr10#27179973#27645359	0.000628793	0.998089
chr10#27649418#27649812	chr10#27179721#27180203	chr10#27179973#27645359	0.259403	0.314692
chr10#27179721#27180203	chr10#27649418#27649812	chr10#27179973#27645359	0.259403	0.314692
chr10#27179721#27180203	chr10#27649418#27649812	chr10#27179973#27649502	0.259403	0.314692
chr10#27176126#27177668	chr10#27649418#27649812	chr10#27179973#27649502	0.000628793	0.998089
chr10#27649418#27649812	chr10#27179721#27180203	chr10#27179973#27649502	0.259403	0.314692
chr10#27649418#27649812	chr10#27176126#27177668	chr10#27179973#27649502	0.000628793	0.998089
chr10#28030720#28032145	chr10#28418337#28419783	chr10#28031067#28424343	-0.277924	0.280104
chr10#28030720#28032145	chr10#28426559#28426977	chr10#28031067#28424343	-0.258857	0.315747
chr10#28030720#28032145	chr10#28427504#28428584	chr10#28031067#28424343	-0.240746	0.351954
chr10#28030720#28032145	chr10#28428993#28429636	chr10#28031067#28424343	0.446065	0.0727012
chr10#28418337#28419783	chr10#28030720#28032145	chr10#28031067#28424343	-0.277924	0.280104
chr10#28426559#28426977	chr10#28030720#28032145	chr10#28031067#28424343	-0.258857	0.315747
chr10#28427504#28428584	chr10#28030720#28032145	chr10#28031067#28424343	-0.240746	0.351954
chr10#28428993#28429636	chr10#28030720#28032145	chr10#28031067#28424343	0.446065	0.0727012
chr10#28030720#28032145	chr10#28465894#28468418	chr10#28031067#28468965	-0.185519	0.475922
chr10#28465894#28468418	chr10#28030720#28032145	chr10#28031067#28468965	-0.185519	0.475922
chr10#28072551#28072911	chr10#28426559#28426977	chr10#28072471#28424343	0.437033	0.0794062
chr10#28072551#28072911	chr10#28418337#28419783	chr10#28072471#28424343	0.382594	0.129602
chr10#28072551#28072911	chr10#28428993#28429636	chr10#28072471#28424343	-0.101196	0.699158
chr10#28072551#28072911	chr10#28427504#28428584	chr10#28072471#28424343	0.365566	0.14903
chr10#28426559#28426977	chr10#28072551#28072911	chr10#28072471#28424343	0.437033	0.0794062
chr10#28418337#28419783	chr10#28072551#28072911	chr10#28072471#28424343	0.382594	0.129602
chr10#28428993#28429636	chr10#28072551#28072911	chr10#28072471#28424343	-0.101196	0.699158
chr10#28427504#28428584	chr10#28072551#28072911	chr10#28072471#28424343	0.365566	0.14903
chr10#28072551#28072911	chr10#28465894#28468418	chr10#28072471#28468965	0.489037	0.0463529
chr10#28465894#28468418	chr10#28072551#28072911	chr10#28072471#28468965	0.489037	0.0463529
chr10#2879138#2880203	chr10#3023223#3023872	chr10#2881411#3020543	0.404421	0.10737
chr10#2880838#2881937	chr10#3023223#3023872	chr10#2881411#3020543	0.774395	0.000262974
chr10#3023223#3023872	chr10#2879138#2880203	chr10#2881411#3020543	0.404421	0.10737
chr10#3023223#3023872	chr10#2880838#2881937	chr10#2881411#3020543	0.774395	0.000262974
chr10#2879138#2880203	chr10#3087050#3088804	chr10#2881411#3086037	0.350406	0.167924
chr10#2879138#2880203	chr10#3090603#3091103	chr10#2881411#3086037	0.334014	0.190097
chr10#3087050#3088804	chr10#2879138#2880203	chr10#2881411#3086037	0.350406	0.167924
chr10#3087050#3088804	chr10#2880838#2881937	chr10#2881411#3086037	0.255647	0.321998
chr10#3090603#3091103	chr10#2879138#2880203	chr10#2881411#3086037	0.334014	0.190097
chr10#3090603#3091103	chr10#2880838#2881937	chr10#2881411#3086037	0.370843	0.142808
chr10#2880838#2881937	chr10#3087050#3088804	chr10#2881411#3086037	0.255647	0.321998
chr10#2880838#2881937	chr10#3090603#3091103	chr10#2881411#3086037	0.370843	0.142808
chr10#28916775#28917811	chr10#29593414#29594216	chr10#28917230#29593363	-0.194449	0.454552
chr10#28922155#28923415	chr10#29593414#29594216	chr10#28917230#29593363	-0.230417	0.373611
chr10#29593414#29594216	chr10#28916775#28917811	chr10#28917230#29593363	-0.194449	0.454552
chr10#29593414#29594216	chr10#28922155#28923415	chr10#28917230#29593363	-0.230417	0.373611
chr10#28952763#28953494	chr10#29280363#29281757	chr10#28952924#29280879	0.152196	0.559802
chr10#28952763#28953494	chr10#29274628#29276307	chr10#28952924#29280879	-0.0949501	0.716986
chr10#29280363#29281757	chr10#28952763#28953494	chr10#28952924#29280879	0.152196	0.559802
chr10#29274628#29276307	chr10#28952763#28953494	chr10#28952924#29280879	-0.0949501	0.716986
chr10#29408179#29409092	chr10#28952763#28953494	chr10#28952924#29408649	-0.339611	0.18232
chr10#28952763#28953494	chr10#29408179#29409092	chr10#28952924#29408649	-0.339611	0.18232
chr10#29420695#29422477	chr10#28952763#28953494	chr10#28952924#29419976	0.0560565	0.83079
chr10#28952763#28953494	chr10#29420695#29422477	chr10#28952924#29419976	0.0560565	0.83079
chr10#28952763#28953494	chr10#29593414#29594216	chr10#28952924#29593363	-0.0398976	0.879162
chr10#29593414#29594216	chr10#28952763#28953494	chr10#28952924#29593363	-0.0398976	0.879162
chr10#29274628#29276307	chr10#28965762#28968448	chr10#28966050#29280879	0.420691	0.0926622
chr10#29274628#29276307	chr10#28968652#28969672	chr10#28966050#29280879	-0.292747	0.254164
chr10#28965762#28968448	chr10#29274628#29276307	chr10#28966050#29280879	0.420691	0.0926622
chr10#28965762#28968448	chr10#29280363#29281757	chr10#28966050#29280879	0.247018	0.339158
chr10#29280363#29281757	chr10#28965762#28968448	chr10#28966050#29280879	0.247018	0.339158
chr10#29280363#29281757	chr10#28968652#28969672	chr10#28966050#29280879	-0.00821497	0.975037
chr10#28968652#28969672	chr10#29274628#29276307	chr10#28966050#29280879	-0.292747	0.254164
chr10#28968652#28969672	chr10#29280363#29281757	chr10#28966050#29280879	-0.00821497	0.975037
chr10#29420695#29422477	chr10#28965762#28968448	chr10#28966050#29419976	0.029502	0.910508
chr10#29420695#29422477	chr10#28968652#28969672	chr10#28966050#29419976	-0.291389	0.256477
chr10#28965762#28968448	chr10#29420695#29422477	chr10#28966050#29419976	0.029502	0.910508
chr10#28968652#28969672	chr10#29420695#29422477	chr10#28966050#29419976	-0.291389	0.256477
chr10#28968652#28969672	chr10#29593414#29594216	chr10#28966050#29593363	0.445592	0.0730418
chr10#28965762#28968448	chr10#29593414#29594216	chr10#28966050#29593363	-0.142253	0.586008
chr10#29593414#29594216	chr10#28968652#28969672	chr10#28966050#29593363	0.445592	0.0730418
chr10#29593414#29594216	chr10#28965762#28968448	chr10#28966050#29593363	-0.142253	0.586008
chr10#29274628#29276307	chr10#29593414#29594216	chr10#29280879#29593363	-0.432013	0.0833214
chr10#29280363#29281757	chr10#29593414#29594216	chr10#29280879#29593363	-0.0323889	0.901789
chr10#29593414#29594216	chr10#29274628#29276307	chr10#29280879#29593363	-0.432013	0.0833214
chr10#29593414#29594216	chr10#29280363#29281757	chr10#29280879#29593363	-0.0323889	0.901789
chr10#2970215#2970636	chr10#3087050#3088804	chr10#2970405#3086037	0.181331	0.486111
chr10#2970215#2970636	chr10#3090603#3091103	chr10#2970405#3086037	0.466666	0.0589726
chr10#2967085#2968914	chr10#3087050#3088804	chr10#2970405#3086037	0.509735	0.0365976
chr10#2967085#2968914	chr10#3090603#3091103	chr10#2970405#3086037	0.371043	0.142576
chr10#3087050#3088804	chr10#2970215#2970636	chr10#2970405#3086037	0.181331	0.486111
chr10#3087050#3088804	chr10#2967085#2968914	chr10#2970405#3086037	0.509735	0.0365976
chr10#3087050#3088804	chr10#2974946#2976149	chr10#2970405#3086037	0.275986	0.283609
chr10#2974946#2976149	chr10#3087050#3088804	chr10#2970405#3086037	0.275986	0.283609
chr10#2974946#2976149	chr10#3090603#3091103	chr10#2970405#3086037	0.311074	0.224238
chr10#3090603#3091103	chr10#2970215#2970636	chr10#2970405#3086037	0.466666	0.0589726
chr10#3090603#3091103	chr10#2967085#2968914	chr10#2970405#3086037	0.371043	0.142576
chr10#3090603#3091103	chr10#2974946#2976149	chr10#2970405#3086037	0.311074	0.224238
chr10#29798023#29799037	chr10#30023505#30026513	chr10#29801871#30024984	0.475998	0.0534317
chr10#29801694#29802476	chr10#30023505#30026513	chr10#29801871#30024984	0.0891398	0.733694
chr10#29805645#29807689	chr10#30023505#30026513	chr10#29801871#30024984	0.149766	0.566159
chr10#30023505#30026513	chr10#29798023#29799037	chr10#29801871#30024984	0.475998	0.0534317
chr10#30023505#30026513	chr10#29801694#29802476	chr10#29801871#30024984	0.0891398	0.733694
chr10#30023505#30026513	chr10#29805645#29807689	chr10#29801871#30024984	0.149766	0.566159
chr10#30023505#30026513	chr10#29957221#29959070	chr10#29958234#30024984	0.214127	0.409226
chr10#29957221#29959070	chr10#30023505#30026513	chr10#29958234#30024984	0.214127	0.409226
chr10#30151450#30152746	chr10#29957221#29959070	chr10#29958234#30147710	-0.170578	0.512748
chr10#30146281#30148092	chr10#29957221#29959070	chr10#29958234#30147710	0.0759509	0.772031
chr10#29957221#29959070	chr10#30151450#30152746	chr10#29958234#30147710	-0.170578	0.512748
chr10#29957221#29959070	chr10#30146281#30148092	chr10#29958234#30147710	0.0759509	0.772031
chr10#30023505#30026513	chr10#30151450#30152746	chr10#30024984#30147710	0.364664	0.150111
chr10#30023505#30026513	chr10#30146281#30148092	chr10#30024984#30147710	0.45606	0.0657759
chr10#30151450#30152746	chr10#30023505#30026513	chr10#30024984#30147710	0.364664	0.150111
chr10#30146281#30148092	chr10#30023505#30026513	chr10#30024984#30147710	0.45606	0.0657759
chr10#30290854#30292061	chr10#30023505#30026513	chr10#30024984#30291580	0.478717	0.0518927
chr10#30296283#30297385	chr10#30023505#30026513	chr10#30024984#30291580	0.283204	0.270685
chr10#30023505#30026513	chr10#30290854#30292061	chr10#30024984#30291580	0.478717	0.0518927
chr10#30023505#30026513	chr10#30296283#30297385	chr10#30024984#30291580	0.283204	0.270685
chr10#30023505#30026513	chr10#30289591#30290255	chr10#30024984#30291580	-0.00111408	0.996614
chr10#30023505#30026513	chr10#30287268#30287830	chr10#30024984#30291580	0.16865	0.517596
chr10#30289591#30290255	chr10#30023505#30026513	chr10#30024984#30291580	-0.00111408	0.996614
chr10#30287268#30287830	chr10#30023505#30026513	chr10#30024984#30291580	0.16865	0.517596
chr10#30146281#30148092	chr10#30034161#30036508	chr10#30035344#30147710	0.130702	0.617073
[truncated: 94,003 more rows]

## Sheet: Figure 2e
ENSEMBL	H3K27ac_peak	Correlation	P_value
ENSG00000000419	chr20#48806790#48809903	-0.384996	0.156468
ENSG00000000419	chr20#48837629#48838238	0.103491	0.713593
ENSG00000000419	chr20#48840893#48842344	-0.0389503	0.890385
ENSG00000000419	chr20#48859618#48860129	-0.627186	0.0123278
ENSG00000000419	chr20#48868182#48869261	-0.0689837	0.80701
ENSG00000000419	chr20#48876039#48877504	-0.687107	0.00465399
ENSG00000000419	chr20#48883310#48884435	-0.259803	0.349728
ENSG00000000419	chr20#48901472#48903254	-0.57392	0.025273
ENSG00000000419	chr20#48908297#48910327	-0.206257	0.46081
ENSG00000000419	chr20#48924438#48926266	-0.137529	0.625004
ENSG00000000419	chr20#48929233#48929998	-0.102078	0.717355
ENSG00000000419	chr20#48937483#48938879	-0.244221	0.380378
ENSG00000000419	chr20#48961922#48963650	-0.158518	0.572575
ENSG00000000419	chr20#48982447#48983930	0.283757	0.305405
ENSG00000000419	chr20#48988601#48989941	-0.332327	0.226198
ENSG00000000419	chr20#48990229#48990589	-0.0560127	0.842833
ENSG00000000419	chr20#48995343#48996646	-0.0800352	0.776765
ENSG00000000419	chr20#48998347#48999289	0.153059	0.586034
ENSG00000000419	chr20#49004016#49005040	-0.432151	0.107686
ENSG00000000419	chr20#49005990#49006351	-0.326353	0.235165
ENSG00000000419	chr20#49011250#49012330	-0.41892	0.120132
ENSG00000000419	chr20#49016405#49017487	-0.265799	0.338313
ENSG00000000419	chr20#49031489#49033038	-0.570511	0.026359
ENSG00000000419	chr20#49038945#49040859	-0.268196	0.333809
ENSG00000000419	chr20#49043565#49044897	-0.156796	0.576806
ENSG00000000419	chr20#49050107#49050938	0.0555524	0.844111
ENSG00000000419	chr20#49055443#49058472	0.49121	0.0629628
ENSG00000000419	chr20#49062416#49064384	0.0368961	0.896136
ENSG00000000419	chr20#49072206#49072935	-0.189222	0.499409
ENSG00000000419	chr20#49076859#49077721	-0.529505	0.0423645
ENSG00000000419	chr20#49080566#49081262	-0.407553	0.131586
ENSG00000000419	chr20#49086713#49089168	0.00832418	0.976512
ENSG00000000419	chr20#49091931#49093064	-0.318823	0.246775
ENSG00000000419	chr20#49094903#49095424	-0.357764	0.190448
ENSG00000000419	chr20#49099576#49101371	-0.35778	0.190427
ENSG00000000419	chr20#49107063#49108088	-0.323008	0.240279
ENSG00000000419	chr20#49108997#49110111	-0.157075	0.576119
ENSG00000000419	chr20#49113257#49116162	0.00252968	0.992861
ENSG00000000419	chr20#49120509#49121749	-0.224309	0.421572
ENSG00000000419	chr20#49126098#49128102	-0.740697	0.00158473
ENSG00000000419	chr20#49128897#49129298	0.181898	0.516456
ENSG00000000419	chr20#49129716#49130195	0.207644	0.457733
ENSG00000000419	chr20#49130515#49131456	0.256717	0.355686
ENSG00000000419	chr20#49136559#49137540	-0.310199	0.2605
ENSG00000000419	chr20#49142826#49143993	-0.0301141	0.915157
ENSG00000000419	chr20#49145614#49145958	0.319481	0.245748
ENSG00000000419	chr20#49155596#49155938	-0.393294	0.146977
ENSG00000000419	chr20#49156056#49158636	0.232873	0.40358
ENSG00000000419	chr20#49165870#49166257	-0.0112003	0.968399
ENSG00000000419	chr20#49175022#49175801	0.215218	0.441111
ENSG00000000419	chr20#49176806#49179196	0.267101	0.335862
ENSG00000000419	chr20#49187184#49187659	-0.304399	0.269986
ENSG00000000419	chr20#49189008#49190688	-0.0562862	0.842075
ENSG00000000419	chr20#49197714#49198084	-0.217361	0.436464
ENSG00000000419	chr20#49204510#49205092	0.0586261	0.835591
ENSG00000000419	chr20#49212586#49212961	-0.267943	0.334283
ENSG00000000419	chr20#49242091#49242708	-0.236579	0.395924
ENSG00000000419	chr20#49252292#49253163	-0.0678557	0.810113
ENSG00000000419	chr20#49254088#49255406	-0.379996	0.16238
ENSG00000000419	chr20#49261464#49263153	0.0638527	0.821143
ENSG00000000419	chr20#49270583#49271038	-0.088234	0.754514
ENSG00000000419	chr20#49341400#49342111	0.0352993	0.90061
ENSG00000000419	chr20#49346741#49348530	-0.47467	0.0737991
ENSG00000000419	chr20#49357873#49359188	-0.331313	0.227705
ENSG00000000419	chr20#49359921#49360465	-0.272741	0.325364
ENSG00000000419	chr20#49360466#49361455	-0.38216	0.159804
ENSG00000000419	chr20#49365144#49365949	-0.0869135	0.758086
ENSG00000000419	chr20#49406944#49408246	-0.535071	0.0398501
ENSG00000000419	chr20#49410313#49412025	-0.39696	0.14291
ENSG00000000419	chr20#49434282#49436064	-0.258217	0.352783
ENSG00000000419	chr20#49440481#49441418	0.291357	0.292064
ENSG00000000419	chr20#49460620#49462073	-0.108274	0.700908
ENSG00000000419	chr20#49465268#49465770	0.0743156	0.792384
ENSG00000000419	chr20#49511975#49513100	0.0282421	0.920415
ENSG00000000419	chr20#49513620#49514066	-0.103386	0.713874
ENSG00000000419	chr20#49515713#49516238	-0.186921	0.504737
ENSG00000000419	chr20#49522275#49523088	0.340897	0.213716
ENSG00000000419	chr20#49528583#49529046	-0.0566205	0.841148
ENSG00000000419	chr20#49530751#49531434	0.621738	0.0133424
ENSG00000000419	chr20#49533170#49533591	0.246957	0.374896
ENSG00000000419	chr20#49535753#49537374	-0.193592	0.489366
ENSG00000000419	chr20#49539919#49540370	-0.0825805	0.769839
ENSG00000000419	chr20#49545892#49548885	-0.448873	0.0932769
ENSG00000000419	chr20#49555551#49556338	0.0842795	0.765225
ENSG00000000419	chr20#49559822#49560495	-0.061705	0.827073
ENSG00000000419	chr20#49565334#49565791	0.192361	0.492187
ENSG00000000419	chr20#49567096#49567441	-0.113598	0.686872
ENSG00000000419	chr20#49574211#49576075	-0.495746	0.060205
ENSG00000000419	chr20#49596091#49598203	0.0652529	0.817281
ENSG00000000419	chr20#49603864#49604992	-0.453154	0.0898181
ENSG00000000419	chr20#49613674#49614213	-0.45717	0.0866567
ENSG00000000419	chr20#49631236#49631881	-0.408062	0.131057
ENSG00000000419	chr20#49638951#49639951	-0.332538	0.225886
ENSG00000000419	chr20#49650161#49651316	-0.145425	0.605067
ENSG00000000419	chr20#49719352#49720093	0.26898	0.332344
ENSG00000000419	chr20#49745134#49745565	-0.23529	0.398578
ENSG00000000419	chr20#49752573#49753758	-0.456484	0.0871913
ENSG00000000419	chr20#49809106#49810964	-0.243309	0.382216
ENSG00000000419	chr20#49811823#49812452	-0.525063	0.0444539
ENSG00000000419	chr20#49838179#49839124	-0.445571	0.0960079
ENSG00000000419	chr20#49863130#49864307	-0.0547339	0.846382
ENSG00000000419	chr20#49892055#49893009	-0.410401	0.128649
ENSG00000000419	chr20#49911975#49912777	-0.164088	0.558978
ENSG00000000419	chr20#49923238#49924214	-0.461654	0.0832215
ENSG00000000460	chr1#169515860#169516380	-0.187593	0.503179
ENSG00000000460	chr1#169534332#169535949	0.118334	0.674465
ENSG00000000460	chr1#169555309#169556487	-0.0350278	0.901371
ENSG00000000460	chr1#169569966#169571044	-0.231528	0.40638
ENSG00000000460	chr1#169571741#169572326	-0.0962021	0.73306
ENSG00000000460	chr1#169578664#169580280	-0.193563	0.489433
ENSG00000000460	chr1#169586997#169588665	-0.143551	0.609774
ENSG00000000460	chr1#169592956#169594452	0.0602901	0.830985
ENSG00000000460	chr1#169598752#169600093	-0.0631516	0.823078
ENSG00000000460	chr1#169619583#169620290	0.468295	0.0783133
ENSG00000000460	chr1#169639487#169641160	-0.214186	0.443359
ENSG00000000460	chr1#169644526#169646707	-0.0139524	0.960639
ENSG00000000460	chr1#169662853#169663656	0.303815	0.270952
ENSG00000000460	chr1#169663754#169664363	-0.108418	0.700526
ENSG00000000460	chr1#169665056#169666184	0.274335	0.32243
ENSG00000000460	chr1#169668009#169668732	-0.105048	0.709457
ENSG00000000460	chr1#169680332#169681614	-0.236108	0.396893
ENSG00000000460	chr1#169703830#169704761	-0.0692951	0.806155
ENSG00000000460	chr1#169708634#169710213	-0.0161166	0.954539
ENSG00000000460	chr1#169713486#169715170	-0.186477	0.505769
ENSG00000000460	chr1#169748782#169750803	-0.0269188	0.924134
ENSG00000000460	chr1#169751020#169751346	0.292269	0.290487
ENSG00000000460	chr1#169763128#169764972	0.1481	0.598368
ENSG00000000460	chr1#169773799#169774153	-0.0983901	0.7272
ENSG00000000460	chr1#169778225#169779607	-0.0839266	0.766183
ENSG00000000460	chr1#169779847#169780873	0.377842	0.164971
ENSG00000000460	chr1#169781537#169782066	0.330364	0.229121
ENSG00000000938	chr1#27928657#27931137	0.715046	0.00273229
ENSG00000000938	chr1#27933029#27933524	0.540512	0.0375018
ENSG00000000938	chr1#27947847#27948634	0.412799	0.126211
ENSG00000000938	chr1#27951337#27952741	0.563955	0.028546
ENSG00000000938	chr1#27957311#27958796	0.286916	0.299818
ENSG00000000938	chr1#27960190#27961611	0.64198	0.00987255
ENSG00000000938	chr1#27970531#27970880	-0.231401	0.406643
ENSG00000000938	chr1#27976621#27977957	0.213088	0.445755
ENSG00000000938	chr1#27982224#27982619	0.49065	0.0633097
ENSG00000000938	chr1#27985589#27987216	0.694437	0.00406946
ENSG00000000938	chr1#27989166#27989901	0.584429	0.0221385
ENSG00000000971	chr1#196115415#196116016	-0.142407	0.612657
ENSG00000000971	chr1#196117141#196117532	-0.502775	0.0561056
ENSG00000000971	chr1#196149669#196151517	0.256032	0.357015
ENSG00000000971	chr1#196335139#196335843	-0.155266	0.580577
ENSG00000000971	chr1#196351120#196351711	-0.149917	0.593837
ENSG00000000971	chr1#196369873#196370477	0.0772627	0.784326
ENSG00000000971	chr1#196373015#196374084	0.196342	0.483095
ENSG00000000971	chr1#196376546#196377505	0.0986716	0.726447
ENSG00000000971	chr1#196465281#196466030	0.209318	0.454033
ENSG00000000971	chr1#196527397#196527879	0.569237	0.0267736
ENSG00000000971	chr1#196577030#196578793	0.248996	0.370835
ENSG00000000971	chr1#196620278#196621471	0.147075	0.600931
ENSG00000000971	chr1#196624272#196625516	0.351301	0.199162
ENSG00000000971	chr1#196631577#196632044	0.203622	0.466682
ENSG00000000971	chr1#196632862#196633578	0.33901	0.216426
ENSG00000001084	chr6#53357936#53359829	0.244365	0.38009
ENSG00000001084	chr6#53388341#53389475	0.0125598	0.964566
ENSG00000001084	chr6#53391913#53392438	-0.263411	0.342834
ENSG00000001084	chr6#53399734#53400404	0.0337438	0.904971
ENSG00000001084	chr6#53408601#53410273	-0.00719284	0.979703
ENSG00000001084	chr6#53412287#53413708	-0.202109	0.470071
ENSG00000001084	chr6#53516109#53517630	0.358003	0.190131
ENSG00000001084	chr6#53537420#53539031	0.143135	0.610822
ENSG00000001084	chr6#53575195#53576109	0.122146	0.664536
ENSG00000001084	chr6#53583351#53584119	-0.199366	0.476244
ENSG00000001084	chr6#53590264#53591200	-0.597786	0.018593
ENSG00000001084	chr6#53593036#53594404	-0.427397	0.112049
ENSG00000001460	chr1#24476171#24477698	0.334166	0.223482
ENSG00000001460	chr1#24513549#24514380	0.253721	0.361524
ENSG00000001460	chr1#24518551#24519236	0.398004	0.141766
ENSG00000001460	chr1#24525900#24526318	0.215684	0.440099
ENSG00000001460	chr1#24528188#24529138	0.475858	0.0729791
ENSG00000001460	chr1#24538425#24538888	-0.0714318	0.800287
ENSG00000001460	chr1#24601900#24602516	0.0870298	0.757771
ENSG00000001460	chr1#24609798#24611772	0.24474	0.379336
ENSG00000001460	chr1#24616400#24617051	0.249648	0.369543
ENSG00000001460	chr1#24620442#24622161	0.471414	0.0760809
ENSG00000001460	chr1#24648130#24649186	0.273293	0.324346
ENSG00000001460	chr1#24691937#24692497	0.106195	0.706412
ENSG00000001460	chr1#24710483#24711966	0.510355	0.0519182
ENSG00000001460	chr1#24717482#24720843	0.415499	0.123504
ENSG00000001460	chr1#24726144#24727659	-0.348575	0.202911
ENSG00000001460	chr1#24735505#24735932	0.139255	0.620624
ENSG00000001460	chr1#24739560#24740717	0.373405	0.170396
ENSG00000001460	chr1#24742277#24743329	0.357104	0.191327
ENSG00000001460	chr1#24744998#24746259	0.663855	0.00696031
ENSG00000001460	chr1#24762063#24762529	0.456242	0.0873802
ENSG00000001460	chr1#24763764#24764746	0.0730915	0.795736
ENSG00000001460	chr1#24827553#24830157	0.380208	0.162126
ENSG00000001460	chr1#24842169#24842720	0.00847165	0.976096
ENSG00000001460	chr1#24868486#24869270	-0.301041	0.275571
ENSG00000001460	chr1#24941545#24941942	-0.0625867	0.824638
ENSG00000001461	chr1#24476171#24477698	0.140136	0.618392
ENSG00000001461	chr1#24513549#24514380	-0.0172835	0.951251
ENSG00000001461	chr1#24518551#24519236	0.114652	0.684104
ENSG00000001461	chr1#24525900#24526318	0.311505	0.258392
ENSG00000001461	chr1#24528188#24529138	0.349091	0.202198
ENSG00000001461	chr1#24538425#24538888	0.070409	0.803095
ENSG00000001461	chr1#24601900#24602516	0.0286279	0.919331
ENSG00000001461	chr1#24609798#24611772	0.117921	0.675545
ENSG00000001461	chr1#24616400#24617051	0.273316	0.324304
ENSG00000001461	chr1#24620442#24622161	0.291763	0.291361
ENSG00000001461	chr1#24648130#24649186	0.182961	0.513965
ENSG00000001461	chr1#24691937#24692497	-0.0739599	0.793358
ENSG00000001461	chr1#24710483#24711966	0.427539	0.111918
ENSG00000001461	chr1#24717482#24720843	0.402238	0.137188
ENSG00000001461	chr1#24726144#24727659	-0.390873	0.149705
ENSG00000001461	chr1#24735505#24735932	-0.158424	0.572804
ENSG00000001461	chr1#24739560#24740717	0.225872	0.418257
ENSG00000001461	chr1#24742277#24743329	0.277813	0.316083
ENSG00000001461	chr1#24744998#24746259	0.566777	0.0275884
ENSG00000001461	chr1#24762063#24762529	0.331158	0.227936
ENSG00000001461	chr1#24763764#24764746	0.0464674	0.869383
ENSG00000001461	chr1#24827553#24830157	0.267491	0.335129
ENSG00000001461	chr1#24842169#24842720	-0.126756	0.652596
ENSG00000001461	chr1#24868486#24869270	-0.0869315	0.758037
ENSG00000001461	chr1#24941545#24941942	-0.101855	0.71795
ENSG00000001561	chr6#45897853#45898561	0.0376942	0.893901
ENSG00000001561	chr6#45933041#45934403	-0.0451034	0.873188
ENSG00000001561	chr6#45978899#45979560	0.381816	0.160211
ENSG00000001561	chr6#46002632#46004215	0.463632	0.0817371
ENSG00000001561	chr6#46010009#46010606	-0.0575864	0.838471
ENSG00000001561	chr6#46012124#46013855	-0.301101	0.275471
ENSG00000001561	chr6#46059138#46059473	-0.397077	0.142781
ENSG00000001561	chr6#46097205#46098869	0.12993	0.644422
ENSG00000001561	chr6#46151344#46152161	-0.0403855	0.886369
ENSG00000001561	chr6#46230441#46231949	-0.310272	0.260382
ENSG00000001561	chr6#46257502#46258039	-0.451948	0.0907831
ENSG00000001561	chr6#46258522#46259418	-0.489682	0.0639126
ENSG00000001561	chr6#46283245#46283862	-0.0196251	0.944656
ENSG00000001561	chr6#46386546#46387619	0.355198	0.193878
ENSG00000001561	chr6#46388055#46388682	0.118619	0.673721
ENSG00000001561	chr6#46424380#46424824	-0.161354	0.565634
ENSG00000001561	chr6#46459052#46459871	0.118896	0.672998
ENSG00000001561	chr6#46620102#46621298	-0.0873476	0.756912
ENSG00000001561	chr6#46702023#46702781	-0.435072	0.105064
ENSG00000001617	chr3#50158773#50159877	0.428849	0.110704
ENSG00000001617	chr3#50161787#50162778	0.474688	0.073787
ENSG00000001617	chr3#50174565#50177378	0.418642	0.120403
ENSG00000001617	chr3#50187372#50187769	0.362669	0.184004
ENSG00000001617	chr3#50192554#50195278	0.369304	0.175513
ENSG00000001617	chr3#50195612#50196152	0.300074	0.277193
ENSG00000001617	chr3#50203577#50204114	0.466379	0.0797073
ENSG00000001617	chr3#50204414#50204763	0.149897	0.593886
ENSG00000001617	chr3#50206704#50209148	-0.0928135	0.742162
ENSG00000001617	chr3#50214724#50215539	0.518574	0.0476418
ENSG00000001617	chr3#50226463#50227171	0.35336	0.196358
ENSG00000001629	chr7#91459031#91459556	0.258887	0.351491
ENSG00000001629	chr7#91481013#91482391	0.382461	0.159447
ENSG00000001629	chr7#91509213#91511239	0.64856	0.00891166
ENSG00000001629	chr7#91542568#91543308	-0.160277	0.568265
ENSG00000001629	chr7#91569387#91571243	0.0511979	0.856208
ENSG00000001629	chr7#91579480#91579895	-0.00675434	0.98094
ENSG00000001629	chr7#91583389#91583931	0.14163	0.614617
ENSG00000001629	chr7#91585224#91585754	-0.0142375	0.959836
ENSG00000001629	chr7#91588343#91589060	-0.391055	0.149499
ENSG00000001629	chr7#91590587#91591269	0.377515	0.165367
ENSG00000001629	chr7#91592742#91593138	0.0739291	0.793442
ENSG00000001629	chr7#91600736#91601698	-0.200705	0.473226
ENSG00000001629	chr7#91606324#91607026	0.0867491	0.758531
ENSG00000001629	chr7#91612108#91612588	-0.116501	0.679259
ENSG00000001629	chr7#91620814#91621151	-0.13389	0.634275
ENSG00000001629	chr7#91621630#91622696	0.113305	0.687642
ENSG00000001629	chr7#91628296#91629108	0.0505113	0.858118
ENSG00000001629	chr7#91637541#91638108	0.342489	0.211446
ENSG00000001629	chr7#91647272#91647796	-0.0675361	0.810992
ENSG00000001629	chr7#91648490#91649279	-0.0650812	0.817754
ENSG00000001629	chr7#91650632#91651176	-0.443233	0.0979748
ENSG00000001629	chr7#91668099#91668634	-0.317139	0.24942
ENSG00000001629	chr7#91668888#91669389	0.333551	0.224388
ENSG00000001629	chr7#91674614#91675533	-0.193243	0.490164
ENSG00000001629	chr7#91676109#91676895	-0.190082	0.497426
ENSG00000001629	chr7#91677871#91678265	0.0889379	0.752612
ENSG00000001629	chr7#91678632#91678953	0.264465	0.340835
ENSG00000001629	chr7#91679455#91679792	0.184091	0.511325
ENSG00000001629	chr7#91692777#91693482	-0.173493	0.536337
ENSG00000001629	chr7#91697230#91697665	0.0989728	0.725642
ENSG00000001629	chr7#91699654#91700777	0.327069	0.234078
ENSG00000001629	chr7#91707231#91707825	-0.388534	0.152372
ENSG00000001629	chr7#91709537#91709966	-0.255328	0.358385
ENSG00000001629	chr7#91723084#91724267	0.368251	0.176843
ENSG00000001629	chr7#91730570#91731462	-0.282896	0.30694
ENSG00000001629	chr7#91732291#91732941	0.242757	0.383331
ENSG00000001629	chr7#91738971#91739331	-0.577947	0.0240344
ENSG00000001629	chr7#91741706#91742191	-0.302895	0.272479
ENSG00000001629	chr7#91747002#91747701	0.208413	0.45603
ENSG00000001629	chr7#91749617#91750725	0.200665	0.473317
ENSG00000001629	chr7#91762590#91764783	0.0615028	0.827632
ENSG00000001629	chr7#91782315#91782745	0.570819	0.0262594
ENSG00000001629	chr7#91786883#91787464	0.0928681	0.742016
ENSG00000001629	chr7#91808171#91809325	0.0906728	0.747929
ENSG00000001629	chr7#91817292#91817563	0.345041	0.20784
ENSG00000001629	chr7#91829589#91829945	-0.319008	0.246487
ENSG00000001629	chr7#91839022#91839401	-0.193045	0.490618
ENSG00000001629	chr7#91844682#91845602	-0.169611	0.545632
ENSG00000001629	chr7#91847622#91848011	-0.099753	0.723557
ENSG00000001629	chr7#91848252#91848751	-0.403181	0.136183
ENSG00000001629	chr7#91853437#91853770	-0.341596	0.212718
ENSG00000001629	chr7#91856729#91857479	0.259134	0.351014
ENSG00000001629	chr7#91874191#91876427	-0.30437	0.270033
ENSG00000001629	chr7#91884381#91885068	0.0549359	0.845821
ENSG00000001629	chr7#91886090#91886965	-0.293083	0.289082
ENSG00000001629	chr7#91895246#91896414	0.449826	0.0924987
ENSG00000001629	chr7#91897404#91898160	0.0687256	0.80772
ENSG00000001629	chr7#91899219#91899716	0.00304785	0.991399
ENSG00000001629	chr7#91907045#91907786	-0.0787964	0.780141
ENSG00000001629	chr7#91911477#91911871	-0.221683	0.42717
ENSG00000001629	chr7#91919072#91919592	0.421178	0.117941
ENSG00000001629	chr7#91920413#91921219	-0.0119724	0.966222
ENSG00000001629	chr7#91925406#91925981	-0.13518	0.630983
ENSG00000001629	chr7#91929030#91929475	0.326066	0.2356
ENSG00000001629	chr7#91953530#91953985	0.27	0.330441
ENSG00000001629	chr7#91967467#91968228	0.0561095	0.842565
ENSG00000001629	chr7#91981008#91981432	-0.110293	0.695574
ENSG00000001629	chr7#91984609#91985243	0.132159	0.638702
ENSG00000001629	chr7#91986805#91987611	0.230595	0.408326
ENSG00000001629	chr7#91991195#91991667	0.0676589	0.810654
ENSG00000001629	chr7#92003393#92003803	0.359192	0.188557
ENSG00000001629	chr7#92053199#92055037	-0.0636236	0.821775
ENSG00000001629	chr7#92076118#92078303	-0.285595	0.302147
ENSG00000001629	chr7#92089903#92091443	0.145232	0.605551
ENSG00000001630	chr7#91459031#91459556	0.104124	0.711911
ENSG00000001630	chr7#91481013#91482391	0.358741	0.189153
ENSG00000001630	chr7#91509213#91511239	0.0810044	0.774125
ENSG00000001630	chr7#91542568#91543308	0.284121	0.304759
ENSG00000001630	chr7#91569387#91571243	-0.205401	0.462713
ENSG00000001630	chr7#91579480#91579895	-0.166961	0.552019
ENSG00000001630	chr7#91583389#91583931	0.569549	0.0266715
ENSG00000001630	chr7#91585224#91585754	-0.0452671	0.872732
ENSG00000001630	chr7#91588343#91589060	-0.0874738	0.75657
ENSG00000001630	chr7#91590587#91591269	-0.137704	0.62456
ENSG00000001630	chr7#91592742#91593138	-0.0171283	0.951689
ENSG00000001630	chr7#91600736#91601698	-0.145175	0.605693
ENSG00000001630	chr7#91606324#91607026	-0.628236	0.0121393
ENSG00000001630	chr7#91612108#91612588	-0.084319	0.765118
ENSG00000001630	chr7#91620814#91621151	-0.144063	0.608486
ENSG00000001630	chr7#91621630#91622696	-0.1073	0.703486
ENSG00000001630	chr7#91628296#91629108	0.373695	0.170037
ENSG00000001630	chr7#91637541#91638108	0.0830935	0.768445
ENSG00000001630	chr7#91647272#91647796	0.577518	0.0241643
ENSG00000001630	chr7#91648490#91649279	0.0588655	0.834928
ENSG00000001630	chr7#91650632#91651176	0.279767	0.312551
ENSG00000001630	chr7#91668099#91668634	0.0817638	0.772059
ENSG00000001630	chr7#91668888#91669389	-0.529317	0.0424514
ENSG00000001630	chr7#91674614#91675533	-0.462922	0.0822679
ENSG00000001630	chr7#91676109#91676895	-0.0125127	0.964698
ENSG00000001630	chr7#91677871#91678265	-0.0254598	0.928236
ENSG00000001630	chr7#91678632#91678953	0.00768145	0.978325
ENSG00000001630	chr7#91679455#91679792	-0.342628	0.211249
ENSG00000001630	chr7#91692777#91693482	0.17678	0.528521
ENSG00000001630	chr7#91697230#91697665	0.213358	0.445164
ENSG00000001630	chr7#91699654#91700777	0.230696	0.408116
ENSG00000001630	chr7#91707231#91707825	-0.0915728	0.745503
ENSG00000001630	chr7#91709537#91709966	0.00381341	0.989239
ENSG00000001630	chr7#91723084#91724267	-0.0417142	0.882654
ENSG00000001630	chr7#91730570#91731462	-0.00312143	0.991191
ENSG00000001630	chr7#91732291#91732941	-0.388412	0.152513
ENSG00000001630	chr7#91738971#91739331	-0.280107	0.311937
ENSG00000001630	chr7#91741706#91742191	-0.353645	0.195973
ENSG00000001630	chr7#91747002#91747701	0.375149	0.16825
ENSG00000001630	chr7#91749617#91750725	0.0433511	0.878081
ENSG00000001630	chr7#91762590#91764783	-0.382678	0.159191
ENSG00000001630	chr7#91782315#91782745	0.15926	0.570754
ENSG00000001630	chr7#91786883#91787464	0.0439942	0.876285
ENSG00000001630	chr7#91808171#91809325	-0.43468	0.105413
ENSG00000001630	chr7#91817292#91817563	-0.327633	0.233226
ENSG00000001630	chr7#91829589#91829945	0.0191402	0.946021
ENSG00000001630	chr7#91839022#91839401	0.0128057	0.963872
ENSG00000001630	chr7#91844682#91845602	-0.138394	0.622807
ENSG00000001630	chr7#91847622#91848011	-0.118863	0.673085
ENSG00000001630	chr7#91848252#91848751	-0.115636	0.681523
ENSG00000001630	chr7#91853437#91853770	-0.0267876	0.924503
ENSG00000001630	chr7#91856729#91857479	-0.284176	0.304661
ENSG00000001630	chr7#91874191#91876427	-0.151168	0.590725
ENSG00000001630	chr7#91884381#91885068	0.314069	0.254285
ENSG00000001630	chr7#91886090#91886965	-0.061933	0.826443
ENSG00000001630	chr7#91895246#91896414	0.0906971	0.747864
ENSG00000001630	chr7#91897404#91898160	-0.108885	0.699293
ENSG00000001630	chr7#91899219#91899716	0.436672	0.103646
ENSG00000001630	chr7#91907045#91907786	0.0286397	0.919298
ENSG00000001630	chr7#91911477#91911871	0.269804	0.330806
ENSG00000001630	chr7#91919072#91919592	-0.318246	0.24768
ENSG00000001630	chr7#91920413#91921219	-0.220184	0.430382
ENSG00000001630	chr7#91925406#91925981	0.422648	0.116529
ENSG00000001630	chr7#91929030#91929475	0.0734158	0.794848
ENSG00000001630	chr7#91953530#91953985	-0.00548667	0.984517
ENSG00000001630	chr7#91967467#91968228	-0.0510102	0.85673
ENSG00000001630	chr7#91981008#91981432	0.432234	0.107611
ENSG00000001630	chr7#91984609#91985243	0.218022	0.435036
ENSG00000001630	chr7#91986805#91987611	-0.322602	0.240905
ENSG00000001630	chr7#91991195#91991667	-0.0331293	0.906695
ENSG00000001630	chr7#92003393#92003803	0.500173	0.0575985
ENSG00000001630	chr7#92053199#92055037	-0.279596	0.312859
ENSG00000001630	chr7#92076118#92078303	-0.233084	0.403143
ENSG00000001630	chr7#92089903#92091443	0.0900513	0.749606
ENSG00000001631	chr7#91459031#91459556	-0.198438	0.478343
ENSG00000001631	chr7#91481013#91482391	0.447827	0.0941359
ENSG00000001631	chr7#91509213#91511239	-0.0387472	0.890953
ENSG00000001631	chr7#91542568#91543308	0.264874	0.340059
ENSG00000001631	chr7#91569387#91571243	-0.485984	0.0662535
ENSG00000001631	chr7#91579480#91579895	-0.208838	0.455092
ENSG00000001631	chr7#91583389#91583931	0.530926	0.0417117
ENSG00000001631	chr7#91585224#91585754	0.000379475	0.998929
ENSG00000001631	chr7#91588343#91589060	0.341604	0.212706
ENSG00000001631	chr7#91590587#91591269	-0.367686	0.177559
ENSG00000001631	chr7#91592742#91593138	0.110795	0.69425
ENSG00000001631	chr7#91600736#91601698	-0.191797	0.493481
ENSG00000001631	chr7#91606324#91607026	-0.365643	0.180166
ENSG00000001631	chr7#91612108#91612588	0.0139192	0.960733
ENSG00000001631	chr7#91620814#91621151	-0.33643	0.220166
ENSG00000001631	chr7#91621630#91622696	0.16922	0.546573
ENSG00000001631	chr7#91628296#91629108	-0.00192395	0.994571
ENSG00000001631	chr7#91637541#91638108	-0.225318	0.419431
ENSG00000001631	chr7#91647272#91647796	0.219841	0.431119
ENSG00000001631	chr7#91648490#91649279	-0.154837	0.581635
ENSG00000001631	chr7#91650632#91651176	0.196839	0.481966
ENSG00000001631	chr7#91668099#91668634	-0.410116	0.128941
ENSG00000001631	chr7#91668888#91669389	0.122585	0.663397
ENSG00000001631	chr7#91674614#91675533	0.010344	0.970814
ENSG00000001631	chr7#91676109#91676895	0.136441	0.627769
ENSG00000001631	chr7#91677871#91678265	-0.368881	0.176047
ENSG00000001631	chr7#91678632#91678953	0.0587648	0.835206
ENSG00000001631	chr7#91679455#91679792	-0.41725	0.12177
ENSG00000001631	chr7#91692777#91693482	-0.0689654	0.807061
ENSG00000001631	chr7#91697230#91697665	0.0512521	0.856057
ENSG00000001631	chr7#91699654#91700777	0.00299184	0.991557
ENSG00000001631	chr7#91707231#91707825	0.10194	0.717723
ENSG00000001631	chr7#91709537#91709966	0.44933	0.0929035
ENSG00000001631	chr7#91723084#91724267	-0.22491	0.420296
ENSG00000001631	chr7#91730570#91731462	0.159633	0.569842
ENSG00000001631	chr7#91732291#91732941	-0.00997239	0.971862
ENSG00000001631	chr7#91738971#91739331	-0.114021	0.68576
ENSG00000001631	chr7#91741706#91742191	-0.216878	0.437509
ENSG00000001631	chr7#91747002#91747701	-0.0549554	0.845767
ENSG00000001631	chr7#91749617#91750725	0.191536	0.494081
ENSG00000001631	chr7#91762590#91764783	-0.437361	0.10304
ENSG00000001631	chr7#91782315#91782745	0.0489983	0.86233
ENSG00000001631	chr7#91786883#91787464	-0.112939	0.688604
ENSG00000001631	chr7#91808171#91809325	-0.483665	0.0677521
ENSG00000001631	chr7#91817292#91817563	0.113516	0.687086
ENSG00000001631	chr7#91829589#91829945	-0.232928	0.403466
ENSG00000001631	chr7#91839022#91839401	0.486772	0.0657496
ENSG00000001631	chr7#91844682#91845602	-0.146278	0.602926
ENSG00000001631	chr7#91847622#91848011	0.156081	0.578566
ENSG00000001631	chr7#91848252#91848751	-0.140798	0.616718
ENSG00000001631	chr7#91853437#91853770	-0.347484	0.204426
ENSG00000001631	chr7#91856729#91857479	-0.370413	0.17412
ENSG00000001631	chr7#91874191#91876427	-0.139288	0.620539
ENSG00000001631	chr7#91884381#91885068	0.595547	0.0191546
ENSG00000001631	chr7#91886090#91886965	-0.0260698	0.926521
ENSG00000001631	chr7#91895246#91896414	0.187568	0.503236
ENSG00000001631	chr7#91897404#91898160	-0.177997	0.525643
ENSG00000001631	chr7#91899219#91899716	0.212729	0.446541
ENSG00000001631	chr7#91907045#91907786	-0.509992	0.0521134
ENSG00000001631	chr7#91911477#91911871	0.279334	0.313332
ENSG00000001631	chr7#91919072#91919592	-0.226587	0.416746
ENSG00000001631	chr7#91920413#91921219	-0.1989	0.477298
ENSG00000001631	chr7#91925406#91925981	0.150355	0.592747
ENSG00000001631	chr7#91929030#91929475	0.408536	0.130567
ENSG00000001631	chr7#91953530#91953985	-0.120882	0.667822
ENSG00000001631	chr7#91967467#91968228	-0.105289	0.708816
ENSG00000001631	chr7#91981008#91981432	0.112874	0.688775
ENSG00000001631	chr7#91984609#91985243	0.240112	0.388695
ENSG00000001631	chr7#91986805#91987611	-0.08187	0.771771
ENSG00000001631	chr7#91991195#91991667	-0.315135	0.25259
ENSG00000001631	chr7#92003393#92003803	0.138902	0.621519
ENSG00000001631	chr7#92053199#92055037	-0.181328	0.517793
ENSG00000001631	chr7#92076118#92078303	-0.293477	0.288405
ENSG00000001631	chr7#92089903#92091443	-0.374318	0.16927
ENSG00000002016	chr12#1005274#1006908	0.181949	0.516336
ENSG00000002016	chr12#1014634#1015104	-0.430283	0.109386
ENSG00000002016	chr12#1015409#1015851	0.0399007	0.887725
ENSG00000002016	chr12#1020455#1021381	-0.0338926	0.904554
ENSG00000002016	chr12#1022706#1024870	0.144099	0.608398
ENSG00000002016	chr12#1033321#1034049	-0.196305	0.483179
ENSG00000002016	chr12#1040485#1041603	-0.198249	0.478769
ENSG00000002016	chr12#1057680#1059794	-0.0534208	0.850028
ENSG00000002016	chr12#1062290#1063741	-0.254983	0.359059
ENSG00000002016	chr12#1067201#1068491	-0.249632	0.369575
ENSG00000002016	chr12#1073848#1074239	0.488558	0.0646177
ENSG00000002016	chr12#1078722#1079473	0.070624	0.802504
ENSG00000002016	chr12#1089563#1091372	0.102665	0.715792
ENSG00000002016	chr12#1098389#1101455	-0.207139	0.458852
ENSG00000002016	chr12#1109774#1110411	0.469271	0.0776094
ENSG00000002016	chr12#1114293#1114605	0.105668	0.70781
ENSG00000002016	chr12#1115103#1115874	0.0701205	0.803887
ENSG00000002016	chr12#1122673#1124298	-0.48429	0.0673456
ENSG00000002016	chr12#1139534#1140109	-0.234667	0.399864
ENSG00000002016	chr12#1142529#1143176	-0.0741063	0.792957
ENSG00000002016	chr12#1150306#1150987	0.0739856	0.793287
ENSG00000002016	chr12#1152170#1152435	-0.287343	0.299068
ENSG00000002016	chr12#1155671#1156734	-0.192871	0.491016
ENSG00000002016	chr12#1157025#1157767	-0.0308449	0.913105
ENSG00000002016	chr12#1158990#1159434	-0.0942697	0.738247
ENSG00000002016	chr12#1164291#1165178	0.288654	0.296768
ENSG00000002016	chr12#1166291#1166688	0.330162	0.229423
ENSG00000002016	chr12#1175621#1176287	-0.00818937	0.976892
ENSG00000002016	chr12#1179310#1180072	-0.180437	0.519888
ENSG00000002016	chr12#1182238#1182713	-0.538375	0.0384115
ENSG00000002016	chr12#1183396#1183738	-0.270039	0.330369
ENSG00000002016	chr12#1185561#1186158	0.399468	0.140171
ENSG00000002016	chr12#1186637#1187472	0.300712	0.276123
ENSG00000002016	chr12#1191142#1192862	0.346964	0.205148
ENSG00000002016	chr12#1194415#1194797	-0.0196132	0.944689
ENSG00000002016	chr12#1200093#1200754	-0.355705	0.193196
ENSG00000002016	chr12#1201138#1202258	0.604601	0.016961
ENSG00000002016	chr12#1212485#1213112	0.178811	0.523719
ENSG00000002016	chr12#1214479#1214945	-0.0219975	0.937977
ENSG00000002016	chr12#1220635#1221099	-0.172947	0.537641
ENSG00000002016	chr12#1223160#1223600	0.186188	0.506439
ENSG00000002016	chr12#1224676#1225300	-0.401754	0.137706
ENSG00000002016	chr12#1225559#1226146	0.207417	0.458236
ENSG00000002016	chr12#1231911#1232510	-0.290354	0.293805
ENSG00000002016	chr12#1234151#1235196	0.0772812	0.784276
ENSG00000002016	chr12#1238263#1238572	-0.114635	0.684149
ENSG00000002016	chr12#1239170#1240014	-0.120066	0.669949
ENSG00000002016	chr12#1240640#1241000	0.304153	0.270393
ENSG00000002016	chr12#1246230#1247033	-0.352862	0.197034
ENSG00000002016	chr12#1252014#1252717	0.184704	0.509895
ENSG00000002016	chr12#1255851#1256267	-0.0431852	0.878544
ENSG00000002016	chr12#1258551#1258874	0.401211	0.138289
ENSG00000002016	chr12#1264493#1264894	0.389419	0.151359
ENSG00000002016	chr12#1272865#1273980	-0.0392627	0.88951
ENSG00000002016	chr12#1276856#1277227	0.222315	0.425819
ENSG00000002016	chr12#1280671#1281694	-0.264571	0.340633
ENSG00000002016	chr12#1292815#1293597	0.139718	0.61945
ENSG00000002016	chr12#1293800#1294782	0.0856596	0.761482
ENSG00000002016	chr12#1303271#1303678	0.527827	0.0431447
ENSG00000002016	chr12#1305773#1306505	-0.198736	0.477669
ENSG00000002016	chr12#1308306#1308953	-0.149745	0.594266
ENSG00000002016	chr12#1311311#1311780	-0.0930828	0.741438
ENSG00000002016	chr12#1312190#1312579	-0.192539	0.491778
ENSG00000002016	chr12#1313196#1314414	-0.382028	0.15996
ENSG00000002016	chr12#1318087#1318455	0.147716	0.599328
ENSG00000002016	chr12#1322609#1323052	-0.372322	0.171738
ENSG00000002016	chr12#1325578#1327515	0.00236033	0.993339
ENSG00000002016	chr12#1327954#1328312	0.244442	0.379934
ENSG00000002016	chr12#1335708#1336320	-0.136723	0.627052
ENSG00000002016	chr12#1339121#1339527	-0.0627415	0.82421
ENSG00000002016	chr12#1344147#1344597	-0.000868118	0.99755
ENSG00000002016	chr12#1348338#1349163	-0.342887	0.210881
ENSG00000002016	chr12#1350944#1351384	-0.156609	0.577266
ENSG00000002016	chr12#1355882#1356526	-0.0127072	0.96415
ENSG00000002016	chr12#1356834#1357273	0.194914	0.486347
ENSG00000002016	chr12#1362620#1363277	-0.126103	0.654283
ENSG00000002016	chr12#1363657#1364053	-0.251436	0.36601
ENSG00000002016	chr12#1391870#1392684	-0.165229	0.556208
ENSG00000002016	chr12#1397583#1398371	-0.204972	0.463668
ENSG00000002016	chr12#1398697#1399982	-0.214127	0.443486
ENSG00000002016	chr12#1405317#1405935	-0.00489404	0.986189
ENSG00000002016	chr12#1406464#1407036	-0.127968	0.649472
ENSG00000002016	chr12#1415075#1415529	0.111176	0.693246
ENSG00000002016	chr12#1418760#1419669	0.158015	0.573809
ENSG00000002016	chr12#1421325#1421818	0.225077	0.419941
ENSG00000002016	chr12#1422766#1423230	0.156118	0.578476
ENSG00000002016	chr12#1424223#1424775	0.229469	0.410682
ENSG00000002016	chr12#1425135#1425839	-0.2764	0.318653
ENSG00000002016	chr12#1427801#1428291	-0.115431	0.682062
ENSG00000002016	chr12#1437379#1438412	-0.00663936	0.981265
ENSG00000002016	chr12#1454206#1454683	-0.425969	0.113384
ENSG00000002016	chr12#1456938#1458918	0.223424	0.423454
ENSG00000002016	chr12#1464856#1465461	0.0832065	0.768138
ENSG00000002016	chr12#1483361#1483991	-0.280112	0.311929
ENSG00000002016	chr12#1489697#1490653	0.328019	0.232643
ENSG00000002016	chr12#1500762#1501421	0.0874321	0.756683
ENSG00000002016	chr12#1511359#1511697	0.117253	0.677292
ENSG00000002016	chr12#1514306#1515110	-0.0375334	0.894351
ENSG00000002016	chr12#1516456#1516797	-0.275112	0.321005
ENSG00000002016	chr12#1543524#1544940	-0.43052	0.109169
ENSG00000002016	chr12#1550218#1550718	0.0111978	0.968406
ENSG00000002016	chr12#1552832#1553255	-0.0985356	0.726811
ENSG00000002016	chr12#1563276#1563809	-0.10798	0.701684
ENSG00000002016	chr12#1566889#1568046	0.0776945	0.783147
ENSG00000002016	chr12#1572120#1574297	0.418037	0.120996
ENSG00000002016	chr12#1582087#1584578	0.0271127	0.923589
ENSG00000002016	chr12#1595598#1595975	0.100653	0.721153
ENSG00000002016	chr12#1608096#1610180	0.385057	0.156397
ENSG00000002016	chr12#1628340#1629238	-0.362009	0.184862
ENSG00000002016	chr12#1638790#1639393	0.452624	0.0902415
ENSG00000002016	chr12#1640398#1640721	0.0439092	0.876522
ENSG00000002016	chr12#1671969#1672826	-0.178591	0.524237
ENSG00000002016	chr12#1684475#1684977	0.120724	0.668235
ENSG00000002016	chr12#1690573#1691557	-0.397396	0.142431
ENSG00000002016	chr12#653967#654918	-0.0503083	0.858683
ENSG00000002016	chr12#655624#656419	-0.20736	0.458362
ENSG00000002016	chr12#670789#671914	0.28501	0.303182
ENSG00000002016	chr12#678660#681841	-0.0742622	0.79253
ENSG00000002016	chr12#684796#686235	0.0249022	0.929804
ENSG00000002016	chr12#701194#701795	0.0929952	0.741674
ENSG00000002016	chr12#706762#708457	0.0632099	0.822917
ENSG00000002016	chr12#716555#717926	0.00451939	0.987246
ENSG00000002016	chr12#718619#720636	0.294148	0.287252
ENSG00000002016	chr12#724433#725616	-0.0704065	0.803101
ENSG00000002016	chr12#730713#732622	-0.317309	0.249153
ENSG00000002016	chr12#739471#740215	-0.506868	0.0538148
ENSG00000002016	chr12#740691#742355	-0.286808	0.300008
ENSG00000002016	chr12#751360#753198	-0.00534362	0.984921
ENSG00000002016	chr12#754681#756022	0.11243	0.689943
ENSG00000002016	chr12#771789#772588	-0.225892	0.418215
ENSG00000002016	chr12#775641#776018	0.103539	0.713466
ENSG00000002016	chr12#776434#777269	-0.0200636	0.943421
ENSG00000002016	chr12#783043#785030	0.207118	0.458897
ENSG00000002016	chr12#794312#795149	-0.548755	0.0341424
ENSG00000002016	chr12#798930#800773	0.0199908	0.943626
ENSG00000002016	chr12#810568#810916	0.00417565	0.988216
ENSG00000002016	chr12#820876#821326	0.308306	0.263574
ENSG00000002016	chr12#821343#822085	-0.269412	0.331538
ENSG00000002016	chr12#827959#828883	0.219592	0.431653
ENSG00000002016	chr12#833372#834034	-0.401359	0.13813
ENSG00000002016	chr12#845527#847039	-0.327342	0.233666
ENSG00000002016	chr12#847248#848324	-0.0858773	0.760893
ENSG00000002016	chr12#848664#849156	-0.427311	0.112129
ENSG00000002016	chr12#860203#863776	0.167004	0.551915
ENSG00000002016	chr12#875779#876166	-0.169851	0.545057
ENSG00000002016	chr12#880228#881130	0.497516	0.0591529
ENSG00000002016	chr12#886223#886648	0.167574	0.550539
ENSG00000002016	chr12#887451#888094	0.36656	0.178993
ENSG00000002016	chr12#888424#889222	0.279146	0.313671
ENSG00000002016	chr12#897610#898292	0.121556	0.66607
ENSG00000002016	chr12#901426#901833	-0.0457546	0.871371
ENSG00000002016	chr12#903995#906070	0.117377	0.676966
ENSG00000002016	chr12#906927#907660	0.234464	0.400284
ENSG00000002016	chr12#910628#911199	0.244671	0.379473
ENSG00000002016	chr12#916023#916823	0.345059	0.207815
ENSG00000002016	chr12#916911#917389	0.436446	0.103846
ENSG00000002016	chr12#923039#923465	0.0605003	0.830404
ENSG00000002016	chr12#925176#925988	-0.0735782	0.794403
ENSG00000002016	chr12#926218#927228	-0.0360106	0.898617
ENSG00000002016	chr12#931190#931659	0.325829	0.235961
ENSG00000002016	chr12#932485#933457	0.193057	0.49059
ENSG00000002016	chr12#936891#937512	0.146601	0.602118
ENSG00000002016	chr12#940442#940836	-0.0559468	0.843016
ENSG00000002016	chr12#944352#945161	-0.0742975	0.792433
ENSG00000002016	chr12#947438#948131	0.385948	0.155359
ENSG00000002016	chr12#948872#949315	0.0939435	0.739124
ENSG00000002016	chr12#953292#953911	0.403851	0.135472
ENSG00000002016	chr12#956846#957762	-0.268684	0.332896
ENSG00000002016	chr12#960320#961009	-0.400946	0.138574
ENSG00000002016	chr12#962893#963846	0.0380672	0.892856
ENSG00000002016	chr12#965031#965627	-0.202549	0.469083
ENSG00000002016	chr12#966206#967287	-0.206875	0.459437
ENSG00000002016	chr12#967316#967715	-0.0496251	0.860585
ENSG00000002016	chr12#975535#976356	0.309736	0.261251
ENSG00000002016	chr12#980711#981614	0.163747	0.559806
ENSG00000002016	chr12#983179#983732	-0.405081	0.134172
ENSG00000002016	chr12#985114#985608	0.324421	0.23811
ENSG00000002016	chr12#986249#986575	0.15245	0.587542
ENSG00000002016	chr12#988699#989312	-0.172328	0.539119
ENSG00000002016	chr12#998688#999754	0.276024	0.319339
ENSG00000002330	chr11#63973695#63976246	0.0668591	0.812856
ENSG00000002330	chr11#63982576#63983516	-0.125624	0.655521
ENSG00000002330	chr11#63992945#63994447	-0.210074	0.452368
ENSG00000002330	chr11#63997428#63998804	-0.0126606	0.964281
ENSG00000002330	chr11#64002103#64002713	-0.269013	0.332281
ENSG00000002330	chr11#64007740#64009715	-0.0829537	0.768825
ENSG00000002330	chr11#64012749#64015398	0.0259973	0.926725
ENSG00000002330	chr11#64018693#64020396	0.0975263	0.729512
ENSG00000002330	chr11#64029984#64031441	0.290403	0.293719
ENSG00000002330	chr11#64035662#64039566	0.0399634	0.88755
ENSG00000002330	chr11#64051318#64053718	-0.242798	0.383248
ENSG00000002330	chr11#64071880#64074237	-0.156269	0.578103
ENSG00000002549	chr4#17512347#17514458	-0.169479	0.54595
ENSG00000002549	chr4#17535949#17537075	0.353013	0.196829
ENSG00000002549	chr4#17550804#17551968	0.578798	0.0237787
ENSG00000002549	chr4#17562522#17563974	-0.0504252	0.858357
ENSG00000002549	chr4#17578152#17580475	0.202298	0.469646
ENSG00000002549	chr4#17581854#17582366	0.709758	0.00303579
ENSG00000002549	chr4#17588548#17588912	-0.110442	0.69518
ENSG00000002549	chr4#17598734#17599720	-0.069921	0.804435
ENSG00000002549	chr4#17606916#17607348	0.0841355	0.765616
ENSG00000002549	chr4#17615157#17617262	0.110246	0.695698
ENSG00000002549	chr4#17637957#17639353	0.082331	0.770517
ENSG00000002549	chr4#17801240#17801862	-0.102997	0.714909
ENSG00000002549	chr4#17804527#17805372	0.123494	0.661038
ENSG00000002549	chr4#17811314#17813398	-0.26045	0.348486
ENSG00000002549	chr4#17815846#17816443	0.621328	0.0134215
ENSG00000002549	chr4#17818349#17819104	0.599074	0.0182756
ENSG00000002549	chr4#17821915#17822314	0.174827	0.533159
ENSG00000002549	chr4#17823161#17823608	0.248182	0.372453
ENSG00000002549	chr4#17823837#17824153	-0.167229	0.55137
ENSG00000002549	chr4#17834613#17835172	-0.266781	0.336464
[truncated: 549,976+ more rows]

## Sheet: Figure 2h
GO term (Biological Process)	Count	Annotated genes	Ratio	Odd Ratio (log2)	P-value	Adjusted P-value	Genes
[truncated: 25 more rows]

[truncated: 4 more sheets: Figure 6c, Supplementary Figure 2a, Supplementary Figure 4a, Supplementary Figure 4b]
